# Supplementary material for: MELD-accelerated molecular dynamics help determine amyloid fibril structures
Source: Commun Biol. 2021 Aug 5;4:942. doi: 10.1038/s42003-021-02461-y (PMC8342454; doi:10.1038/s42003-021-02461-y)
Supplement: Supplementary file 4 — Supplementary Data [file 42003_2021_2461_MOESM4_ESM.xlsx]

## Sheet: Figure 1
Figure 1: Computationally predicted vs. experimentally determined native structures of 12 short fibrils
(RMSD (Å) with time for the five lowest temperature replica )
2omq							2ona							2onv							3fva							3loz							3nhc							3nve							3ovl
20.6928	19.938	18.5444	17.5284	17.2239			16.3475	18.3383	17.8336	18.9784	17.2191			18.5848	21.4928	19.3081	21.7437	22.5665			23.6178	28.3593	26.6853	23.5955	23.3372			18.2123	15.7288	18.822	17.872	16.3769			24.2421	23.2322	27.8327	28.163	26.1923			24.2163	27.6268	26.1013	27.2494	28.2223			28.1346
20.4139	19.9167	18.4	17.748	17.3401			15.7359	18.4868	17.882	17.3134	16.7306			18.953	20.1002	15.6943	19.8919	19.6251			23.3079	23.6342	22.566	21.2968	19.6284			16.1495	13.3322	12.9289	15.8695	13.3833			19.5274	25.5861	21.7634	22.1669	23.2282			21.3234	28.2265	26.8331	27.115	24.9358			22.8344
18.4502	19.9207	18.5614	17.7598	16.8157			15.6194	16.4595	16.2165	16.7357	18.4864			17.4423	18.4608	19.7496	18.9416	17.958			22.394	21.1242	20.0706	18.6466	12.5648			16.6579	12.0397	12.5699	16.067	14.526			17.9725	19.1724	23.9759	17.8761	18.6773			26.2464	27.3956	23.8982	27.4239	23.593			16.7381
19.9654	18.4334	17.7801	17.7844	16.6061			16.329	16.4484	15.6246	17.1381	16.6872			18.6285	18.4388	17.5454	19.4817	18.7764			17.852	16.3239	18.7014	16.1822	11.7762			12.8742	11.1282	11.8911	12.8872	10.4301			13.4179	22.1816	17.5121	19.6429	13.4919			24.7586	25.9487	19.2255	17.253	24.2362			13.8672
19.8915	18.1839	17.9181	18.3681	16.2863			15.4346	16.5071	16.5151	18.7856	17.7777			16.6125	18.1322	17.2991	18.8702	18.164			14.5891	14.5689	14.4194	17.4421	12.1212			10.6116	11.2506	10.9128	9.9229	11.5038			12.4237	22.3969	14.2192	15.8778	11.8612			14.1183	22.2254	23.5827	14.4237	21.197			13.2634
19.9073	18.2905	17.9326	18.6153	16.4109			16.4762	15.2324	14.7684	17.008	16.5916			16.9886	15.4796	17.1442	18.9343	18.6285			13.2563	12.1375	19.1806	9.9536	8.3191			10.9876	9.5172	10.6228	17.1826	11.2851			12.6838	16.7752	14.6274	12.2256	13.9922			14.2943	15.1124	17.243	11.9626	22.2673			11.6541
19.6375	18.3978	17.9781	18.5782	16.304			16.0823	15.6983	14.773	16.0585	15.8902			16.8991	15.719	17.1118	19.1315	17.4911			13.6036	11.6904	13.4929	8.4997	7.2938			8.1704	8.8982	9.522	11.2052	10.5006			11.8225	13.5727	9.3443	7.9542	13.2945			9.4254	11.1086	15.9868	10.1121	17.5103			10.542
19.7901	18.479	18.0853	17.9448	15.844			16.2062	15.9124	14.6174	16.5166	15.8004			16.7956	18.0529	16.4258	18.9266	17.1123			12.1068	12.0596	12.1979	8.9399	7.9216			10.3881	8.2317	8.8282	9.5289	9.8739			11.2122	9.1247	12.2914	7.5945	14.2842			8.2255	9.937	9.9262	13.3716	11.952			10.6033
19.6261	18.4128	17.3179	15.7152	18.0681			15.8734	13.889	14.8002	15.5473	14.9695			14.4084	19.1891	15.4298	16.8983	19.8524			12.5431	10.1442	11.2927	7.8511	8.5932			10.573	10.3795	10.6995	10.5022	7.5269			8.1828	8.8195	12.31	7.6124	8.2263			11.8545	9.2657	9.3782	11.8235	10.6424			9.5074
18.3846	15.0633	17.382	15.5482	18.455			16.1379	14.5449	13.7201	13.9344	13.9739			14.5143	18.4878	19.6189	19.2313	17.7187			11.5743	11.4333	10.1513	8.177	6.1648			10.5798	8.7553	10.8882	10.8958	8.3336			8.2122	8.8673	8.4141	11.6286	7.4266			9.2254	10.8634	10.3295	9.241	11.8922			10.8826
18.1748	16.9202	17.2701	15.5488	17.0848			16.4027	13.8432	15.2635	14.4835	13.8112			14.6847	14.2479	14.2913	17.7636	19.3859			11.2662	10.2714	10.5415	8.1888	8.1723			8.4344	10.1117	8.2602	8.2219	7.9532			8.2763	7.1173	8.2624	7.917	9.9265			10.349	9.7336	9.6214	8.5266	10.1676			9.8705
20.0223	16.2855	17.1985	15.5346	16.6753			13.7889	16.087	15.1911	14.4721	12.8515			11.428	14.297	14.5165	18.1088	19.2877			10.8066	10.3813	10.7956	7.4164	7.1977			8.0495	10.5712	10.2918	10.2282	7.5354			7.2279	6.549	7.7227	7.2893	7.677			8.1421	10.7471	10.4764	9.7719	10.2896			9.5209
17.7122	16.1508	17.8028	15.5403	16.6543			13.8447	14.8445	16.03	15.1592	14.2517			11.534	18.4118	11.4514	16.8828	19.6989			10.4021	10.4516	10.2907	7.7853	7.6576			8.1795	10.8023	10.2212	8.2657	7.5498			7.1219	7.1543	7.9157	7.7529	7.5291			10.6268	10.1178	10.4824	9.381	10.8104			10.9977
17.5594	15.2775	19.3304	16.7101	15.5522			14.0436	14.762	14.0513	15.3525	16.2053			11.5183	18.7796	14.4453	16.4655	16.4838			10.4439	10.413	11.9468	6.7154	5.1141			10.1578	8.3327	8.5925	10.0986	8.0962			7.1664	7.8729	5.8428	8.1953	8.9888			9.9443	10.189	11.5521	9.4989	9.6571			11.6095
17.6458	15.3507	16.6511	19.4309	17.6787			13.9459	14.8099	12.8024	14.4961	13.8439			11.5605	18.2677	17.6635	16.6953	17.9906			10.2675	10.9406	10.3711	8.1981	7.7397			9.673	10.0079	9.2992	9.1922	10.2552			7.2881	7.732	7.6526	7.77	8.7995			10.356	9.6459	11.3836	10.3722	8.2289			10.9593
17.6205	15.5887	11.3552	16.7691	17.4074			13.439	15.7203	14.2699	13.2208	15.6479			10.6747	14.6503	16.5119	17.1005	17.0655			10.4257	10.9029	10.1865	7.1138	5.1486			9.4224	10.6083	10.1882	7.0285	10.5427			6.3142	7.8533	7.2522	5.8819	5.821			10.2451	11.71	7.5371	8.9156	5.4191			11.3618
17.6703	15.2471	19.4993	16.526	17.0137			12.1619	13.5798	12.842	14.5656	14.6987			10.8173	14.393	17.7038	16.7411	18.2843			10.6304	9.3949	9.8522	6.772	4.9532			9.2522	8.766	8.6111	11.1277	7.5876			3.2219	6.3513	7.4444	5.8229	7.7956			9.8824	11.2238	5.6323	7.6253	7.108			9.6476
17.6925	15.4783	19.7039	16.7538	17.9599			12.0881	13.2519	13.714	11.5187	13.2088			10.7868	14.1379	16.2312	17.0218	18.1979			10.7853	9.7077	10.0236	7.2685	5.5162			10.7735	9.2012	9.8019	11.1829	6.9565			3.1691	6.2996	7.5213	9.2163	7.5445			9.728	9.168	8.5521	5.6591	10.2653			11.2505
17.6433	15.4403	19.7586	16.6598	18.233			11.4055	12.0101	13.563	14.5479	13.1579			10.7158	18.8639	15.2582	14.3267	18.2444			9.6954	11.2084	10.1127	7.613	4.9712			9.5559	9.1329	8.6808	10.5622	7.8243			3.296	6.7511	8.5397	7.2243	7.9697			9.8428	6.2225	9.3717	8.6113	9.5826			11.8846
17.6021	14.1166	17.8579	16.583	16.5395			12.0079	12.0647	12.0324	12.0514	13.3178			12.9891	12.504	14.0795	17.5376	18.2058			9.6233	11.1445	10.0336	7.7779	7.3219			10.6029	9.021	8.8202	8.701	10.5155			7.278	3.8248	8.4933	7.2319	7.9557			8.7423	7.2944	10.5158	6.5397	11.2926			11.062
17.7421	15.9347	17.8376	16.4928	16.1345			10.123	10.0601	12.8278	11.2057	15.2675			11.8074	16.891	16.8623	17.3008	18.6097			9.7926	10.9522	10.1403	7.7246	6.4369			7.0326	8.7035	8.2611	9.986	7.2593			7.435	3.4597	7.2297	9.1614	7.4748			10.4441	11.3266	5.8178	6.6734	11.1131			11.1835
17.7235	15.9558	17.9059	17.6691	16.6304			10.3276	10.7926	11.4294	12.3551	12.8702			10.7642	10.4581	17.0062	14.905	18.5451			9.8016	8.3442	9.4698	6.1112	3.196			6.7306	8.8171	9.8289	7.1208	6.9285			3.4557	7.4759	8.7343	5.6819	7.435			8.1022	6.5762	6.7275	8.9669	11.1989			10.9128
11.3009	14.4835	17.2698	17.9981	17.0003			9.0131	11.9672	13.7865	11.9592	13.9715			10.7995	10.3987	15.7478	14.4692	16.1383			9.3308	8.3043	9.618	6.4311	5.5845			8.6279	6.8329	8.8805	9.1896	7.078			7.4356	4.4679	7.2435	9.1324	7.4585			7.7258	6.4886	6.5329	8.4227	7.7659			9.5303
11.0588	14.4552	17.3742	17.7445	15.002			9.3001	9.216	11.3884	10.5651	11.3629			9.7516	14.3287	15.1107	12.3705	16.9013			9.3169	7.7272	9.4491	6.5788	3.1782			6.9544	8.5889	9.529	9.8122	7.197			6.9595	8.4958	7.2331	7.3718	7.3387			11.3459	6.5992	6.4344	6.7962	9.5862			11.3541
11.0434	14.4725	17.4022	16.0739	15.041			8.0793	9.8224	10.9821	10.2056	11.7622			9.7339	14.5785	17.2008	18.6128	14.3723			8.8291	9.0579	7.2023	5.8468	3.2289			6.723	8.5213	9.5022	6.29	7.4416			7.3954	8.5673	7.2646	7.2386	5.4459			11.2996	7.7576	10.2317	4.9592	7.2211			10.9268
10.4704	13.0584	18.2226	17.2801	15.0365			9.499	9.008	10.6711	11.4788	11.3304			9.7834	14.3108	17.0658	18.6194	14.4604			9.3189	8.6552	7.86	6.855	2.9368			9.9865	8.5527	8.1295	8.7055	8.0856			7.5557	4.8646	8.7186	6.2254	7.4545			7.4868	7.637	9.2529	5.3169	6.9729			11.1376
10.2215	13.5394	18.382	17.4976	14.2362			8.341	8.2829	11.6921	10.2355	10.2171			9.5957	10.187	15.4723	12.3656	16.9788			8.7644	8.0957	9.0218	6.3547	5.1853			8.7219	6.7553	10.6521	8.1207	7.4186			3.5846	8.4679	8.2228	8.4764	7.444			7.2859	7.8284	9.444	5.6433	9.4576			11.5765
10.4895	13.9341	17.1779	16.0675	13.1316			7.6026	7.9404	10.5547	9.1012	12.5885			9.1779	10.5128	12.4566	12.1001	10.1668			8.8801	8.993	7.5706	6.188	3.2155			6.8674	10.1961	8.2252	8.0589	7.0087			5.9346	7.9566	8.1865	8.1395	7.6465			7.3292	9.3153	4.7527	6.2396	7.2229			7.9573
10.3406	10.5854	19.6696	17.1024	10.6293			6.2626	8.1093	9.9453	9.3041	10.3501			9.0664	10.273	12.359	12.1655	10.4821			7.8072	8.7126	9.2576	5.9921	5.2799			8.6237	9.5392	8.2858	8.1	8.758			3.5855	8.4764	7.6881	5.6876	7.4545			7.2954	8.571	6.5675	4.8356	5.9784			7.9867
10.5241	10.1075	17.0624	17.7217	13.9826			5.6393	7.0808	9.8201	9.2266	9.7812			8.9031	10.7799	12.1136	10.164	17.2442			9.2985	8.6105	6.8312	7.7157	2.5736			6.7469	9.578	8.2629	6.6529	8.3423			8.5955	5.4444	6.9621	8.2192	6.7777			6.6846	7.758	8.9218	5.1647	5.8365			9.8225
11.357	10.9748	16.9948	17.296	12.9933			6.0449	7.2844	9.2256	8.9139	9.3688			7.2956	9.1479	12.7159	14.4831	16.5312			7.0889	8.56	11.5957	6.5611	5.4113			8.7903	8.5866	8.1658	9.9652	9.232			5.5743	3.4758	8.6893	7.7629	7.744			9.911	7.6819	9.3757	5.1979	5.3353			10.2497
9.987	10.3218	17.2623	17.0592	12.7852			6.1231	8.5363	8.8192	9.0595	8.786			8.4129	9.0858	14.133	10.1455	14.406			6.9613	9.2233	11.3178	7.1219	6.7331			6.8939	10.3891	8.2228	9.8727	8.9068			5.6934	7.9978	7.6952	7.9881	8.3358			6.2889	8.4394	5.5262	6.8625	5.6744			10.9394
11.4765	10.0032	17.174	17.7543	12.138			5.2973	8.0105	9.3747	9.7237	9.9462			8.3522	9.2292	15.3173	14.3911	14.1337			7.1577	9.1307	8.8922	7.721	6.7563			8.8136	9.7715	8.1629	9.2297	6.7977			5.5864	5.4774	6.9627	9.2339	6.9544			6.1149	6.6266	8.8552	6.6543	5.2723			11.7823
10.1334	9.3785	17.3046	17.0192	13.4818			5.0209	7.1745	8.2039	9.6733	9.0458			9.3814	9.1587	15.4358	10.6253	12.872			6.9378	9.2183	8.8109	5.7445	6.8833			8.5299	7.0122	8.2222	9.9652	9.0489			5.5544	5.4399	8.1164	6.7511	8.5944			6.2442	8.1334	6.9611	5.2977	5.2557			11.4217
10.0484	9.41	16.7827	17.52	11.6106			5.5439	7.9695	8.3316	9.9325	8.4156			8.2758	8.1461	15.5937	10.8664	10.3714			9.7313	6.8961	9.0553	5.7782	6.871			8.4425	8.6069	8.8028	6.5222	8.2822			5.6654	5.453	8.1779	8.5283	6.858			7.481	7.7533	4.8223	6.4676	5.7281			10.8967
10.1731	9.5877	17.7404	17.4947	11.7825			5.5413	8.5227	8.7445	8.9888	7.5131			9.0496	8.3423	14.3873	10.399	10.6089			9.5323	8.7822	6.9675	7.8452	5.6611			8.507	9.9717	9.1828	8.987	7.6745			5.644	5.4547	7.9277	5.8625	7.5356			6.1169	7.5237	4.8282	5.3239	7.2258			9.6751
9.9396	9.428	15.883	17.1965	11.0125			5.1103	6.4696	8.5246	8.0877	8.7564			8.9246	8.4899	12.833	9.1771	10.1624			8.8922	6.6885	10.3086	6.5366	5.5145			8.5502	8.9882	8.0806	6.2252	6.7542			5.5568	5.3499	8.2966	5.6293	7.553			6.298	7.7823	4.7928	7.6255	6.2297			11.8977
10.058	9.5792	15.9526	16.2817	10.1361			6.7606	8.2723	9.2879	7.5316	7.5435			8.9602	9.4181	10.9881	9.3222	11.4437			6.7226	10.1783	9.0218	6.3398	6.7618			8.4103	9.5228	8.2889	9.2175	7.8736			5.7559	5.4468	6.5868	7.6536	6.9455			9.9424	10.2469	5.7238	7.8364	5.2649			7.808
11.563	10.0984	15.9017	17.923	10.3782			5.0049	9.2762	9.6358	7.3757	8.2551			9.0746	8.3697	10.9964	9.5156	10.7296			10.3014	5.6854	6.8016	6.8999	3.4165			8.5619	6.2323	8.0602	9.2217	8.0209			5.5753	6.6455	7.7623	8.2476	6.3959			10.1443	7.116	9.9223	7.8427	8.7635			7.8648
10.1289	9.4842	15.882	15.4663	9.2691			5.2599	9.7821	7.954	6.9926	6.8281			8.8325	9.3263	10.2854	9.2543	9.5221			10.3949	6.8328	5.8265	6.15	6.9525			8.3404	8.6358	6.6162	6.7182	7.78			5.4777	5.4645	6.491	7.7339	5.9558			9.6984	6.6824	9.8268	6.9153	8.6296			9.5094
10.1353	9.4576	15.0788	15.0476	9.2225			6.5915	9.8508	8.7101	6.5796	6.5078			9.5669	7.9985	9.3932	9.389	9.535			6.8103	10.3091	5.9516	5.9722	6.7746			6.2041	8.9579	8.8998	9.2922	7.8331			5.346	5.3446	8.3748	8.2798	6.9499			9.9498	6.7232	9.7744	4.6481	8.8628			7.8333
9.5202	10.1961	15.0562	17.1847	9.8125			5.33	8.5949	8.8909	6.8343	5.3043			9.5998	7.0667	9.474	8.1745	9.9243			7.0823	10.0438	5.8613	6.2111	7.2348			5.901	10.3718	8.2686	9.6259	5.9225			5.5355	5.4936	8.2678	5.1955	6.7764			10.2959	9.2336	9.67	4.8317	8.9541			7.7397
9.366	10.253	14.7927	17.2603	9.6298			6.9037	7.7159	8.8842	6.4369	6.2844			7.0469	9.4459	9.3101	9.3089	9.8662			9.9862	7.0002	5.8784	5.9692	5.1416			5.9448	8.2282	6.6282	9.8028	8.924			5.4837	5.5558	8.2689	5.8359	7.4373			10.4223	9.948	9.1332	6.3957	5.2976			10.9256
10.5722	10.2899	14.069	17.2057	9.5733			6.467	6.2819	7.3137	8.0325	5.9655			7.217	9.3189	9.5599	8.2545	9.6958			6.1067	10.0432	6.6827	6.6124	6.1132			10.2795	8.6026	8.2292	9.2208	6.0853			5.5538	6.5848	7.7157	7.6564	5.367			10.3264	9.8682	9.2116	7.1149	6.8729			10.7384
10.6531	8.6913	14.5063	11.7134	6.004			9.2722	7.426	7.0938	9.4772	5.2737			9.1944	7.1326	9.4422	9.4056	9.5818			10.1192	6.0422	11.1551	4.5662	6.3386			8.2386	10.3621	8.8906	6.7287	7.0912			6.7553	5.3774	6.923	7.6729	4.8489			10.4583	10.2893	9.2496	8.3688	6.9549			9.7908
10.6076	8.6818	14.6866	15.5071	9.2851			8.8786	5.3777	7.5044	6.2711	4.4812			9.4233	7.1878	8.6053	8.9813	8.4151			10.2947	5.8804	10.8233	3.265	7.3118			8.305	10.3625	8.8929	8.6225	10.1116			6.3948	5.5447	6.9368	8.1211	6.8555			10.258	9.1925	9.7113	6.2888	8.9798			9.6862
10.4582	8.4133	14.8715	15.5044	9.7719			5.1809	9.1877	6.1611	5.0402	3.8011			7.1738	7.5164	9.7885	8.7739	9.4273			5.835	9.8882	11.0865	3.5448	5.121			8.2363	6.2363	5.9528	9.2721	8.9416			5.3943	6.5678	7.7737	7.2334	6.355			10.3641	7.5225	8.2826	9.5651	9.1995			10.7011
10.3303	8.3055	14.4728	15.9692	9.429			9.3739	5.9862	5.5458	4.9516	4.1844			7.514	8.1246	8.1958	9.5784	7.6983			9.8869	6.1926	11.0524	3.5361	7.4748			8.0971	6.2927	9.085	8.812	8.7763			5.5554	6.5894	7.1122	7.7166	6.3755			9.9234	6.4928	9.4223	8.4939	9.2621			11.2655
9.427	9.7774	14.8055	15.0727	9.1394			6.3081	9.1227	4.1293	5.9469	5.7678			7.1149	7.6963	8.9425	8.7775	9.3704			10.0164	11.1184	5.843	3.5223	5.1196			6.1329	6.0992	8.6882	9.7217	8.2781			5.3645	5.684	5.3169	8.2313	7.4454			9.8264	6.2972	9.4155	8.7221	9.2999			7.8642
9.3384	9.6659	15.0394	15.4311	8.6037			6.9065	9.0584	4.1379	6.0222	4.9634			7.3633	8.7968	7.1993	7.8743	9.5034			5.8953	9.939	10.9411	3.5443	4.9714			5.9963	10.5702	9.2852	6.5776	8.0763			5.3744	5.5473	5.4656	7.3228	7.4339			9.8988	7.3763	9.4227	6.9853	9.4897			7.8259
9.7211	8.6892	14.6726	14.4382	10.0435			8.4255	7.7881	4.05	5.0926	5.3738			6.948	8.9897	7.2904	9.5131	8.1843			10.1455	11.0555	6.0747	3.6714	5.1117			6.1172	8.2762	5.9186	7.7862	7.1531			5.4549	5.5384	4.195	7.5729	6.4646			10.3358	7.5748	9.5675	8.5517	8.7174			10.7968
9.8069	8.2299	14.852	14.4423	10.1743			4.4369	8.8716	4.662	4.3318	4.7141			6.1095	9.1673	8.614	7.2033	9.3537			9.9719	11.1016	6.3017	4.7322	4.541			5.9877	6.038	5.5861	9.505	6.1014			5.3635	4.4459	4.3429	6.9856	6.6555			10.3251	9.5252	8.9539	6.451	8.8864			7.9149
9.1851	8.3016	15.1921	10.0475	9.6118			4.3113	5.7271	4.6871	8.784	5.4065			8.9414	8.9472	7.7979	7.078	8.3073			10.2696	6.5528	10.8819	4.819	4.7315			6.1383	6.2593	8.8882	5.6678	7.0464			5.344	4.4445	4.2343	7.2845	6.5449			5.9459	9.6495	8.5222	5.2556	8.7525			7.8511
9.5553	8.8701	15.4693	10.1152	9.3923			4.4378	5.3675	8.7369	6.0725	5.5553			6.9295	9.1547	7.4624	8.2163	7.1715			10.046	6.6904	6.2537	6.8487	4.5141			6.0396	8.1958	8.9896	5.7879	8.6116			5.3754	5.4947	4.1159	5.7488	6.555			9.6834	8.9996	8.8534	5.2269	9.4313			9.6334
9.0927	8.3779	12.9642	9.2123	9.4835			4.1722	9.2248	4.6482	6.1765	6.077			8.8448	7.1413	8.7543	9.6162	8.098			6.7361	9.7417	10.2687	4.8139	5.1173			5.9841	8.6672	8.121	5.6612	9.0053			5.5546	5.4495	4.2655	7.8277	6.4645			9.7134	8.7151	8.482	4.8427	6.9262			9.2298
8.8655	10.3183	12.1292	9.1283	8.9035			4.0812	5.1531	6.3975	8.9557	5.9759			7.1468	9.2009	8.9324	9.5194	8.4537			9.7231	6.6812	10.0109	4.637	5.7567			6.0576	8.8667	8.0522	9.2767	7.0751			5.3755	5.4433	5.5733	7.9455	7.3883			9.4962	6.672	8.8879	7.2725	8.6926			7.7577
10.2685	7.5008	12.3514	9.4011	9.5188			4.8642	4.9342	8.4793	5.0174	5.4774			7.515	8.9095	7.4215	6.2644	7.0776			9.6717	10.0744	6.6	3.3685	6.1322			5.9436	8.6287	8.2282	9.5615	5.1317			5.384	5.5489	5.5975	7.8922	7.3586			5.8842	6.4668	8.1353	8.472	8.3141			8.7727
10.4419	7.6712	10.022	9.1712	9.6218			8.5332	3.9643	4.4431	5.2992	6.2149			7.4299	7.1588	8.8026	7.8109	8.6587			9.7217	6.8949	10.4498	4.9852	5.6979			8.5976	9.7105	6.1085	7.5995	6.396			5.4	6.5447	7.7313	5.5755	7.4435			9.9225	6.5496	8.2255	8.7558	8.362			7.7845
10.2781	8.992	10.0387	9.5233	9.5395			4.0497	8.9238	3.8039	4.9324	5.911			7.1633	8.0151	6.3395	7.1508	8.9729			9.7183	6.254	6.8423	5.1999	6.3423			8.3768	6.5622	6.082	7.6079	6.2788			5.4574	7.4757	5.746	8.124	7.3455			9.6268	6.588	7.7553	7.1468	8.7981			8.5625
9.9683	10.5116	10.9247	9.5205	6.6493			3.7186	9.0568	3.5885	4.2679	5.7936			7.1971	8.0521	8.8869	7.2435	9.3646			9.6422	6.666	6.7028	3.4156	4.8149			8.4688	6.1876	8.8222	9.6777	6.5057			5.4549	7.4365	5.4291	7.9796	7.3679			10.3334	9.2849	8.7686	6.5427	9.2859			5.7156
9.4927	9.3386	10.1292	9.2442	6.8108			3.7867	8.8363	4.9181	4.0911	3.9363			7.2763	7.4378	8.6315	8.6774	9.2457			6.8055	9.6538	6.9813	3.2958	5.1815			9.8504	8.9887	8.8251	6.2728	6.157			5.4375	7.5846	5.2248	3.9556	7.5346			9.2464	7.1462	8.8327	3.7836	8.7844			5.3929
9.7712	9.8372	9.3921	10.4856	6.9078			4.2566	9.1457	4.652	5.1051	5.8451			7.6895	6.9131	6.1187	8.5573	7.3359			6.986	7.0447	5.7474	6.6652	5.7285			9.7861	8.8202	8.8128	6.518	6.4169			5.3374	7.4594	4.1287	5.3223	7.3555			9.4193	4.5277	8.7848	5.4531	8.8449			5.5168
9.6813	8.4968	9.3066	9.5422	8.1232			9.7776	4.1679	3.1184	4.6971	3.8327			7.4074	7.1596	7.3944	7.488	8.1434			9.8521	6.7284	6.0691	3.6611	5.8131			9.8349	7.1926	8.282	6.2228	7.0347			5.5769	7.3333	4.9278	8.2816	7.457			9.3224	4.2982	8.827	4.5694	9.2437			7.4191
9.6104	8.4051	9.437	9.9515	7.0776			3.9239	4.6234	8.3196	3.7896	4.2857			7.5583	6.1079	7.4439	7.2649	8.0859			7.3027	9.589	6.2292	5.3492	5.9914			8.2442	8.9232	9.2022	9.2678	6.7363			5.5469	7.4946	4.2274	5.2264	4.7554			9.3439	8.9992	3.3868	7.6529	9.7999			7.6856
9.7905	8.8349	10.4384	9.4029	8.6229			4.0398	9.0022	2.8182	3.3202	5.7097			6.8393	7.5146	7.018	8.4612	8.6625			9.732	6.882	6.1574	5.3151	6.1846			6.0789	8.2863	8.8629	9.2566	8.3878			5.4584	7.3439	4.7652	3.5452	7.3657			9.3239	9.7217	3.3726	7.2899	8.8768			7.5366
8.5963	9.6097	10.3249	8.2928	8.5636			8.8917	4.3267	3.6863	4.3126	6.0565			6.9123	6.2105	7.1404	6.8001	8.0477			9.756	7.0563	10.3375	4.573	5.6918			6.1042	8.7711	6.026	9.2275	8.1992			5.3754	6.5745	3.8646	3.7758	7.5953			9.2101	9.6287	3.1889	7.9218	8.9973			8.7025
8.9066	9.9886	9.1773	9.7581	7.6732			9.1341	4.4913	4.0255	5.2487	3.5842			5.9034	9.2352	8.8299	6.397	8.7711			10.2722	6.8578	9.6109	5.1114	5.7742			6.0922	8.9183	8.2282	6.2519	6.8994			5.4534	7.4734	4.6716	3.5153	7.4943			5.8993	4.6328	7.9366	7.1668	9.4354			7.6172
8.5896	9.9057	9.9965	8.9498	6.8428			8.9332	4.2493	4.1045	5.9189	3.6242			6.0601	9.1467	8.8775	7.1797	7.9725			7.2093	9.6487	10.1538	5.2149	5.9754			9.8984	6.2662	8.222	7.2501	6.4405			5.3588	7.4595	3.8147	3.5321	5.7465			7.2428	8.9352	8.6891	4.105	4.4223			7.71
9.789	8.7444	9.0999	10.2973	7.9152			4.119	4.6092	5.7839	9.3783	3.848			8.8779	6.2164	9.8825	7.2514	8.7473			6.9749	9.6201	10.0477	5.1525	5.2465			10.0505	6.6773	8.8622	6.2252	6.2107			6.7435	7.497	6.5827	4.4981	7.5765			9.2213	9.2962	8.8651	3.8452	3.8101			7.4514
9.8002	8.6851	9.039	10.3161	7.9148			3.9296	4.1913	9.6511	4.4868	5.8799			6.9039	9.0935	7.0056	6.8298	7.9712			9.7763	9.8312	6.8482	4.7596	6.13			10.0089	7.0339	9.222	7.6129	8.098			5.4453	7.4674	4.268	4.5928	8.4564			9.9944	9.102	8.9535	3.3993	9.6783			7.7483
9.9943	8.7966	8.8371	10.3536	7.6312			3.5766	9.3634	3.4951	4.7989	3.4967			6.9029	9.0091	7.0761	7.5782	7.0297			5.9659	9.633	10.1244	6.1493	6.119			9.8636	7.0152	9.0081	7.6582	7.048			5.395	7.3474	4.526	3.2244	8.4544			9.9858	8.6251	3.2621	8.6528	4.1636			11.1412
9.9448	8.6037	8.1094	9.8634	7.6865			9.3375	4.7108	4.7748	3.8594	3.8633			9.0326	7.3966	8.772	6.6321	7.8258			6.011	9.7331	7.0468	4.2223	1.5167			9.7148	7.0805	8.8829	10.0222	4.3679			5.4945	7.3445	4.2529	4.7457	7.9763			7.2362	8.7168	8.7944	3.6625	4.1814			10.6629
9.8454	8.4892	9.9155	10.524	7.8236			9.3852	4.3936	3.567	3.187	4.9685			7.1504	9.0238	9.04	7.9933	8.3643			9.7677	9.6768	9.9844	4.5648	5.8362			9.7659	6.5223	8.2169	10.2602	7.0274			5.4746	7.4794	3.9326	4.7555	5.5754			7.1185	4.3143	2.8518	7.7767	9.2723			9.9612
9.8191	8.0264	7.7838	8.2232	9.9837			8.3333	4.3492	4.3403	3.3296	5.0547			7.2223	6.9115	7.0362	8.3544	8.6116			9.8289	9.9049	7.4989	4.3445	6.2175			7.0875	6.1068	5.9182	6.2652	3.8996			5.6476	7.5548	4.6169	3.8	7.9364			6.1114	8.9381	2.8449	7.4495	9.8674			9.9949
9.9359	8.4361	7.7988	8.8762	9.8981			4.6882	4.3513	3.3527	4.5014	5.2227			7.1492	6.8996	6.0003	8.0234	7.1331			7.3614	9.5635	6.281	6.158	6.1567			9.7135	5.9336	5.8685	6.2767	6.0222			6.7974	4.5484	3.8993	4.5813	7.4545			9.9455	8.9222	9.3564	7.5489	9.1189			10.5151
9.9461	8.5487	7.8292	9.7784	7.156			4.6409	4.3108	4.3871	3.4014	5.9386			7.345	6.9414	7.9781	6.1838	7.0952			9.8138	6.693	7.8322	7.1667	1.6811			5.6578	7.0559	9.5208	6.275	6.8283			6.8756	4.4555	4.6283	7.6538	7.4377			9.6354	8.7914	9.3112	7.283	8.1792			10.4703
9.7871	8.4454	9.8293	7.8934	7.2881			3.6017	4.0994	5.1294	3.5764	5.2801			7.1656	8.31	6.7578	5.9976	7.1584			9.5495	6.2528	9.6781	5.4116	6.1557			6.8803	9.8357	8.8222	9.0977	9.0247			6.8739	4.4364	4.6564	3.5875	7.5459			6.3239	4.3263	9.2621	7.9225	9.8817			5.4466
9.9896	8.0989	10.1388	8.4827	7.3278			5.0817	4.433	3.7102	3.2984	5.1626			8.2646	7.2686	7.3091	7.4144	7.0349			6.0641	9.9229	6.7327	6.5625	4.9745			7.0375	9.9229	5.886	6.2522	8.8305			6.8533	4.3445	3.2769	4.3915	7.5535			10.1126	8.9316	9.2881	8.9914	9.5993			10.5945
9.9139	8.2889	10.1416	7.215	7.9425			3.1197	3.8	4.4426	5.5196	7.3752			8.9267	7.4588	6.2531	7.2868	7.1857			9.6461	6.3542	7.1293	4.4674	6.1445			6.9099	6.2928	9.6228	9.2192	6.8069			6.8494	4.4545	3.4391	4.5375	7.5855			10.1136	9.7242	8.8571	8.8567	9.6235			10.4992
9.0049	8.4312	9.8811	7.111	8.1368			2.9196	4.3852	5.1021	4.078	5.4535			9.0017	7.2428	6.1165	6.8202	8.1802			9.61	6.0556	7.3791	4.4779	5.1157			9.6934	6.2799	8.2022	8.5625	6.6857			6.8453	6.5866	3.329	6.7268	3.5444			10.2419	9.6226	10.9261	9.2887	8.5747			10.3839
9.9183	10.3612	8.8193	7.3311	7.9419			3.5276	4.3051	5.4991	2.9649	6.7886			8.968	8.4953	4.5242	7.084	7.8929			9.7692	6.9157	5.803	4.5757	5.1541			9.6118	7.1525	8.8228	8.2767	7.1862			5.9485	7.5845	3.222	6.8624	7.5468			10.2313	9.6286	8.7976	9.4138	9.9558			9.8528
9.9121	10.7446	8.0164	7.9063	7.1102			5.7419	4.2181	3.1173	3.3871	4.6161			8.2336	7.3918	7.3946	7.2113	8.1011			9.7599	6.6268	5.9997	4.4621	4.9716			6.8508	9.8197	9.2821	8.5172	3.6038			5.8956	4.4476	3.1759	3.6288	7.3559			6.2898	10.4428	3.5275	8.6243	9.826			9.6452
9.9935	8.4619	10.0259	8.0722	7.1773			3.8858	5.1749	5.0423	3.1018	4.0768			6.9056	8.9939	6.048	7.9694	7.851			9.6048	6.7915	5.4347	4.3684	5.7378			7.1635	9.7893	8.2562	6.2562	7.1392			6.9843	6.4375	3.2744	5.1277	5.4848			2.7264	8.6951	9.1733	3.2251	9.9835			5.576
9.9823	8.4658	10.5959	7.7635	7.2106			5.7867	4.3859	3.3556	4.8392	4.1513			8.0859	6.9362	7.1836	7.5092	7.9591			6.7936	9.6774	6.0598	3.8298	5.1941			6.9247	8.2629	5.8851	6.2828	3.3211			5.9845	6.9743	3.945	6.7886	8.5443			6.9114	9.6573	9.9678	8.8558	3.9525			9.646
8.3882	9.9756	8.2927	9.9608	6.6195			5.5573	4.2984	4.3639	7.9531	3.4937			6.8202	9.227	6.0944	6.5431	7.7252			9.6679	6.3207	6.397	3.6915	5.5565			6.7911	10.2251	9.622	6.5712	6.5963			5.8745	6.9845	6.7348	3.5196	7.3477			10.2894	9.733	10.6281	2.8249	9.9524			9.7997
8.5216	9.8804	9.8385	9.9522	6.9156			4.3776	5.4012	3.2702	7.8893	4.9933			7.3372	9.15	8.7388	8.1046	7.4458			9.5722	5.7958	6.1559	4.1234	6.2121			9.7547	7.0885	5.8181	7.5015	7.2802			5.8735	7.448	6.6281	3.849	7.3937			10.1054	10.346	9.1585	9.3921	3.8918			7.7198
8.4057	9.4631	9.5674	10.1297	6.7222			5.5507	3.4031	4.4145	3.575	8.584			8.822	6.9755	5.1164	6.2254	7.8614			9.8417	5.5441	6.0802	3.6583	5.8215			9.7037	6.952	5.9198	7.2798	7.5515			5.9353	6.9949	6.6843	3.5468	7.3458			6.4828	4.2854	3.4336	8.9781	9.2269			5.4261
8.4067	9.3845	8.1492	9.3631	6.6608			5.4558	4.3943	3.5544	4.4398	7.9494			6.9263	9.1131	4.6952	6.7581	7.9132			5.8177	5.9898	9.4819	5.1248	6.2696			9.7163	7.068	9.1802	6.1169	7.0016			6.9684	6.4547	6.8618	3.5336	7.5857			6.3281	8.6454	9.1765	9.273	3.6719			5.5262
8.4717	9.7593	9.8643	9.6683	6.5386			4.3812	5.3335	7.7859	3.457	4.1285			7.1842	6.9196	8.1709	8.7451	8.0932			5.8331	9.7362	6.6513	5.4295	6.1215			9.7681	7.0962	9.2222	9.2972	8.7392			7.5565	6.484	6.8617	3.4215	7.3574			6.3286	10.2333	8.7168	8.5857	3.3114			5.6223
8.449	8.2703	9.4354	9.4337	6.8779			5.2544	4.26	8.7751	3.3423	3.4029			7.3631	8.9752	6.0815	6.7794	6.3753			5.7826	6.5378	9.6895	3.446	5.7339			9.6124	10.0807	6.1016	6.8995	8.6887			5.8455	4.549	3.7264	3.3198	7.3556			6.3299	10.2454	9.2994	3.5322	8.2913			5.4897
8.2945	8.5372	9.4334	9.8865	6.4917			4.4914	5.782	7.396	3.8018	4.5445			7.2319	5.895	8.8141	8.074	8.6123			6.6798	9.7876	5.6098	7.4384	5.7613			9.7939	10.1026	9.5525	9.2222	7.657			5.755	4.3579	3.4399	3.3341	7.5989			5.9424	10.5238	2.7838	8.9225	9.9554			5.5307
8.2806	8.3538	9.1106	9.7553	9.2725			4.2233	6.0622	8.3678	4.5099	4.4907			6.9383	6.0916	4.6692	7.9547	7.4099			10.0767	6.6244	9.4895	3.5838	6.1327			9.7913	7.0757	6.2289	7.2928	5.1152			5.8539	4.4564	6.7357	3.4962	7.4534			4.7981	4.3394	2.644	6.9432	9.9575			10.6692
8.363	8.7647	9.2473	9.5377	8.0185			8.4787	4.3579	3.2699	5.6271	5.0568			5.9529	8.36	8.7531	7.405	7.0718			10.187	6.005	6.5112	6.2181	6.163			9.6414	6.9807	5.8282	7.2222	7.7741			5.7468	4.4745	7.2637	4.6941	7.4367			1.8583	4.4226	2.9616	6.5724	9.9495			10.9073
8.4217	8.5295	8.8111	9.2246	7.7171			4.3137	5.3876	7.9452	3.688	4.2101			6.3711	7.4637	5.0094	7.1787	8.8766			9.8619	9.5849	6.659	4.5622	3.3691			9.5373	6.933	5.8652	5.5521	8.8233			5.8693	4.3394	6.984	3.4614	6.7833			1.8414	4.3631	5.8793	6.852	3.2325			10.9838
8.3705	8.2632	8.7953	9.4458	6.687			4.9714	3.9591	3.8784	7.8387	2.9941			7.3926	6.0138	5.4067	7.2769	6.4986			9.6757	9.3082	6.4521	3.1483	4.2666			9.6674	9.8355	5.9958	6.7652	7.5592			5.4784	6.4454	6.7248	4.7188	7.4577			4.7494	6.6319	3.5519	7.2671	9.8362			10.8829
8.3595	8.2088	8.8501	9.4202	7.1403			4.4337	5.241	4.5959	7.8307	4.1974			7.472	7.3594	6.0096	6.599	7.2554			9.4324	6.478	10.0854	3.1321	3.1565			9.6473	6.9252	6.0625	7.2129	7.8478			5.9535	5.9499	5.1992	6.8229	7.5944			4.7215	4.3231	5.6442	6.6332	3.2598			10.4736
8.3625	8.3741	8.8221	9.2089	7.7119			4.2947	6.0233	7.9582	4.2826	3.7659			7.263	7.9165	8.872	8.9344	7.3346			9.5295	6.7034	5.6528	7.3586	2.9747			9.822	10.3325	8.2109	6.6999	7.8128			5.8433	4.4446	5.1864	3.9723	5.77			9.7655	10.2335	5.7456	3.2222	9.9272			10.5311
8.4903	8.6334	8.9845	9.2343	7.7009			5.7422	3.8441	4.4872	4.1387	7.9685			7.5907	7.662	7.2048	7.123	6.926			6.2106	9.5311	5.6506	7.3385	3.2549			9.7445	8.1075	6.1882	6.2082	6.3356			5.8633	6.95	6.6225	7.2941	3.7534			9.8284	7.2299	10.3725	3.2218	9.8872			10.3991
8.5914	8.4851	8.8327	9.1371	7.6335			3.8949	5.8657	7.1882	4.7162	3.6537			7.4419	7.2883	8.8653	7.3899	7.0965			9.5538	6.5088	5.7178	7.313	2.7814			9.6613	8.089	6.208	5.5862	6.1901			5.3665	5.9848	3.6699	7.74	5.4983			6.2444	4.3543	10.4483	3.2913	6.9877			11.0851
8.6737	7.1958	7.9308	8.2595	7.0482			4.234	4.6566	5.6457	4.3658	7.8625			7.4163	6.9481	5.6405	7.1086	8.4651			9.583	6.7304	6.1994	6.7117	6.4151			9.6517	7.1767	5.1652	9.2971	8.8346			5.4353	6.4435	3.6949	7.7863	6.7559			9.2691	9.5425	10.2534	3.1925	6.9711			11.0318
7.3236	8.6699	8.3233	8.0576	8.6523			4.3974	4.605	8.4649	4.7704	5.4184			7.3874	7.8519	8.8986	6.5068	8.8161			9.5997	6.7987	5.8584	6.7234	6.2214			8.2251	7.299	5.9601	9.9598	9.0213			5.449	6.9347	4.8272	7.7112	5.655			9.2924	10.2999	9.1128	3.2588	7.1127			5.5363
7.2783	9.0128	8.1698	8.2771	8.5535			3.8549	4.3291	6.1902	8.8436	4.3413			7.3687	6.9192	5.2813	6.5013	7.2758			6.7841	5.7719	9.9017	2.9972	5.6676			8.1434	10.2926	9.8829	9.9202	3.5257			6.4844	4.4867	4.8182	7.7766	5.5577			9.2386	3.4571	9.2111	9.2876	7.4585			5.5345
7.1468	8.8043	8.1308	8.1149	8.6214			4.0103	5.7438	3.8448	3.181	4.6293			7.3114	7.4183	8.7356	6.1218	8.3511			6.5084	5.6558	9.6514	4.3418	6.1359			9.6588	10.0856	9.5509	10.0125	7.3848			6.4868	4.484	4.6276	7.2249	3.7664			9.231	3.9533	10.1174	8.6599	7.1787			11.0018
7.2705	8.7075	7.8902	8.736	8.5662			4.0067	5.8602	3.1118	3.6213	2.7093			7.4207	7.3336	5.9899	8.246	7.7601			5.6732	6.4733	9.7745	4.2432	3.1723			9.6835	10.2623	9.5218	10.0217	7.5638			6.5383	4.3766	4.6163	7.1367	3.7565			9.1914	10.2895	2.541	5.8884	9.3246			5.2684
7.2904	8.7412	7.825	8.3625	8.7255			4.4151	6.272	3.8049	3.0114	4.2271			7.355	7.345	6.5313	7.906	6.1346			5.9082	9.7992	6.1586	4.4395	3.1332			9.6634	9.8675	9.2102	9.2872	6.8312			5.35	5.8947	3.7238	4.7173	3.9336			9.6584	9.9821	6.2946	3.1342	9.4624			9.5442
7.3258	8.7967	8.2271	8.535	9.0482			4.0548	5.9891	3.1081	3.19	4.2447			7.2521	8.3241	6.5761	6.9751	7.0579			6.3833	5.6026	9.7024	4.3163	3.1939			9.5026	8.2523	9.5181	9.2629	7.781			5.4534	4.3447	3.6444	7.5729	5.7987			9.3484	10.1939	6.2281	8.4551	3.2278			9.4282
7.1085	8.4515	7.9083	8.5224	7.2482			3.858	3.0819	4.5412	8.5156	3.6762			8.2437	7.3236	4.7975	8.3244	8.628			6.3978	5.7897	9.6069	6.7931	5.5428			9.572	9.8501	9.2129	9.2227	8.8675			5.5535	4.458	3.8943	7.6585	6.5749			9.2459	10.1314	9.2296	5.3233	10.2611			7.6183
7.2772	8.5709	7.986	8.6122	7.3187			3.52	3.8586	7.6277	3.0971	4.0056			7.3866	7.3075	5.9754	8.5656	8.0887			5.8578	6.6316	9.6932	6.738	5.7916			9.708	9.7189	9.5062	6.6278	4.0061			5.5754	4.394	3.5921	4.389	3.8333			8.8599	10.2996	10.7372	8.4947	6.9626			9.4201
7.0918	8.6937	8.0157	8.0482	7.2058			3.9141	2.8591	8.1891	4.4121	3.7533			8.1521	7.3979	5.4129	8.0597	7.0992			5.9776	9.8517	6.2823	4.1566	6.2638			10.0016	6.9696	5.8968	6.621	3.914			5.5559	4.4447	3.9623	4.7128	5.9498			9.6886	9.8479	9.2692	8.7102	2.7897			9.379
8.6978	7.3213	8.2054	8.4469	7.2519			7.4335	3.7232	3.8495	3.0884	4.3496			8.1811	7.3748	4.6417	8.1681	7.2264			5.7061	9.7276	8.9716	4.8887	5.7273			8.0195	9.7572	9.2152	6.982	7.4728			5.4543	4.4474	4.2556	4.4226	7.5437			1.9394	6.7211	9.1034	8.8243	3.141			9.3724
8.3855	7.1761	8.4565	8.4564	7.0638			7.7093	4.2344	4.0824	3.1123	4.4396			8.2755	7.4519	4.7337	8.1996	6.3121			9.7396	5.6997	9.1124	4.1316	5.7913			7.9758	9.8989	9.5698	5.7792	6.9051			5.4646	4.3747	3.7982	4.6213	7.5465			9.8293	6.6556	9.1092	8.9992	7.2851			9.0948
8.6593	7.0552	8.499	7.8605	7.1118			8.2371	4.0347	3.3584	3.5368	3.4431			7.3173	8.2393	4.9824	8.3688	6.3326			9.5652	9.0941	5.7024	4.5711	5.915			9.8609	6.9682	5.8205	6.2208	6.9364			4.9754	4.4547	4.6455	3.7222	7.5745			9.6443	10.5283	5.8223	8.6572	8.2297			8.973
8.5952	7.2725	8.7075	8.1684	7.2452			2.9756	3.7407	7.0325	3.5408	3.0827			8.5389	8.2624	5.3801	8.7133	7.3088			9.5956	5.846	9.0395	4.8112	6.1332			9.8114	9.708	9.2828	6.0522	6.8772			5.5554	4.447	4.5834	2.292	6.8795			9.2484	6.5102	10.9925	8.5277	7.561			9.0121
8.4056	7.2985	8.1801	7.9002	8.6862			3.9101	3.0531	3.3802	5.5995	8.268			7.2878	8.823	6.0948	6.2796	8.5787			9.8229	5.8017	6.6366	6.7129	5.6593			10.2263	7.3222	8.2591	5.7128	7.2365			5.4547	5.9675	4.6273	2.19	7.4774			8.9844	10.6176	3.4741	8.5833	7.4264			9.1829
8.4036	7.2429	8.3491	8.3229	8.915			2.6136	3.4654	3.9914	3.9208	4.6463			7.307	5.9804	6.6985	7.9004	7.2761			9.544	5.8788	6.2787	6.8716	5.5167			10.2326	7.0196	9.2282	7.2902	8.896			4.9748	4.4788	2.2193	3.7781	6.7455			9.2663	10.7557	3.3928	8.4369	7.4922			9.0033
8.585	7.1785	8.2128	8.2674	7.1086			3.6317	3.0249	5.0602	4.0251	3.9149			7.6909	5.9471	6.6772	8.117	8.811			9.6521	5.8333	6.6021	6.6831	5.4635			9.7009	10.1922	8.8922	5.2652	8.8524			4.8995	4.5434	2.2817	3.1268	7.5979			1.9624	6.8324	3.4757	8.5583	7.9726			9.1519
8.3222	7.3184	8.3109	8.4275	7.0735			5.1577	2.8423	4.1216	4.2958	3.0073			7.3878	8.3077	6.3456	8.284	8.8263			5.7883	9.9049	9.4406	5.6	5.8613			9.6638	6.9632	8.9816	5.6528	8.9148			6.9354	5.6884	6.8755	2.8768	4.9446			2.7484	6.7368	3.454	8.6322	7.7251			8.9478
8.3134	7.227	8.2371	7.6188	7.2272			3.6888	5.1907	3.7739	3.1538	3.88			7.3603	9.1978	6.291	8.3657	7.1347			9.0051	7.0377	5.8546	6.1888	5.9954			9.6213	7.0256	5.2226	5.9022	9.3747			6.8494	5.6487	3.3285	6.8615	4.9558			5.8104	6.5577	3.5248	8.5655	8.2275			6.8868
8.4348	7.285	8.2851	8.5278	8.8687			3.6772	3.9236	4.052	4.3266	5.3017			7.3885	6.0665	7.3563	7.4085	8.1244			9.0506	5.8401	6.9144	6.468	5.9297			5.32	10.1601	9.6021	7.5218	4.7952			6.8678	5.8385	3.1636	6.8629	4.7545			6.2144	6.6957	9.2515	2.976	8.19			7.2786
8.3836	8.8382	6.7837	8.4061	8.1718			3.7143	4.4973	3.4583	4.3295	4.7143			7.3751	5.8897	7.4831	7.3004	8.2889			5.8558	9.0198	8.1473	5.3574	1.6152			9.6404	9.8281	9.8252	6.2672	7.2433			5.5559	7.4776	3.2798	6.7259	3.5947			5.8442	6.8761	9.2794	8.4744	4.2382			9.0146
8.9609	8.4325	6.8361	8.4234	8.0151			3.9541	3.6074	3.3969	5.1376	3.9683			7.2209	9.1311	6.5002	6.2833	7.3405			5.9868	8.8821	6.9384	6.2514	5.7455			9.5962	5.6191	9.0299	9.972	7.386			6.9575	5.6665	6.7649	7.2756	7.5555			1.9294	6.9172	9.2765	3.2699	8.2876			9.4366
8.9494	7.2527	7.8726	8.2926	8.2714			3.9004	3.8298	5.0088	3.5366	3.6898			8.9494	7.6302	6.3454	6.3886	6.9583			5.7855	9.1874	7.2467	6.1724	5.5461			9.5378	6.5298	5.2828	9.6768	3.5592			6.7875	5.7498	6.7269	7.2199	6.855			2.2824	9.562	6.2792	2.9593	8.1556			6.8695
9.0874	7.1471	8.2058	7.9691	5.2304			3.8693	4.0896	4.773	3.4236	3.518			9.0216	7.5916	8.1579	6.9931	7.9496			7.5736	5.6523	9.1356	3.5319	5.9925			5.443	10.1009	9.1225	9.2082	3.4268			6.9554	5.689	6.7513	7.2263	6.9855			1.9422	9.5897	5.9555	3.2475	7.3753			6.81
8.6835	7.475	8.2522	8.1753	5.5465			3.8713	2.9017	5.2409	3.8915	3.495			9.0943	7.3863	6.0317	6.0102	7.2035			6.986	5.6335	9.2946	3.5245	5.7922			9.649	6.9559	5.2911	5.828	3.4083			7.5435	5.5653	6.8292	7.2748	6.5893			5.8815	6.9181	10.2713	3.2348	3.4211			7.4549
8.6304	7.2266	8.1355	7.8742	5.5048			3.3057	3.6905	5.7271	4.0672	4.1624			7.323	8.505	4.7308	8.4506	7.3916			5.9262	9.5011	7.1806	3.6683	6.1312			5.5864	9.7879	8.0192	5.5822	7.3888			7.5548	4.3935	6.748	7.3214	3.8567			5.8544	9.5782	5.5624	3.1857	8.2727			7.4114
8.657	8.9483	8.2037	6.8668	7.7215			3.5774	3.0472	5.3966	4.0466	3.8143			7.1851	8.3644	7.3549	6.9737	7.5072			5.9134	9.2384	6.7802	3.4922	5.6999			5.6072	10.1722	8.0222	5.8168	3.59			7.4567	4.3447	7.2299	7.1357	6.4757			5.9111	10.1752	2.4759	5.6794	8.5528			7.1232
8.8183	8.6816	8.7546	6.9754	8.8636			3.9197	2.9443	3.1174	4.2802	9.8892			8.1463	7.481	5.0685	7.1919	8.7645			5.8698	6.7632	8.9464	4.5369	5.6213			5.3189	9.8389	9.2029	5.8601	5.0751			7.5565	4.4946	6.831	7.3771	3.5485			5.9646	3.8854	10.2857	5.5223	8.5692			7.1082
8.5422	8.5696	7.5265	6.7816	8.5567			3.7657	4.225	2.9428	3.661	5.0275			7.248	8.2349	4.6928	8.6557	7.0187			5.776	9.094	7.2558	4.5846	5.5677			5.4843	10.1532	8.9058	9.0922	4.6543			5.3337	7.5343	6.8924	7.3167	3.6554			5.8453	10.1713	2.5459	5.7794	8.4755			6.9212
8.6655	8.7907	7.5151	6.8243	9.002			3.6404	4.0126	3.4869	5.1335	4.1169			7.2462	7.3721	4.7718	6.073	8.6681			5.7138	7.2525	8.7695	6.4246	5.2868			5.6522	9.7911	5.8698	5.9122	3.5166			6.9334	4.3559	7.1474	7.157	4.4448			5.9101	10.2721	8.2283	3.4233	6.2535			7.0143
8.2137	8.6996	7.4832	8.7097	7.8832			4.1113	3.7512	9.6453	3.7316	5.1437			7.1919	7.4513	4.3678	5.9033	8.1537			5.6885	8.0234	7.4115	5.9719	4.5227			5.5686	7.0056	5.5622	6.767	9.0386			6.8778	4.4448	6.7753	7.1691	3.4859			6.2165	10.3432	2.482	8.1883	4.2177			6.7369
8.5978	8.2771	7.3726	8.888	7.7611			3.7188	3.6699	3.4398	9.7583	4.7998			7.2457	7.6609	5.079	8.2482	7.9283			5.8846	8.0157	6.9969	5.8438	5.7149			5.5655	6.8189	5.2122	9.2622	7.7773			6.8933	4.4999	6.6998	7.2529	5.5767			6.2118	9.9917	8.2925	3.3713	4.1031			6.8474
8.6417	8.819	7.4145	8.8675	7.638			3.7519	3.8684	3.6846	10.6311	4.0261			7.3361	7.2981	4.9387	8.1299	8.1936			5.9765	7.9776	6.5639	3.3599	5.6139			5.5561	5.7132	5.2591	6.9788	6.5532			6.9378	4.4549	6.9132	7.1321	5.3797			2.3159	10.2148	7.9517	3.2273	2.8758			7.0398
8.6972	8.7299	7.4831	7.8581	8.8341			3.8921	4.1097	3.0567	4.4377	4.2804			7.2016	7.4959	4.8113	7.4944	5.9199			5.8997	8.0654	7.1046	5.9159	5.7692			5.6359	5.6312	5.9129	9.9859	3.6473			6.8455	5.4354	6.7519	7.1721	5.7346			2.2283	8.8367	10.1426	3.2423	3.93			6.6743
8.5546	8.7273	7.4302	7.7948	9.0074			3.4031	3.9781	3.2232	3.2616	3.351			7.3095	7.4504	4.9357	7.3477	8.2063			5.9378	7.7099	6.3731	6.3351	5.5914			6.9122	5.6999	5.82	9.9219	8.7607			6.9535	5.4334	6.8224	4.3617	5.5665			2.4414	9.1028	10.2422	3.1124	2.9619			6.6082
8.6738	8.6013	7.3608	8.9582	7.8533			4.0689	4.0452	2.4928	3.0052	11.1376			7.1328	8.6987	4.8636	7.3263	6.9486			7.9204	5.8146	6.2623	3.4266	5.7174			6.7379	9.8223	8.822	8.9102	3.7711			6.8593	5.4848	6.7519	7.2137	5.9543			2.4254	9.654	3.4576	5.5117	10.2322			7.6765
8.69	8.6078	7.2801	8.0145	9.1465			2.7434	4.1133	4.2497	4.3994	11.1094			7.208	7.2723	6.6337	6.2418	6.9565			5.9461	7.7745	7.7185	3.5147	4.3171			5.5374	10.0028	8.8601	8.8222	7.6158			6.94	5.8464	6.7317	7.3268	4.9387			6.259	10.4625	6.324	2.8294	10.4154			7.2917
8.6987	5.5516	8.2991	9.225	7.9362			4.1128	3.1988	4.0983	3.4962	10.6347			7.2474	5.8875	5.0667	8.5541	7.2177			6.0271	7.8138	8.3659	3.3827	4.7286			5.5617	6.7821	8.8055	8.9975	6.07			7.5554	5.8544	6.824	7.2952	6.554			5.8559	10.4264	6.2496	2.9986	3.1184			7.6962
8.4477	5.9545	8.9438	7.9312	7.8855			3.2987	4.0062	3.8236	3.9982	4.6726			6.3294	7.3309	4.7473	7.2391	8.2555			6.189	7.8577	5.8448	5.9465	6.1914			9.5792	5.2392	9.9162	6.1085	7.4003			6.8846	4.5745	7.2933	7.1685	4.9977			7.9484	4.3921	6.3167	9.1149	10.3787			7.1539
8.6586	5.6332	8.9605	7.6709	7.6361			4.0619	4.0768	4.8284	3.0517	3.7413			7.2089	5.9866	6.4095	7.3063	5.9986			5.8424	7.9879	5.9926	6.3412	3.7785			9.4502	5.6585	9.9258	5.9979	7.3488			6.8368	4.3435	7.1374	6.8898	4.8557			7.7985	4.3181	10.5142	9.3361	7.2591			7.4514
8.7377	9.6092	7.3729	7.4933	8.2304			4.4988	4.9605	4.0989	8.7715	3.6654			7.24	5.9408	6.4687	7.5079	6.3789			5.9576	5.784	8.1481	6.3153	6.5819			9.6252	5.5853	8.8281	6.7296	7.4746			6.9574	4.446	7.12	6.8328	5.6549			7.7496	10.3888	3.523	9.2235	6.8735			7.1244
9.7889	8.6648	7.8155	8.4633	8.4364			5.3108	4.2142	3.7332	8.6789	2.6427			7.124	6.0609	4.8479	8.091	7.2342			5.7959	6.0564	8.1357	6.4496	5.8379			5.7014	6.7783	8.9215	6.6152	5.342			6.8884	5.4454	6.6846	7.3283	4.8585			2.7543	4.5284	10.268	9.2931	7.1923			7.5178
8.4944	9.6574	7.7933	7.6899	5.259			5.5927	3.9733	3.6723	3.9865	9.101			6.0129	8.626	4.6928	7.5177	5.8907			5.9622	8.3739	5.6989	4.3515	4.1156			5.679	5.7576	9.9261	9.9082	7.6108			6.9599	5.4756	6.6441	6.9394	4.8934			9.8554	9.4691	10.1331	5.7244	10.5238			7.8603
8.6794	9.5451	7.7201	7.7225	5.6066			5.1596	3.7408	4.2573	3.9316	3.1916			6.0954	8.7353	5.0274	7.1875	5.8959			8.0174	6.314	5.8496	4.1636	3.4711			5.6592	6.6692	5.2998	2.222	7.6393			6.8456	4.4795	7.2924	7.3229	5.6548			2.4294	8.7573	9.1828	5.2184	10.5924			9.988
8.6382	9.4727	7.7599	7.7769	5.5938			5.092	4.3556	3.8658	3.9097	4.1553			7.4044	8.5524	8.1293	7.3713	6.0255			8.2017	6.0949	5.6741	4.2576	3.9941			5.774	5.7172	5.2998	2.8751	8.4557			6.8577	4.443	6.495	7.1741	3.586			2.4254	8.8196	9.1382	5.1827	10.1141			9.8531
8.8401	9.7875	8.3648	8.0398	5.3065			5.3522	2.9415	4.0338	2.7764	4.3852			8.615	7.431	8.114	5.7684	7.5522			5.814	5.9584	8.5022	4.3333	3.5133			5.8926	6.7322	8.8222	8.9622	5.7253			6.7355	5.7558	6.8587	7.2863	3.3563			9.7398	8.9341	5.8979	8.4293	9.4877			9.9068
8.7081	9.4324	7.918	8.0225	5.5733			4.8386	3.6884	3.1468	2.7413	3.9476			8.395	7.4347	5.3357	5.9969	7.5302			5.7488	5.6993	8.5596	6.4881	5.5182			5.7676	6.5607	5.5299	5.9605	8.348			6.954	5.8445	6.9763	6.8627	5.5857			9.7864	6.6728	8.229	9.273	9.229			9.8876
8.4819	9.6299	8.2635	8.0736	5.6069			5.2305	2.9458	3.7808	3.2437	4.2581			8.4714	7.3614	5.172	7.3699	6.0962			5.9439	8.2034	5.9203	6.3727	6.1574			5.9233	6.555	5.2622	2.202	8.2742			6.8493	5.8384	6.8256	6.9278	3.4457			9.2448	4.3103	8.215	8.5546	9.9587			7.2997
9.559	8.6624	8.1108	8.535	5.5776			3.5531	4.3566	5.069	4.2988	4.3526			7.5122	7.4029	6.5528	7.3643	5.9406			5.8838	6.4048	8.1682	4.377	3.2876			10.1875	6.7296	9.9288	10.0622	3.6423			4.4656	7.5485	6.8633	6.9621	4.6377			2.2265	4.2274	8.2638	8.3649	4.291			7.5032
9.4126	8.5536	8.0012	7.9955	6.6806			4.1462	4.0234	4.6012	4.3573	2.9325			8.3938	7.8369	4.573	5.9388	6.2906			5.9946	6.0673	8.4391	6.4424	5.7587			10.0057	6.2992	8.8291	10.0652	3.6468			6.8757	5.7868	6.7298	7.2862	4.4689			9.2392	8.7331	9.2999	3.257	4.241			9.8618
8.3656	8.5528	8.8606	8.256	6.6117			4.8718	4.2274	3.9573	3.9939	3.8427			7.7715	6.4095	4.7271	8.2376	6.2306			5.9085	6.6889	8.594	3.3147	5.5388			4.6838	6.9295	5.2888	5.9285	8.7328			4.4464	7.534	6.946	7.1131	4.5455			9.2244	8.8997	3.5451	8.4698	4.1169			7.4017
8.4665	8.7318	9.028	7.8741	6.5862			3.9747	5.5568	4.0952	4.1023	2.7714			7.2726	8.2316	6.4601	8.427	6.4164			6.0545	6.8225	8.006	3.2726	5.2388			4.9958	10.1797	5.252	9.0912	8.924			6.9468	5.9645	6.7952	6.7266	4.4559			2.4893	4.2565	8.2265	1.9229	9.3683			7.0474
8.5519	8.7412	8.8244	8.0677	6.7849			4.1061	3.025	3.3234	5.3097	4.2727			7.4776	7.6827	8.3645	8.1614	7.9969			6.625	7.9155	5.9329	3.2151	5.1718			4.6146	9.8061	5.512	8.7816	6.1391			7.5343	3.499	6.8426	7.2333	4.8345			2.4853	4.3223	8.2456	2.2928	10.3167			7.2964
8.4934	8.6865	8.8752	6.6582	7.8035			4.0953	3.5294	4.1831	2.8754	3.145			7.2846	7.7512	6.1026	6.1974	5.9718			6.5404	5.6918	5.9133	6.2967	5.8851			4.5596	6.2732	5.516	8.8767	9.0926			6.8657	4.7485	6.8345	7.2517	5.5593			2.2103	4.2228	10.2263	1.985	8.2721			7.4574
8.3297	8.732	9.2541	6.6621	8.2617			4.2343	4.2983	3.6851	4.3251	2.7609			7.2841	8.4677	5.1069	6.1453	8.3341			5.8193	7.0052	6.4411	6.1498	6.1833			4.666	6.7275	5.2905	8.9866	6.141			6.8754	4.4455	6.8921	7.1273	4.8855			9.1551	4.4679	10.2253	1.9979	8.4239			7.0591
8.416	8.5486	6.6196	9.0746	8.1672			3.9989	4.2337	2.3547	4.2362	3.3251			7.3448	8.0511	6.1457	8.171	6.4635			5.8658	6.1967	6.3665	6.1948	5.6314			9.9335	2.9299	5.2062	6.2021	6.0285			6.7734	4.548	6.938	6.935	5.4645			9.3418	10.3298	3.3652	8.3101	4.2785			7.8115
8.2647	8.7566	6.5588	8.8917	8.2041			4.3014	3.0787	4.0709	4.5408	4.5922			7.3374	7.6936	6.1015	8.2179	5.6884			5.7827	5.7863	8.4513	4.1563	3.7683			9.6063	6.2123	9.1892	9.2225	5.9322			6.887	4.4566	6.8911	7.1657	5.4949			9.1139	8.6272	10.4272	2.9263	10.2897			7.803
8.5695	8.7334	9.1524	6.7001	8.502			4.2082	2.7716	4.0744	2.9013	7.1658			7.258	8.2849	4.998	6.0129	8.0871			6.1209	5.7995	8.1973	4.1854	4.1168			9.2809	6.6909	8.8591	9.0782	8.2528			6.7683	4.4368	6.6779	7.1626	3.5444			9.2154	8.8288	10.2789	3.2923	10.1134			9.4022
8.6352	8.4521	8.9348	6.7256	7.9962			4.252	4.0754	4.1271	3.0128	7.2105			7.2901	8.4657	5.7105	6.3209	8.3628			5.8715	6.1889	8.0551	4.2315	3.8475			4.9459	5.8299	9.2266	8.8975	6.1662			6.9543	4.3443	6.8281	7.1268	5.5547			9.1661	10.3984	8.2497	9.2659	4.2854			9.2642
8.593	8.2682	9.1488	6.6319	8.0367			3.1195	4.0144	3.9678	4.3467	7.3102			7.5413	8.2328	5.2582	8.1179	6.1618			5.8694	6.094	8.18	4.3132	3.848			9.3719	5.9111	5.2928	5.8281	6.0491			6.6964	4.656	6.9423	7.1686	4.9767			2.4453	8.8374	10.2363	9.3983	4.1361			9.38
9.0223	8.2917	8.9355	7.0267	8.2845			3.1939	3.9577	4.0709	7.7137	4.2848			7.6533	7.5008	5.2232	8.273	7.8987			5.8912	6.5054	8.1931	4.2511	3.2343			9.3645	2.8216	9.2259	9.0229	8.1568			6.9536	4.5348	6.7389	6.9983	5.5647			7.2963	10.2881	9.8659	9.4225	4.1749			5.3681
8.7041	8.3446	9.2068	6.7957	8.0143			3.7918	4.4124	3.5619	3.6185	7.456			8.3188	7.7534	6.1707	7.0133	7.3418			8.1411	5.7541	5.9137	4.169	4.3372			9.5163	10.1227	8.8985	6.0777	8.3205			6.8573	4.5539	6.8511	7.2324	4.8835			7.6341	10.3462	9.9234	9.4785	4.1111			7.6488
8.7801	8.4714	9.1073	6.7342	8.0556			4.588	7.1895	3.5452	3.8178	8.4951			7.3882	7.6696	6.1884	8.1788	7.0699			7.7903	5.7521	6.3503	4.1619	4.3255			9.3038	10.1386	8.8551	5.872	8.33			6.8559	5.644	6.9181	7.2576	4.7546			9.4423	10.2659	3.429	9.4843	10.1596			7.5036
8.6305	8.3372	8.986	6.6261	8.2061			4.9775	2.9553	9.0901	7.4375	2.7751			7.3736	7.6264	6.0558	8.2354	8.4043			7.8575	5.7145	6.3633	3.1714	5.7367			6.0742	10.325	9.9506	5.7289	6.3128			4.9745	7.4694	6.8863	7.1528	5.6544			4.4424	8.6471	3.4472	9.3534	10.2982			9.3497
8.3488	8.5628	9.0971	6.7003	8.3274			7.5188	5.0308	8.7807	3.0725	2.8421			7.2838	8.4361	4.5948	7.7596	7.9802			8.1368	5.8966	6.1682	4.1225	5.6184			9.4548	10.2259	9.9252	5.6502	6.4512			4.9847	7.4349	6.8972	7.1653	4.668			7.2422	10.324	3.3922	9.366	10.2835			9.4413
8.2443	8.527	9.0725	7.5202	6.4844			7.0029	3.7415	3.0799	5.2044	3.9409			7.375	8.5727	4.9881	7.2614	8.1603			5.9545	8.0454	6.1858	4.1865	5.5973			9.649	2.6205	8.9985	9.1292	6.3312			5.5745	5.7853	2.3615	7.129	4.6448			9.265	10.5982	3.3843	9.5192	10.162			9.2181
8.8291	8.3051	6.7013	7.9601	9.0575			7.3594	2.5442	9.0848	4.4727	4.11			8.4161	7.4737	4.8617	7.6052	8.2562			5.8989	6.6185	6.6842	6.3139	5.1691			9.6607	2.7122	8.8166	9.1666	5.9266			5.4833	5.7545	2.126	6.9557	4.8644			7.6421	10.6352	10.1153	3.2313	7.1153			7.5174
7.2279	8.0455	8.2145	7.3382	9.0754			4.4212	6.9801	3.2343	10.0591	3.5925			8.3863	7.5619	4.4999	8.2429	5.7276			5.7036	6.5812	6.6644	6.4884	5.1827			10.1823	2.2637	8.8961	9.178	6.1119			5.544	4.575	2.2347	7.2724	4.6555			7.4883	10.2571	9.7629	3.2747	7.3216			9.3897
7.1299	8.3157	8.2161	7.5499	8.8446			7.72	4.3308	3.5775	3.7765	10.5827			7.4037	8.3195	7.7473	7.2607	8.4311			5.7836	6.3966	8.2495	4.6556	6.2568			10.1885	10.1005	9.9299	6.2257	6.2545			5.5745	7.5856	6.9231	6.8749	4.7683			9.335	8.5713	9.7677	2.8445	10.2724			7.2985
7.0825	8.5481	8.0758	8.4505	8.923			3.9482	7.4568	3.0834	3.7629	10.8408			8.2195	7.7345	7.754	7.9354	7.2908			5.8266	6.3622	8.5223	4.9466	5.9379			9.8531	10.1511	9.8881	6.222	6.3875			4.9796	7.4487	7.1638	6.9728	5.8569			4.4163	10.5987	8.2275	9.5611	3.9515			9.3975
7.0224	8.4734	7.7144	8.2039	8.9858			7.7003	3.6124	3.7882	2.8931	4.7082			7.4683	8.4861	5.3302	5.3064	8.3055			5.8555	8.2101	5.82	4.3913	5.1185			9.9896	10.0118	10.0891	6.2265	6.0915			5.5748	7.5643	7.1282	7.2364	6.5543			9.2369	10.3281	10.3424	2.9545	7.107			9.3025
7.1241	8.5007	7.9944	8.1004	7.524			6.8199	4.5245	4.807	4.1485	3.2409			8.2764	7.7765	4.7891	5.2978	8.1001			5.8458	6.2219	6.6804	6.13	5.4317			10.0718	10.0288	9.9292	6.2927	8.317			4.9656	7.4549	6.9723	7.2828	4.555			2.6342	9.8767	10.2962	6.1125	3.9445			9.2782
7.1391	8.4775	8.0961	8.1242	7.836			7.0595	3.9352	5.361	3.5858	3.5795			8.2253	7.8892	4.6457	7.3136	8.2072			5.7764	6.5868	8.3374	3.417	5.8126			10.1028	9.651	5.2629	6.2897	8.3103			5.534	7.4857	7.2849	7.1626	5.4557			2.2666	9.917	6.3896	2.8365	10.3736			7.6449
7.1607	8.7755	7.9241	7.5116	7.4892			4.1294	7.8584	4.9185	2.9714	3.3768			7.3215	8.6455	6.3349	8.105	7.1647			8.0232	6.6946	5.7104	3.6814	4.1117			4.3096	10.1376	5.2581	6.2552	7.217			5.4944	4.4577	2.2863	7.1587	5.5596			9.1582	4.3675	10.3684	6.227	4.1541			7.5616
7.1538	8.3837	7.8634	7.5034	8.1859			7.2471	4.3897	4.8649	3.9193	3.7442			7.2599	8.6868	6.4478	7.8114	7.5731			8.2001	6.974	8.6806	3.8481	5.4654			4.4673	10.2603	5.1861	6.0821	6.4436			5.5448	5.6653	1.9497	7.2233	5.5554			9.8329	6.9522	10.4414	6.2293	4.2445			7.3099
7.2186	8.6022	7.9486	7.7367	8.0889			7.7184	3.8051	4.1773	3.6341	4.9758			8.6225	8.0732	6.3911	7.3183	5.4784			8.8161	8.1368	5.6376	4.3168	5.7629			4.4665	10.1803	9.2228	9.161	6.1997			5.5557	7.4648	7.1266	7.2761	5.6533			9.2244	10.6316	6.1721	9.5929	4.2676			7.7099
7.197	8.6019	8.906	8.2733	8.3155			7.7182	3.2864	4.5503	3.6122	4.0685			8.4343	8.3909	5.6058	7.0866	7.9992			8.2079	5.6563	8.577	4.1717	5.7234			10.1174	2.2008	9.2289	9.2206	6.1365			6.8354	5.9646	7.2889	6.9424	5.4869			9.7151	10.4778	6.363	1.9227	8.5469			7.5815
7.1293	8.4	7.6574	8.3066	8.7953			7.9399	4.2115	3.9162	3.4466	3.8633			8.2609	7.4221	6.5727	7.1382	7.2754			8.8113	8.0599	5.6964	4.1581	5.343			4.3131	10.2035	9.2022	9.1572	6.1177			5.5433	4.5495	1.9765	7.2155	4.6554			9.2543	7.2283	9.7328	1.9836	9.9997			7.6059
7.2584	8.351	7.9927	8.1017	9.0593			7.9544	3.8264	3.5011	3.5529	4.1273			8.4	7.291	6.3983	7.2769	5.7909			8.9674	8.045	5.9793	4.368	5.4167			4.1373	10.1702	9.2829	9.1922	6.6456			4.9956	4.5555	2.2795	7.1159	5.4575			9.7192	7.5422	9.8245	2.2597	8.1775			7.4706
7.1563	8.2606	8.4339	7.8775	7.8139			7.7573	3.8836	3.7399	4.1812	4.5392			7.3294	8.5519	4.8046	8.2747	7.3993			7.9463	8.6644	5.7126	4.2348	5.6114			9.6634	9.9382	5.2808	5.6201	6.2456			5.5574	4.4465	6.4489	2.1739	5.5794			9.2282	10.4463	6.3381	2.2611	9.936			7.5558
7.0909	8.9286	8.1445	7.9146	7.9496			3.7724	7.6822	3.8235	4.2452	4.2904			8.3965	7.5298	4.5058	7.162	8.2333			7.9195	8.6875	5.7849	4.3118	5.6639			9.4449	9.9611	9.9289	6.1195	5.923			5.4659	4.4745	6.5883	7.2846	7.4756			10.1555	10.549	5.5292	1.9178	10.2842			7.4034
7.2344	8.3778	8.2163	7.8985	7.8324			3.9304	3.5068	7.3482	4.0788	4.7036			7.1941	8.4081	4.8467	8.3892	7.1391			8.208	9.0404	5.9092	4.2462	3.6118			9.5372	10.2513	9.9526	5.6271	5.7952			4.4897	4.4994	7.1228	7.1117	7.5465			2.6222	7.6221	10.3265	2.1397	6.4696			7.0227
8.7045	7.3072	7.7696	7.8116	7.8102			3.6436	7.1789	3.1247	3.9722	3.4283			8.1815	8.7322	5.1968	7.5527	7.1379			5.9996	7.9832	8.809	4.1567	3.9667			9.674	10.2983	10.0055	6.2692	5.789			4.5934	4.5953	7.2183	7.1271	7.5354			9.7292	10.2342	6.4616	1.8286	6.3227			6.9379
8.5543	7.1793	7.9288	7.7438	7.916			4.249	7.2349	3.9665	3.4948	3.1603			8.4053	8.4626	4.769	7.6121	7.4839			8.2386	5.706	8.9075	6.5689	5.8779			9.846	10.3009	9.9292	6.2012	5.7596			4.4985	4.5897	7.227	2.2894	5.4564			9.9152	7.5313	10.2227	5.1764	4.2623			9.3086
6.9975	8.85	7.8734	7.3789	8.1186			3.775	7.8223	4.3899	3.9029	2.8992			8.4329	7.8467	6.2774	5.6216	7.3324			8.1404	5.6421	9.0864	5.2694	4.1297			9.9427	2.222	5.1812	6.2962	5.6037			4.3359	6.9433	6.9325	7.2258	5.558			10.2221	4.4239	5.7229	1.9898	10.2629			7.0477
7.1846	8.4062	8.1898	7.5058	6.6497			7.2987	4.3481	4.0477	2.7906	3.8385			8.5486	8.2758	5.0388	5.332	7.4771			5.6482	8.0427	6.7865	4.2581	3.887			9.5402	10.1293	8.8268	5.2229	8.3724			6.8533	5.7849	7.2126	6.9448	5.5358			9.6324	10.5483	5.4109	1.8243	10.2629			7.9758
7.1846	8.3778	8.194	7.6869	6.5901			4.263	7.6686	3.1849	3.9423	3.7754			8.5009	8.3375	5.0184	7.4279	5.2091			5.7151	8.0866	9.1975	5.2222	6.2156			4.4128	9.7252	8.8598	8.9209	8.538			4.5979	6.9657	7.2113	6.8223	4.8447			9.2324	6.644	9.8823	2.1881	10.2794			7.516
7.1032	8.2682	7.5238	8.2383	6.3739			3.869	2.9804	7.1726	4.1815	4.6611			8.4036	8.6892	7.7014	7.2279	7.7532			5.6294	7.493	8.1876	4.2196	3.8326			4.4612	6.0755	8.8201	9.0195	8.8462			4.5489	5.3586	1.9854	6.9998	5.5797			9.7149	6.6221	9.8545	1.8986	10.2585			7.6676
7.0564	8.1918	7.7578	8.3146	7.3968			4.5243	7.5044	2.659	3.8226	4.0588			7.3862	8.4202	7.7348	8.233	7.1712			5.7235	7.8983	7.1496	5.783	3.9715			4.5495	6.0937	9.2226	5.2272	8.6858			5.8373	5.7468	1.9118	7.2562	5.5555			9.7133	6.5824	9.9725	1.9579	10.1745			3.5565
8.2649	7.0498	7.8727	8.5084	7.8545			4.6582	4.4378	8.0474	4.4653	3.8369			8.3408	8.6472	7.9294	7.2626	7.4338			5.7896	6.981	8.2753	6.2578	5.9418			4.1667	6.0255	9.2682	5.2276	8.5574			3.5347	5.7698	7.2878	7.2864	7.3833			9.7315	3.3878	5.6551	9.4191	9.9965			9.2833
8.3007	7.2426	7.9616	8.2273	7.2294			4.5484	7.8183	3.7732	3.1961	4.2856			5.2557	8.4725	6.6539	7.3625	7.5569			5.8564	7.0161	8.2287	5.1916	3.7365			5.977	9.9821	9.2962	9.0289	9.4685			5.9843	5.7886	6.8222	7.2222	7.3454			9.854	3.5541	5.7119	9.2231	9.9563			9.3107
7.1195	8.5242	7.9649	7.5366	8.264			4.4396	7.2965	3.5816	3.8346	4.8061			8.4833	5.3238	6.1496	7.533	7.3429			5.8995	6.9384	8.3469	5.3714	3.8932			4.4308	10.0223	5.5228	5.2226	6.2745			3.5389	5.7369	6.9725	7.1276	7.5567			9.8188	4.1814	5.8563	9.3829	10.2665			9.3705
6.9554	8.6056	8.0772	7.351	6.9178			4.8429	7.359	4.5235	4.1985	3.2892			8.4984	8.3502	7.735	7.4649	7.3628			8.3458	5.7197	6.5873	5.1618	3.7517			4.6775	10.1911	9.682	8.9672	6.2441			4.5345	5.4438	6.9385	7.2987	7.4649			9.7423	4.2436	9.6927	5.3252	9.7771			9.4856
7.0657	8.7314	8.0022	6.6067	7.5933			4.3963	4.9542	4.1367	7.8407	4.0462			7.3583	8.6135	6.3513	5.8631	7.1703			8.3189	5.7401	7.3612	4.169	3.1433			5.95	10.225	5.112	2.2621	9.052			4.5794	5.4559	6.9443	7.2972	7.4754			9.8398	4.2317	9.8811	5.3882	10.2281			9.2407
7.0734	8.4665	7.5544	7.4698	6.662			4.8063	4.5241	2.8419	7.6861	3.3228			7.3638	8.5732	7.7323	8.1965	7.3233			7.8494	7.3611	5.8134	4.1855	4.1526			5.9688	2.736	9.2925	9.9275	9.2569			4.5645	5.4596	7.2882	6.9914	7.5958			9.8111	10.4954	3.4592	5.2539	10.2385			4.3662
7.2046	8.4588	7.2113	7.7694	6.6425			4.5079	7.3009	4.7709	4.0222	3.5617			8.4712	7.4531	6.3536	7.5594	5.1729			7.8996	6.8126	6.8405	3.7566	5.5113			5.9976	2.5711	5.2889	9.2788	6.0296			4.7375	5.757	7.133	7.2229	7.4466			9.7499	7.2443	9.9339	9.3481	6.2656			9.4251
7.0082	8.4535	7.3072	6.7862	7.9147			4.4811	4.5729	7.2408	2.8638	3.3819			8.509	7.5971	6.5304	5.2967	7.2712			6.7337	7.9126	6.0779	5.4518	6.152			4.0622	5.9752	5.1281	9.2278	9.305			4.4784	5.6747	6.9119	7.2248	7.5344			9.7446	10.5414	6.2107	9.1715	10.2354			9.333
7.1354	7.9265	7.8879	6.2969	8.0264			4.4384	7.0542	4.4789	3.0242	3.539			7.4458	8.5785	6.3863	5.7229	7.4637			6.8418	8.1126	5.5443	3.5678	5.5114			4.2065	2.8209	5.2122	5.2202	5.8856			4.374	5.7637	6.9314	2.2327	5.4854			9.961	4.1533	6.1069	9.421	10.4547			8.8969
7.2471	7.9977	7.812	6.8354	7.9323			4.1525	4.4121	7.1019	3.8552	3.0927			8.2444	7.6284	6.427	5.0536	7.3124			7.8126	6.6363	5.6441	3.686	3.8924			4.1084	2.5211	8.5602	10.0269	6.4062			4.584	5.6557	6.9428	2.2498	5.5485			9.3896	3.385	5.7625	9.4242	10.4838			9.2347
7.1534	7.8939	7.7888	6.7383	7.7539			4.4276	4.8488	3.2364	7.4996	4.6447			8.3685	7.7484	7.7827	8.2862	7.421			5.7496	7.8171	6.3964	3.4858	4.1212			4.1668	9.7129	9.9262	5.2285	8.9899			4.5954	4.8447	2.1573	7.2614	5.9543			2.4426	6.9842	2.6853	9.3289	8.1346			9.005
7.2306	8.0042	8.045	6.7274	8.0148			4.5942	4.2942	2.9572	3.2366	7.7477			8.3749	8.7058	7.6367	7.5723	7.4292			5.7254	6.9819	8.1001	3.4213	4.1925			4.0367	6.0199	5.1226	9.8927	9.4933			4.5969	5.7447	7.2594	2.1283	5.5555			2.3844	3.1867	10.4298	5.6472	7.8974			9.1073
7.174	8.3964	7.4648	8.3801	6.8395			4.3099	3.8927	5.4397	7.2486	4.4364			8.2756	8.7242	5.2071	5.4941	6.2285			5.8568	6.8026	6.1672	6.3346	3.472			4.7246	2.2612	5.2505	9.1925	8.9999			4.5549	5.6945	7.222	1.9321	3.598			2.4154	4.3972	10.1729	5.3251	8.3572			9.327
7.2563	8.3875	8.1607	7.0976	5.5798			4.1286	7.1603	4.4032	4.4248	4.2751			8.4397	8.4242	7.6509	7.5219	6.1118			5.5901	6.0548	6.7245	6.6199	5.5858			4.6141	2.3032	5.0281	9.2987	6.6762			4.693	5.7665	2.1223	7.1824	3.5585			10.1163	4.476	10.33	5.3996	8.2757			4.774
7.1898	8.2859	8.0231	7.3821	6.9748			4.6655	7.1193	4.8045	4.0869	4.1604			8.4354	5.8736	6.2725	6.1347	7.3322			5.7211	5.6154	6.5148	6.4652	4.1114			4.5087	2.3313	5.0192	9.8262	9.2985			4.757	5.6375	2.2776	7.2324	5.5775			10.2291	4.3711	5.6889	9.4677	8.2157			9.356
7.099	8.4118	7.7817	7.3021	7.0272			4.247	7.3031	2.5041	4.7757	4.2496			8.3798	6.5202	7.6593	8.191	7.4814			5.6645	6.9658	5.9414	6.4185	5.8115			4.5165	5.9037	8.8125	9.9266	9.4272			6.7555	4.7555	7.244	7.1253	5.3434			10.1048	4.4927	5.6219	8.6263	10.3977			9.1222
8.4771	7.0609	7.9326	8.8374	7.3584			4.2613	7.2866	4.4178	4.3198	4.0713			8.5721	5.3206	5.1091	8.165	6.2527			5.7083	5.684	6.7057	6.4633	5.3643			4.1064	2.7203	8.9121	9.1619	9.2746			4.6499	6.9744	7.226	7.3212	7.3838			10.2811	7.2147	3.6529	8.1632	10.4293			9.2629
8.4321	7.1377	8.2041	8.7071	7.5807			4.2492	3.2725	4.3875	7.0358	2.4761			8.5436	5.3288	5.6418	5.4289	8.1452			5.5831	6.8644	9.0576	3.5569	5.8119			4.1529	6.0138	9.8999	9.0061	9.1381			6.7498	4.7357	6.9864	4.426	4.7984			2.2241	6.7862	3.4268	9.4233	8.2589			9.519
8.3161	7.1576	8.0037	9.0231	7.2778			4.3112	3.8595	7.6517	3.5152	4.1462			5.2881	8.6611	7.7054	7.6485	8.058			6.9824	8.7684	5.6241	6.1814	5.6654			4.1427	6.0225	9.8992	9.0909	8.8153			6.9958	4.8965	7.2525	7.1779	4.8848			2.429	6.8844	3.4719	8.1017	10.5348			7.713
8.485	7.0802	8.2815	8.9732	6.3997			3.9638	4.0908	7.5371	3.8347	4.1018			5.4223	8.6352	7.9885	7.5362	7.0558			6.6904	8.8369	5.8172	3.4765	6.1117			4.0561	5.3327	9.881	9.929	8.8791			6.847	4.8547	7.128	7.1278	4.8794			10.1458	6.7813	3.362	8.2411	10.3245			7.4596
8.3152	8.1608	6.4866	8.554	7.2528			4.336	3.0364	5.3183	3.6098	8.1524			5.3047	8.722	7.2651	7.6967	5.4128			6.8435	8.7991	5.7681	3.4933	5.799			6.0011	2.2293	8.6122	9.222	8.9654			6.7754	5.9543	6.9417	7.2847	4.8496			10.1613	4.443	5.5177	8.1027	10.4285			7.2543
8.3274	8.3744	6.6205	8.9243	7.3035			3.919	4.7813	3.8022	7.885	3.6992			8.5104	5.3553	7.347	7.7033	5.035			6.8039	8.6927	5.5618	3.6163	6.1388			6.0707	2.3315	8.6229	9.227	8.9502			4.8558	7.4337	6.8687	7.1131	5.4454			2.2514	4.4313	7.8429	5.1348	10.5254			4.5824
8.3474	7.2661	7.8256	9.2648	7.2703			3.3738	3.4654	4.331	7.0482	3.7392			5.2812	8.5448	5.27	5.2874	8.281			8.9196	6.7739	5.9714	3.5462	3.633			4.5324	5.3992	2.992	2.2516	8.9342			5.4444	7.4834	6.9771	7.3226	5.5347			2.3249	8.6339	3.6451	5.1889	10.5265			3.7209
8.4213	7.2417	7.985	9.0627	7.4804			3.9654	3.487	7.5722	5.5801	3.3059			5.4122	8.5526	5.0254	4.7123	8.1706			8.9709	5.5851	6.4111	3.7268	5.3236			4.151	2.3218	8.8088	9.2225	9.3883			5.5468	7.58	6.5115	7.2928	4.4785			2.2193	8.5993	3.5336	5.41	10.4834			3.4374
8.382	7.1725	9.1072	7.8371	4.0597			3.6504	7.2593	3.5766	3.7083	4.4871			5.3445	8.5413	6.3342	4.949	7.4158			8.8343	5.5404	5.4854	4.3286	5.7348			4.4127	2.2339	8.8221	9.1217	7.7506			4.8796	7.5535	6.6679	7.2778	4.5545			7.624	10.3889	3.5295	9.249	6.6352			3.6643
8.6335	7.0889	9.0648	8.1062	3.8337			4.0693	3.5301	7.2577	4.4274	3.9965			5.2328	8.6467	6.436	4.4859	7.6263			8.6913	6.0263	6.3298	3.6632	5.7682			3.9374	2.5132	5.0198	5.2026	6.3478			4.9996	7.4396	6.685	3.775	3.5455			7.7884	4.6223	9.7365	9.3281	7.2294			7.7839
8.3611	7.1047	9.0321	8.424	7.7132			3.3724	3.875	7.64	4.7	4.8588			5.3604	8.5717	6.3282	5.1163	7.3891			6.8743	8.7079	5.8041	4.4128	6.1697			3.9927	6.0328	8.8921	9.8286	6.2662			4.5789	7.4939	7.2829	3.7588	5.6547			10.14	4.418	10.2696	8.9926	10.2853			3.7638
8.5361	7.1335	9.3827	7.7949	4.1693			3.8615	7.2989	3.7049	4.3364	3.8752			8.5179	8.5829	7.7225	7.786	5.6966			8.6728	7.1115	5.6877	6.3819	6.1256			4.0949	2.372	8.6628	9.922	6.2367			4.3644	7.4458	7.2868	7.1425	6.5996			10.2241	4.4278	9.8968	9.3334	6.6988			3.7579
8.4893	7.1606	9.1244	3.8617	8.0582			3.9476	3.8091	7.2975	5.0811	4.0535			8.6081	8.679	7.2449	7.5566	5.8667			5.7706	8.6288	6.46	4.3598	5.5158			4.0291	6.1669	8.6518	9.8001	6.1783			4.9677	5.7647	2.2919	4.2166	5.3893			9.9351	4.4238	9.7137	9.3829	6.8229			3.424
8.3201	7.2118	8.8869	3.6727	8.113			3.0104	4.0235	3.8639	4.4143	3.9798			8.5022	8.5421	5.5301	5.7359	5.4736			8.7557	5.7743	6.4316	4.4251	6.1575			4.4922	10.207	8.9588	5.2626	6.0185			4.9546	5.884	2.2968	3.6725	5.4335			10.1921	10.3156	3.2472	9.2381	6.6645			3.7628
7.2421	8.4256	8.7323	4.4569	8.3403			3.9918	4.5958	3.7338	3.8653	7.5301			8.4709	8.5109	5.4805	5.2202	5.8773			8.9984	5.6214	5.94	4.2428	6.1179			4.1094	9.8059	8.9219	9.9026	6.2194			5.533	5.8546	7.2294	3.931	7.5954			7.3641	4.3549	10.1887	9.3958	6.4828			4.6536
7.0918	9.1054	7.9749	8.7974	4.2433			4.5371	3.8999	4.4748	3.7529	3.9508			8.4686	8.5309	5.378	5.419	6.3984			6.3009	5.8457	8.9855	4.4323	5.8913			4.2244	9.8756	8.8289	9.8082	8.6614			4.459	5.5466	7.1255	4.223	7.5565			9.8292	8.6979	9.8385	9.1135	6.7226			4.5159
7.1031	8.4733	8.843	8.4635	7.1838			4.3822	3.8053	4.3822	4.0435	3.803			8.4338	8.509	8.3979	5.8284	4.8844			5.9775	6.2233	9.2719	4.1523	3.9239			4.3647	9.8807	8.8829	9.2202	7.1611			4.5664	5.5597	7.1391	3.5722	7.4476			9.9295	8.724	10.2293	9.2543	6.7879			4.6345
6.9841	8.3879	8.7313	8.2431	7.0963			4.5098	3.6627	4.3406	4.1246	4.1543			8.4198	6.5698	6.4697	5.2454	5.7833			5.9141	8.7261	6.3958	4.4413	5.531			4.227	2.1932	5.8018	5.2592	8.7005			4.5589	5.6639	7.2467	3.8825	7.6556			9.7494	8.2293	9.7675	9.2946	6.7422			4.8192
8.3875	7.1333	7.896	8.8159	8.1701			4.7118	4.5116	3.7722	4.4248	7.0597			8.3102	6.4892	6.4744	6.814	5.5813			5.7787	8.6781	5.641	4.119	5.6676			4.4064	10.0527	5.9218	5.2755	8.985			4.3566	5.6985	7.1596	2.2188	6.5858			7.1628	4.4378	10.2946	9.1758	6.4584			7.5976
8.5131	7.1087	9.0954	8.1849	7.5821			4.4896	4.1369	4.6515	7.975	2.9182			8.4489	6.9835	6.445	6.3154	5.2468			5.7235	8.5891	6.4241	4.9137	6.1386			4.3775	10.229	8.692	9.5212	6.0942			4.4456	5.7398	7.2364	2.2516	6.7976			7.321	4.1455	10.1057	9.3972	6.3394			7.6637
8.3065	9.3965	6.5803	7.8364	7.5367			4.0976	3.1478	4.5938	3.7166	8.473			5.3965	8.5827	8.5222	8.2274	6.9669			5.6249	6.2438	6.4355	6.352	6.2111			4.1033	5.2355	9.6228	9.2752	8.7752			4.5874	5.8464	7.2728	4.1449	7.6489			9.2881	8.8827	9.9463	9.3627	6.6892			7.8693
7.0984	9.4539	7.981	7.929	7.5363			4.1064	4.1815	3.8133	7.855	4.4131			6.5214	8.6651	6.422	5.6328	4.7717			5.8899	6.0343	9.1411	4.9129	4.1168			4.2046	9.8772	5.8159	5.2786	8.6428			4.3453	5.6733	3.3542	1.9721	5.5895			9.8643	8.2548	10.4118	9.1725	6.4825			7.5665
7.0825	9.3592	7.9374	7.9384	7.3688			4.34	3.8689	4.1213	7.2477	4.4413			8.297	8.537	7.3414	5.4632	6.2195			5.6334	6.7776	6.1421	6.3113	6.3495			4.135	2.5127	9.2215	9.0982	8.8391			4.398	5.7473	2.1523	7.2643	6.8485			7.7845	4.41	10.3356	5.4115	10.155			7.4428
7.1708	9.2885	7.8937	7.8879	7.0988			3.892	3.9069	6.649	4.291	7.4201			8.5205	8.7155	7.2531	5.3967	6.3105			9.0525	5.5871	6.6284	4.269	5.6834			4.1935	2.5189	9.1885	9.1729	8.8695			4.5975	5.9567	2.2238	4.6262	5.4343			7.2544	4.2473	10.2928	5.1961	9.8999			7.8997
7.2503	9.4166	7.9202	8.1711	7.1946			3.8963	3.9722	6.8677	3.7195	6.5455			8.4955	8.4828	7.4632	5.4506	5.7831			9.0018	6.5495	5.5104	4.1323	5.5231			4.0886	2.5399	5.2622	9.2251	8.9958			4.5859	5.836	2.2816	4.3846	5.5445			9.2966	8.7196	10.3163	9.1168	6.7913			7.6897
7.1151	9.2623	8.5272	7.9271	7.3495			3.8458	3.7114	7.8718	4.1432	6.5158			4.6833	8.6013	6.4421	6.3181	6.0904			9.0071	6.6978	5.7833	4.324	5.4698			4.2022	5.6909	9.8222	9.0725	8.9686			4.4797	7.4885	7.2241	3.977	3.4545			9.4699	8.8324	10.3422	9.3358	6.5261			7.1821
7.1948	9.4692	8.7515	7.9567	7.2			4.1443	3.8825	7.6677	6.6953	3.9859			4.6402	8.5084	6.3886	5.6974	4.8506			9.1596	6.5672	5.5629	4.5757	6.1164			4.4312	5.8391	9.8806	9.2921	9.0998			4.4455	6.9445	6.9562	4.5783	3.5588			9.2422	8.4213	10.148	5.3241	6.665			3.5848
7.09	9.4387	7.8125	8.5422	7.167			4.4744	3.9796	7.1849	6.2557	3.0943			6.0367	4.6339	6.7703	8.0953	5.5863			6.5756	8.9192	6.3058	4.3422	5.5693			4.1989	5.6699	5.522	9.1555	8.8153			4.5838	7.4634	7.2634	4.5783	5.8657			7.2229	4.3656	9.9496	5.4974	6.6222			7.7097
9.4462	8.3352	6.5793	8.2413	7.389			3.8491	6.852	7.6362	4.6082	4.0533			6.0796	8.7654	6.2382	5.4815	4.8128			7.1597	8.5235	6.4502	3.5336	5.5712			4.1457	5.6909	5.5922	5.126	7.3593			4.3939	7.4444	3.8594	7.1412	3.554			9.8694	8.8182	9.9587	5.5775	6.6475			7.5852
8.5597	9.4989	6.6818	8.131	7.407			4.1651	4.7132	7.1118	6.0517	2.8154			6.0919	5.2789	6.4813	8.2309	4.8413			9.0367	7.1177	5.4897	4.3651	5.4851			4.2248	10.1952	8.9826	5.2196	7.6348			4.3596	6.9497	3.6297	7.1719	5.8954			9.2345	8.7392	9.849	5.5481	6.7781			7.7966
8.5303	9.4135	6.4355	8.146	6.7794			3.8661	5.1345	6.2828	7.0653	4.4197			8.4379	8.5092	8.2222	5.7636	7.2418			8.8063	6.817	6.5069	4.2194	5.4366			9.8918	5.6373	5.8221	5.2102	9.55			4.4665	7.5437	3.7145	7.1955	5.5584			10.1332	10.6694	8.2224	5.6361	6.528			4.1811
9.5085	8.3522	6.5115	8.1307	6.7992			5.096	6.3906	2.6001	7.261	4.7261			5.939	8.3622	7.6457	8.2882	7.0939			8.9095	6.8551	6.2821	4.4117	5.4518			9.9579	5.6521	5.8022	9.605	9.3518			4.4747	7.4697	3.6776	7.1859	5.445			9.2281	10.6163	8.1336	5.5677	6.5338			7.647
8.4335	9.5503	6.4882	7.5498	6.8577			6.4861	4.6047	6.967	2.7674	5.3408			8.583	8.5601	3.5357	5.1337	5.9698			8.9425	7.0468	6.4307	4.9965	3.4416			9.9668	5.6762	5.2828	2.0522	9.7346			4.3456	7.4567	3.6358	7.242	4.7599			9.2115	10.626	5.7241	8.1821	9.9103			7.8698
8.4701	9.3603	6.549	7.8888	7.1306			4.097	6.5528	6.5568	4.6958	2.9062			5.3016	6.8077	6.6435	8.3922	5.7365			8.8854	6.8163	6.1494	4.9164	3.5985			9.9845	5.6151	5.5515	2.6277	10.0385			4.3669	7.3946	3.3486	7.2174	4.664			9.6438	10.6819	5.7521	8.2449	10.238			7.4253
8.3563	9.3979	8.18	6.6877	7.2828			4.4524	6.6059	6.8329	3.4237	3.3673			8.4146	5.2049	4.0832	8.2125	7.0595			8.8872	6.3319	6.3837	4.3963	3.9299			9.8692	2.256	8.6982	2.8196	9.9057			4.4559	7.5457	3.5152	7.1419	4.6945			2.4653	4.4682	7.8352	5.6478	9.9617			7.5802
8.3092	9.5744	8.4541	6.5395	7.3368			6.657	4.4961	6.6208	3.1565	4.0627			5.2313	8.5586	6.3757	6.781	5.6064			8.7394	6.261	6.1962	4.1719	3.5197			9.8086	5.8216	9.5256	5.2651	9.2656			6.946	5.7545	3.451	7.1746	4.6435			9.9238	4.4611	5.8643	9.3798	8.5147			7.7448
8.4279	9.0206	8.8962	6.6193	7.0637			6.7774	6.409	4.2141	2.8803	4.4375			8.3001	5.2136	3.5502	5.1275	5.6143			6.1675	7.1391	8.8357	4.3455	3.7644			4.0428	5.651	8.8886	2.5282	7.5656			6.9748	5.9383	3.4628	7.2349	4.5868			2.2229	4.3846	6.105	9.2109	8.1735			7.4104
8.478	8.7451	8.9611	7.3609	6.5874			7.0054	6.7161	4.4296	2.8779	4.0593			5.2584	8.5625	8.1295	6.5982	4.6442			5.9314	6.5743	9.0864	4.5321	3.8753			4.319	5.3179	9.2282	5.7757	9.9197			4.4548	7.5476	3.3837	6.9878	4.4984			2.3642	7.23	3.5818	9.2741	2.5829			7.5128
8.3538	9.2702	8.0927	7.4729	6.5687			4.5818	6.9288	3.855	4.4774	6.3804			5.44	8.708	8.0629	7.3195	6.4735			6.6699	6.6718	9.0206	4.3912	3.9317			4.2634	5.3223	8.8202	8.9272	10.2016			4.3773	7.5564	3.8223	7.19	4.6844			10.1834	6.7885	3.5492	2.7426	9.9368			4.7879
8.4923	8.5919	8.8921	7.227	6.6875			4.5409	7.1841	6.2519	4.178	4.2825			5.2375	7.4076	6.4652	6.6537	5.7866			6.5582	5.8586	6.6278	6.2851	1.8137			4.224	2.0559	5.2908	8.9892	9.9654			4.4459	7.5884	7.2551	4.2889	4.5584			10.2843	6.644	2.2933	2.757	10.1065			5.1011
8.2756	8.6337	8.8788	7.4102	6.6661			6.0527	4.4493	7.2209	3.9646	4.5966			7.234	5.2925	6.2425	6.9304	5.951			6.1907	6.9733	8.8096	4.5511	3.7937			3.1837	5.2272	5.2826	9.1612	9.6956			4.3755	7.4588	7.2248	4.2872	7.4947			10.2294	10.6415	1.967	3.1011	10.2191			5.005
8.4554	8.5424	8.9868	7.4971	9.549			6.6511	4.2737	4.1832	6.8453	4.2949			6.8793	8.6073	8.0884	5.7449	7.1435			6.393	6.1405	8.9198	4.269	1.8662			3.1814	5.3976	5.2155	8.8782	9.2762			4.4596	5.8555	1.9129	3.9565	4.5496			2.2645	3.3228	3.6777	2.8553	10.2567			7.4279
8.5224	9.4268	8.1058	7.1191	8.9183			5.9331	3.986	7.5476	4.1779	2.9286			6.6405	8.6129	7.8686	6.1734	7.3693			6.1141	8.6919	6.4353	4.2629	1.8589			3.1993	5.377	5.0912	8.9572	6.2434			4.4567	5.3689	1.8733	4.2555	4.7484			2.2488	3.3522	2.1697	3.1021	10.2318			4.734
8.6264	9.417	7.0661	8.0974	6.7634			4.5121	5.9201	4.441	6.9095	4.2816			6.6218	8.5114	7.8663	7.3107	7.6743			5.7341	5.8129	8.6153	4.5153	1.1559			3.358	5.2128	2.9022	9.0251	6.18			4.3883	5.4468	1.9429	6.936	6.6474			2.2822	3.2468	1.9955	9.636	4.1392			7.533
8.1286	8.2092	8.9655	8.1363	6.4269			4.6526	6.5345	4.606	6.8582	4.6035			7.3124	6.7476	6.6581	7.1551	5.2199			6.2578	8.8459	6.1114	3.3121	6.1797			4.3667	5.383	5.2092	9.9058	6.2103			4.9467	5.63	6.9534	5.9784	6.7753			10.169	10.5877	2.2991	9.5254	3.9288			7.5091
8.4939	7.9357	9.0487	8.1763	6.3547			4.5838	6.3552	4.2236	7.2009	4.5946			7.3522	5.3977	3.8878	7.6477	8.153			6.585	8.6773	5.6745	2.8587	6.1576			3.3165	5.2217	5.1052	9.266	6.1203			4.9455	7.4447	6.8266	7.2524	6.6353			10.248	3.2227	9.9527	9.6891	4.1442			7.7905
8.0816	7.7465	8.8518	8.1113	6.2381			4.2192	6.3452	4.5785	7.0706	4.4117			7.8303	7.3585	7.5802	8.2478	8.2276			6.2273	8.4578	6.2549	5.8117	5.6566			3.2109	9.7325	8.6828	9.5021	6.3798			4.9745	7.4449	6.9826	7.1621	6.5965			10.2211	10.7211	2.3211	9.6236	3.9843			7.5254
8.4312	7.3509	9.0246	8.2687	6.5114			4.2098	4.678	6.1203	6.9642	4.269			7.4152	5.3608	4.5056	8.3172	4.1442			6.5463	9.8761	6.1478	6.1893	5.454			3.1952	5.3523	2.8882	9.2866	9.4398			4.9346	7.4349	6.9175	6.9141	5.6957			10.2456	10.461	2.2484	9.2575	4.1067			7.7202
8.2238	7.5717	8.862	8.3732	8.3647			4.4551	4.7134	6.3658	4.3149	7.3856			5.3607	7.4396	4.5961	8.194	6.6294			9.6113	6.3248	6.1496	3.1153	5.3844			4.1758	9.9926	8.8525	9.8269	7.7603			5.5545	7.4338	6.9318	7.369	5.8454			10.2291	3.2224	9.9186	9.578	4.1554			9.3322
8.5115	7.5369	8.335	8.9344	6.7707			5.2266	4.5112	6.2512	4.181	7.0299			5.2816	8.57	4.6676	6.4707	4.8125			9.7244	6.183	6.0905	3.4213	5.4713			4.2377	9.9729	5.0295	5.2959	7.9775			5.5786	7.4863	6.9783	7.2272	6.4443			10.2666	3.4841	10.3114	9.3629	4.2221			9.211
8.5161	7.4656	9.1246	8.2365	6.7823			5.232	4.7475	6.2538	3.8061	7.2485			7.4554	4.8097	7.7351	7.172	7.0049			9.736	6.5488	5.6437	4.877	4.2736			3.9594	9.9602	5.0622	5.2072	7.8725			5.5374	6.8888	7.2427	7.2899	3.5455			10.1044	3.6178	10.3746	9.3327	3.9112			9.3212
8.4903	7.6051	9.177	8.2102	6.5998			4.5507	4.7668	6.3196	6.6595	3.4833			7.3393	5.5612	7.6544	7.4084	6.7373			5.9788	9.8857	5.6826	5.1318	5.3638			3.327	2.1827	8.808	9.9702	6.4872			4.993	7.5474	6.9154	7.2564	5.4958			10.3956	3.526	10.3921	9.493	4.2284			2.842
8.5348	7.6554	8.3644	9.1806	6.7053			3.887	4.6467	7.4478	5.9569	3.1969			4.7287	5.325	4.6439	7.4077	6.8711			9.6138	6.199	6.1712	5.157	5.5846			4.1927	3.2585	8.8259	9.8222	9.7346			5.5867	6.9484	6.8926	7.3725	3.3573			9.8611	9.8814	2.6226	9.2196	3.9628			3.1701
8.4266	7.5034	8.3854	9.3128	6.6037			4.2285	4.6419	6.0182	6.9783	4.4167			7.4747	4.5042	7.915	6.0516	6.4504			6.82	9.8561	5.776	5.1346	5.5552			4.3533	3.2122	5.2182	5.2827	9.173			4.9554	7.4444	6.9342	7.2357	3.4475			9.9282	10.622	10.3948	1.9357	8.3283			7.5008
8.5346	7.6608	8.2451	9.0852	6.6591			4.3861	6.209	4.6873	3.6332	6.9957			7.2901	5.4921	7.3213	6.769	5.9019			6.1509	9.7388	5.7768	4.9319	5.527			4.1691	3.2651	2.9529	9.2718	7.409			4.9499	6.9753	7.2254	7.2735	6.7486			9.7815	10.5615	10.4181	1.9341	8.5483			7.5974
8.536	8.7043	6.7993	9.0133	6.7705			4.2067	4.7373	6.2645	4.3621	7.1741			5.5822	4.5788	4.7086	7.2729	6.9961			9.6741	6.0334	5.6302	2.9343	5.6529			4.1092	10.0283	8.8252	9.5266	7.8126			5.5955	6.9974	6.8566	4.2493	5.5447			9.6964	10.575	10.2555	1.9194	4.1165			7.5283
8.4083	7.1077	8.993	8.2217	6.6663			4.1266	6.2358	3.5774	7.1587	3.5139			5.3008	5.1516	3.5316	7.1638	7.4489			9.6886	6.5362	5.6138	3.1242	6.3529			4.1851	9.2623	5.1195	2.2552	9.0105			5.5355	7.5483	6.9417	4.1417	4.7558			5.921	7.2974	10.1576	1.9342	8.3217			5.0647
8.548	7.0959	9.0913	8.3596	6.6429			4.3208	6.5716	3.2553	6.9372	4.6012			4.5997	6.8079	7.7748	7.4282	6.8645			9.8192	6.2658	5.6511	3.2796	6.1611			4.2013	9.7982	5.8298	5.2222	10.0206			4.9864	6.9764	6.58	7.3231	6.6785			2.4852	6.8721	10.1841	1.8425	8.4379			7.5204
8.3773	7.5373	8.2635	9.0983	4.69			4.3276	6.3461	3.8326	4.3093	4.6458			4.7337	6.7291	5.0992	5.4565	5.6499			9.7387	6.0712	6.2983	3.4126	6.1419			9.6831	9.7001	5.6905	5.2558	9.7896			5.4445	5.7786	1.9785	7.1646	6.7345			10.2538	3.3583	5.8444	9.3821	8.5929			8.0037
8.4392	6.6886	8.1435	9.0122	4.5275			4.4426	6.3813	4.269	4.3348	3.3396			6.6575	5.0739	4.819	5.0939	5.8161			9.6879	6.1947	5.7446	3.1613	6.1643			9.5532	9.8212	5.5518	5.2287	9.9831			5.5594	7.5474	6.7577	4.5726	4.6857			9.8141	10.24	5.9263	8.8556	9.9622			7.6839
8.5796	6.7869	8.5033	9.0937	6.6391			4.0282	4.1481	3.5188	6.4469	4.1011			6.8281	7.3319	7.7869	4.9151	5.4835			9.7246	5.8887	6.0931	4.4986	6.1185			9.5318	9.312	5.0868	2.8528	9.705			5.574	6.8937	6.6821	4.2525	4.6854			9.9624	6.6321	9.8151	8.7811	10.2552			7.6288
8.3842	8.8477	6.6221	9.1664	6.5503			3.8206	4.818	4.5354	6.5455	4.5264			5.2835	7.4772	4.2096	5.601	4.8723			9.7226	6.1819	6.3966	3.2149	5.8723			9.6737	2.2317	5.2229	2.7592	6.2589			4.9795	5.8349	1.932	4.3678	4.6945			9.8938	6.7929	10.2225	8.5948	10.2632			7.8171
8.4521	8.7617	6.5006	8.7891	6.7395			4.2043	3.2063	6.691	4.1941	3.3082			5.266	5.7882	4.5175	6.7783	4.7124			5.3628	9.6671	6.2914	3.1939	5.8975			9.5497	2.6102	8.5122	9.5291	9.7416			5.5559	5.9563	1.9663	3.5821	4.6558			10.3469	2.9628	9.8663	8.7968	10.2742			7.2022
8.4813	9.0447	6.2436	8.7349	6.8571			4.024	6.6707	4.0939	3.6139	4.6726			5.458	7.6429	7.6097	7.5523	6.5746			5.3036	6.6432	9.7662	2.9382	5.7364			9.9162	3.6102	9.5082	9.2855	9.7453			4.486	5.5567	1.9615	4.2454	4.474			10.1431	10.8181	2.2255	8.8879	10.1873			7.1368
8.623	8.979	8.9284	6.3537	6.6125			3.514	4.0261	6.3311	4.4989	4.7508			5.3579	7.3946	7.6076	7.2862	6.6047			6.8687	9.8855	5.1815	4.5193	5.6787			9.7861	3.717	9.2192	9.1208	9.9287			6.7599	5.9457	6.9469	7.3576	6.3575			10.3111	10.5744	2.2491	9.2729	10.2355			7.2534
8.4441	8.6832	6.772	8.6848	7.0715			4.469	6.8282	3.8261	4.1437	4.794			5.29	5.3987	4.535	7.8279	6.591			9.7598	6.7235	5.6123	6.3855	5.7845			9.7431	3.5259	9.2898	9.0751	9.6873			4.3365	7.4498	6.9423	3.9624	4.65			10.132	10.6112	2.542	8.5511	10.1662			7.6612
8.2824	8.809	6.5622	7.0701	9.3002			4.5768	6.5394	4.1016	4.1983	7.3399			7.3364	5.3449	7.8231	8.472	7.4078			9.7411	5.6445	6.5271	4.5474	3.4966			9.4159	3.6572	9.2255	9.0222	9.6271			6.8579	5.9445	7.2329	7.3442	6.3858			10.2341	3.1123	10.2354	9.2452	9.6861			7.5995
8.4808	8.6236	7.422	6.6112	8.87			6.7958	4.3534	4.0472	3.2401	4.7887			7.2916	5.4596	6.4154	7.1875	5.1137			9.4008	5.5051	6.4448	4.676	3.3617			9.3956	3.251	9.252	8.9772	7.4973			6.7397	5.8554	6.9982	7.3322	7.4439			10.2141	3.1727	10.1189	9.1529	10.2491			7.5438
8.5209	7.6015	8.0135	6.5699	9.0288			6.9369	4.6561	3.6431	4.2762	6.8248			5.2223	8.6367	4.6865	5.5758	5.7999			9.6755	5.7414	6.3738	4.616	3.7445			9.3128	3.1918	5.2022	2.192	7.484			6.8366	5.77	7.2236	3.1291	4.8795			5.9538	3.2686	1.9548	9.3864	9.9317			9.4378
8.3695	7.6631	8.14	6.6336	8.7487			6.8407	4.2939	4.1918	4.035	4.5677			5.4456	7.5534	8.1706	5.7141	8.1312			9.4833	5.2695	5.9195	4.2715	6.1412			9.3407	2.9171	5.5228	5.2201	9.6946			6.6686	5.8355	7.1872	7.2638	7.463			10.2149	3.2895	1.9721	9.6327	10.2298			7.5196
8.3492	7.1962	8.2196	8.9115	7.3216			4.4114	6.6755	4.3377	4.6688	3.6193			5.1463	8.6074	4.7008	5.5836	5.7311			5.6563	9.6307	5.664	4.2115	5.7721			9.6084	3.207	5.5822	5.2222	9.932			6.8676	5.8854	7.222	7.185	4.956			10.2933	3.3226	10.3134	2.5293	10.2277			7.9383
8.4986	7.1279	8.3237	7.0309	7.4561			4.409	6.7435	4.523	4.2147	3.9333			8.4692	5.3026	7.7823	6.3123	6.472			5.4761	9.6415	5.8982	4.4462	5.8713			9.3388	2.9606	9.2189	9.0776	9.021			4.4554	6.9536	6.9883	7.3665	5.8683			9.8239	3.447	1.7371	9.2632	9.9984			7.569
8.4801	7.0737	8.2294	7.215	6.9511			6.5447	4.5068	4.6398	3.2874	4.6095			6.4909	5.2421	6.3947	5.542	5.6285			5.833	9.7111	5.7881	4.4837	6.1591			9.5264	2.3018	5.8886	8.9008	8.8584			4.4557	7.5455	7.1244	7.22	5.9395			2.6183	3.5296	1.9544	8.8741	8.4833			7.3923
8.1958	7.0062	7.1576	8.2449	8.7194			6.5273	5.1462	4.6854	4.9555	3.6452			6.7625	5.4	6.5306	5.5984	6.3208			9.7236	5.517	5.7438	4.2292	5.8318			9.2882	2.2229	5.8189	9.1202	9.1525			6.6944	5.7758	6.8913	7.291	5.6549			2.4294	3.1476	2.7378	8.9328	8.711			7.3267
8.383	7.0599	6.8817	8.4695	7.168			6.5165	4.7442	4.2354	3.3773	5.0433			6.5932	5.39	6.5046	6.56	5.3657			5.8574	6.4526	9.6042	4.8357	5.7191			9.4349	2.3657	5.8621	9.0251	8.5322			4.8458	7.4846	6.8132	7.2599	6.7545			2.2432	2.9181	2.663	8.9522	8.7131			7.3927
7.0281	9.0267	7.9683	6.3626	8.8277			4.5342	6.5897	4.5237	5.0416	3.7804			5.3902	6.5127	6.678	6.4443	7.2336			5.6042	6.7669	9.568	4.7952	5.681			9.5388	2.122	5.818	8.8881	8.639			4.6855	6.8536	6.7716	7.2553	5.5658			10.2823	3.2963	2.65	8.8229	9.4729			7.7275
7.2117	8.9084	7.813	7.1647	6.3332			6.8057	4.5145	3.997	4.2576	3.6735			5.4507	6.4134	6.6726	6.7689	5.2737			5.6925	6.8392	9.5738	3.1696	5.6115			9.3732	3.2001	5.5112	2.9522	8.8966			4.4948	4.66	2.2377	7.156	5.6653			10.2229	10.3495	2.2156	8.9464	9.7745			7.6976
7.0254	8.8686	7.8514	7.1673	7.0034			6.8255	3.9577	4.0468	3.3538	4.5387			5.2059	6.8995	4.5289	5.7725	8.1621			5.7177	5.928	6.4146	5.7517	5.4496			9.4713	2.2195	8.8821	8.7882	8.6297			4.5575	5.8479	7.2298	5.9527	6.7956			10.1454	10.4613	2.2656	8.7997	9.5189			7.7294
7.0438	8.7971	8.0156	7.1926	7.0947			6.9303	3.2978	4.1097	4.1481	7.3755			5.5121	6.8631	4.9038	5.1084	8.1643			5.8772	7.0306	5.773	5.7432	5.9218			9.4772	2.3797	8.8622	8.9077	8.3746			4.6483	5.6435	1.982	7.1278	6.5497			9.9241	10.4574	2.2662	8.9221	9.7171			7.6992
8.5372	7.0874	8.1583	7.2067	6.4752			6.9441	3.8316	6.9953	3.5562	3.8087			5.3051	6.757	4.5348	5.3643	6.2113			5.7481	6.7919	9.6124	2.6183	5.8598			9.449	9.2712	5.2858	2.9892	9.9432			4.8566	7.4489	6.9244	4.5684	4.9484			10.2252	10.5211	2.424	9.2327	8.8278			7.6346
8.3609	7.0351	7.3416	8.2175	6.1502			6.73	6.9887	3.781	4.0171	3.6177			5.2431	6.8757	4.7025	8.1538	6.1384			5.5902	6.8894	5.7758	5.8917	5.5463			9.426	3.9897	5.6181	2.0096	9.8761			4.7494	5.746	1.9168	5.4441	5.659			9.8634	10.4726	2.2213	9.2578	8.9416			7.3956
8.5631	7.5865	6.6931	7.9958	5.8802			6.5595	6.9912	4.0011	3.6722	4.6952			5.4673	6.8161	6.4758	7.1452	5.5805			6.6616	5.6484	9.7908	2.6846	4.3174			9.4116	3.1959	5.6058	5.2206	9.9221			4.7654	5.975	1.9252	4.9945	5.5558			2.2119	6.7283	2.4163	9.223	8.8842			6.8065
8.5696	7.5769	6.5269	8.2116	9.0947			6.7325	3.896	6.7658	4.4711	3.8812			6.5144	5.2433	4.9113	8.2831	7.2098			6.9242	9.5985	5.7835	3.1849	3.8295			9.3142	10.3032	8.8899	5.2075	8.3937			4.634	7.4499	6.9792	4.3272	5.754			9.9428	10.3441	2.5229	9.2769	8.6986			6.6393
8.4327	7.6337	6.6984	8.1435	8.8038			6.8148	6.8275	5.1875	3.1959	3.7491			7.3861	6.7057	7.7463	8.4167	7.0224			9.7093	6.7709	6.3962	3.3992	4.5143			9.4661	10.2179	8.8215	2.9566	8.3358			6.6853	4.5877	7.2157	7.2923	7.5959			9.6242	10.3611	2.1526	8.8886	10.2638			6.3006
8.5835	7.6272	6.6272	8.3539	8.8598			7.0745	6.4136	5.3967	3.6457	3.7348			7.1289	8.5942	3.9494	5.1984	7.0044			6.6375	9.7388	5.89	4.3476	5.5689			9.2975	9.6799	8.8522	2.0525	8.407			4.9545	7.4638	6.9592	6.9747	4.9477			9.9893	3.2622	9.8688	8.9138	10.2266			6.8412
8.5221	7.746	8.1696	6.5225	6.3404			7.0971	6.6625	5.1198	3.7672	3.6631			6.7383	7.1655	6.5476	6.6337	5.3269			9.6738	6.5495	5.8228	2.9716	5.8986			9.3628	9.6277	8.6822	2.9722	8.7803			5.5779	4.4984	1.9826	6.9622	4.8735			9.993	6.8236	9.7997	8.9868	9.9431			6.7236
7.6284	8.2992	8.1682	6.6996	6.6546			7.042	6.7178	5.3558	4.3607	3.5023			6.5257	7.3809	6.6624	7.1965	6.3027			9.8603	6.7097	5.6075	6.1387	5.453			5.4349	9.2798	5.0862	2.9521	8.8242			5.5786	4.4645	2.2722	7.3179	5.6858			10.2821	3.1136	10.2374	8.8141	10.1056			7.5223
7.4822	8.3957	7.9723	6.5408	6.8239			6.5378	7.1362	4.598	3.6827	4.046			8.4327	7.0589	4.9384	6.6047	6.2857			9.575	5.8204	8.5924	4.2563	5.8295			5.5049	2.3232	8.6899	9.701	8.7402			4.7754	7.4454	7.2194	7.4246	5.568			10.3553	6.725	9.9211	8.8299	9.8133			7.3136
7.7011	8.5636	8.0591	6.5694	6.7099			6.6549	7.2161	3.437	3.5387	5.3715			8.5332	7.3903	8.4313	7.2033	6.2405			9.6967	5.5247	8.7508	4.2517	4.2133			5.5237	9.3297	2.9085	2.9228	8.8457			6.8486	4.6448	7.1694	7.3925	4.9454			10.3666	10.5637	5.7153	8.797	9.8187			7.2594
7.3429	8.7444	7.8417	6.706	6.5259			6.7071	7.1326	5.0419	3.3321	5.3509			8.4038	7.5194	8.3357	7.2138	6.4841			9.6511	8.5926	5.5826	4.6541	4.1183			5.412	2.3325	2.989	2.9502	8.5315			6.7834	4.4485	7.125	7.3936	4.8774			2.7545	6.7232	2.2991	8.8327	10.1082			6.9937
7.4971	8.6512	7.9914	6.8801	6.7603			6.7281	6.9767	4.825	4.9098	4.184			8.4762	7.457	8.4119	7.5791	6.4177			9.5875	5.4599	8.8193	4.414	5.8754			9.51	2.3385	5.0829	9.2228	8.9098			5.354	4.4987	1.9364	7.4655	4.875			10.2444	6.7627	2.4728	8.7945	10.2982			7.1652
7.4671	8.5877	6.5679	7.9837	6.7838			7.0715	6.5083	5.1923	4.055	3.9944			6.8001	8.7948	4.7718	6.3011	6.3759			9.5135	5.6793	8.9458	4.2746	5.6337			9.4491	2.1209	5.206	9.0227	8.4268			5.4475	4.4455	2.2172	7.4782	4.8397			10.1124	6.7379	9.6856	2.7243	10.3724			7.3933
7.5654	8.594	7.9803	6.6603	6.5969			6.91	6.4264	3.6473	3.3608	5.0908			6.5831	7.5635	8.5466	7.7929	8.4027			9.6338	6.7068	8.8113	3.4267	5.6197			4.2559	5.3657	8.8019	9.8221	7.7617			4.7585	6.9464	7.2134	7.3953	4.8357			9.85	3.2821	9.6974	8.7567	2.5853			7.3739
7.3858	8.5304	7.8529	6.7492	6.4728			6.8551	6.5363	2.6998	5.3383	8.0185			6.4575	6.5994	4.8015	7.5639	6.9975			9.6074	6.6432	5.3731	6.1412	5.7113			4.1225	5.3827	2.9229	2.1262	9.1096			6.7795	4.4454	7.2985	7.4749	4.8569			10.1096	6.8798	9.7225	8.8574	2.8423			7.187
7.4368	9.0187	6.8707	7.9048	6.5834			7.1365	6.5298	5.0642	3.1346	9.758			6.3555	6.4846	4.9832	7.2393	6.3713			6.3451	9.6617	5.6889	6.12	5.6593			4.0675	9.293	8.2922	10.0268	9.9855			4.756	7.5755	7.2757	7.3765	5.5538			9.7496	10.8325	9.9676	2.6869	9.8224			7.4447
7.5448	9.0256	6.6906	7.9812	6.9149			7.3024	6.2923	4.4302	3.371	9.0705			6.4771	6.7907	8.4566	7.3057	7.2006			6.7911	5.6147	9.4684	6.1712	5.6156			4.0553	9.2887	8.6992	9.9225	9.5182			4.7454	5.9546	2.275	7.4742	4.9886			10.2143	10.2615	9.8455	8.7685	2.4971			6.9957
7.5095	7.149	8.3184	7.831	6.6784			7.1238	6.533	9.4463	4.1827	2.6114			6.2924	6.4962	3.971	7.6899	7.0962			6.811	5.9027	9.5736	6.3331	3.7514			4.0561	9.6685	8.6182	9.8692	9.9229			4.7277	2.228	1.8773	7.5216	4.9284			10.2225	10.5694	9.7483	9.2669	2.5672			7.2997
7.7206	8.8243	6.6451	7.0898	7.7066			7.1142	8.8357	6.6285	4.2143	2.7842			6.8312	6.41	8.4311	7.4853	7.219			6.5182	9.7989	5.488	6.3782	3.5676			4.1159	5.3353	5.0128	9.2818	9.8087			4.7429	2.2989	2.2229	7.5657	4.8749			10.2332	10.4373	10.2682	2.8396	10.2253			7.2474
8.4894	7.5132	6.6512	6.381	7.6643			7.4626	6.0251	9.1924	3.1231	3.5536			6.8783	6.5291	8.4511	7.1946	5.2012			9.5396	6.5625	5.3215	6.4254	3.611			3.9791	9.6221	8.8082	9.625	9.9219			2.3844	2.2723	2.2294	7.4416	4.8246			2.7283	3.3781	9.5728	2.7286	10.2162			3.3241
8.393	7.6422	6.6941	6.6703	8.0798			7.0574	5.7602	3.8845	8.9406	4.4014			6.7988	6.5444	4.7794	5.283	7.2158			9.4517	8.8435	5.4277	4.3892	3.6486			4.0341	9.5699	5.1128	2.927	9.3515			4.5722	6.9626	7.2348	7.1323	4.3296			9.9368	10.3921	9.85	2.6722	10.2857			3.5943
8.4314	7.5392	6.5869	6.5173	8.0279			6.8851	6.2547	9.453	4.5314	2.681			6.6919	6.6809	7.7611	7.4438	6.5901			9.591	5.1859	8.7762	4.2578	3.3564			5.4806	9.5213	5.0521	2.8276	9.0501			2.4224	2.2855	1.8938	7.2611	4.333			9.6443	10.4565	9.6754	9.2256	2.7913			3.263
8.4736	7.19	6.3646	6.9401	8.3429			7.2111	6.5312	9.5163	4.4128	4.5002			6.6053	5.2948	4.9617	6.0506	5.0573			9.705	6.3252	5.3968	6.4221	3.2924			5.5883	3.8697	5.6122	9.9022	9.1501			4.6777	5.923	1.9789	7.5338	2.2324			5.9245	6.63	9.863	9.1523	2.781			2.9678
8.5209	6.9237	7.058	6.4329	8.0769			7.1513	6.3147	4.2998	9.6292	4.0343			6.6558	5.6943	3.6826	6.1067	7.0891			9.5828	6.3285	5.2379	6.2366	3.8143			4.2103	9.2376	8.6628	9.8021	9.029			4.6557	5.9646	2.2271	7.2426	4.2925			10.2882	10.494	10.2151	8.7516	2.664			3.646
8.5024	7.4989	6.6782	6.6822	8.0623			4.3843	6.4666	7.0114	9.5964	3.6467			6.7072	5.4956	8.6452	5.5616	6.9215			9.493	5.601	8.6938	4.2285	3.7535			4.3756	9.5339	6.2828	5.2106	6.0915			4.6488	7.2586	6.8959	7.2965	4.2367			9.8384	10.7291	9.633	9.1617	10.2585			3.1146
8.8497	7.1689	6.9604	6.7863	7.9573			4.1865	6.4619	7.0052	10.0702	2.8826			6.7461	5.3706	8.4164	5.4542	6.3692			5.4569	9.6648	8.7122	6.3586	5.9229			4.181	9.6258	8.8822	9.2128	6.1966			4.6249	7.2262	6.8577	7.2478	4.844			9.8843	10.7522	10.2959	8.8741	10.1182			5.0863
8.6512	7.5506	6.6348	6.8027	8.1539			6.4559	4.7524	2.7814	7.3031	8.8197			6.6162	6.6804	7.5495	5.5995	4.8739			9.5812	5.5491	6.1838	6.1619	3.6568			3.9924	9.2791	2.9009	5.2272	6.0671			4.6297	5.7385	1.8946	7.2261	4.7946			4.2484	10.4957	5.6119	9.2657	10.237			3.3621
8.7217	7.5174	6.6769	7.0006	8.0617			4.8581	6.6287	7.3949	3.2475	8.8145			5.2677	6.7561	8.5394	5.9199	7.1587			9.5757	5.4098	6.3866	6.2197	4.1185			3.2918	5.2171	2.8818	9.2226	6.1677			4.6268	5.5823	1.8586	7.1111	4.7544			10.2515	6.9729	10.2592	9.1178	10.2547			3.2906
8.4852	7.2742	6.6391	6.863	8.9843			7.38	4.1865	6.7659	9.7427	3.0795			6.6555	6.032	7.7339	7.7514	5.9528			5.5762	9.634	8.6885	4.2913	4.3186			3.5757	5.3582	5.8282	9.7279	9.7316			4.6438	5.7555	2.2261	7.1227	4.8789			10.1658	6.8922	9.8866	8.9457	10.2233			3.274
8.9475	7.1645	6.9062	6.6899	9.2285			4.973	6.4432	7.4753	8.8845	3.5754			6.5499	5.6965	7.7876	7.3644	6.2697			9.4486	5.6299	6.1812	6.3788	3.9192			3.3876	5.2228	2.9202	9.2921	9.6586			4.6427	5.8395	7.2711	5.9938	4.9785			10.1439	10.6216	5.8817	9.2291	10.2314			7.4215
7.024	8.8508	6.7458	6.97	9.0068			4.9067	7.1245	6.5528	4.0088	4.1352			6.8762	5.3675	4.5397	5.4592	6.7903			9.6698	5.5739	8.9454	4.2763	3.9357			4.1887	5.3862	2.9602	9.2229	9.6648			4.5652	5.858	7.2377	7.1622	7.7464			10.1052	6.7298	10.1125	9.2169	10.3329			7.3086
7.2881	9.0568	6.6202	7.0071	9.2624			4.4442	6.7038	6.5951	9.1608	4.0332			7.3416	6.881	3.556	5.7383	5.0394			5.5102	9.7737	8.9521	6.5298	5.8645			3.3857	5.3333	5.1222	9.2279	7.4181			4.5327	5.876	6.9539	7.2553	7.5384			10.1155	6.8131	9.9813	9.1139	10.2421			7.4689
7.1233	8.9476	6.7861	7.0029	8.9568			7.4508	6.5229	4.5511	9.0524	4.3266			7.3143	6.7998	3.9335	5.7956	5.0408			5.484	6.846	9.5709	6.3292	3.9594			3.3308	9.7556	5.6282	9.7821	8.3538			4.4964	5.7757	6.9185	7.2623	7.4284			9.9454	7.1386	10.2119	8.8944	9.9521			7.4246
7.2309	9.1903	6.7425	6.819	9.283			6.7653	4.2052	6.8268	9.2964	4.1517			7.3568	6.928	7.8514	7.0727	5.1701			5.4546	9.5897	8.6492	4.4114	3.5616			3.3489	2.3357	5.6522	5.2828	7.4047			4.4468	5.6698	6.9664	7.1683	7.6484			10.1832	6.8493	9.8341	9.2329	10.1458			3.152
7.1908	7.2441	8.5111	7.0598	8.8057			7.252	9.1146	4.2986	6.3321	4.1405			5.4101	7.544	3.6732	6.9361	5.9304			5.588	9.6077	8.5655	4.3367	5.4568			3.131	9.8928	5.0228	9.6117	7.4036			4.6499	5.6285	6.6237	7.3788	7.4434			4.4104	6.7596	9.9347	9.5119	10.2915			7.5736
7.206	7.05	8.232	6.784	8.8316			9.0655	7.3324	4.4215	4.2718	4.0848			5.3209	7.4063	4.0713	6.8537	6.0676			5.4863	8.5378	9.6056	4.1818	4.2379			3.413	9.7957	5.2912	9.2609	9.7599			4.5965	5.7946	6.8258	7.4431	7.6434			4.4818	10.172	5.5623	9.6954	10.1494			4.1867
6.9055	8.8405	6.5311	6.8479	8.9391			4.3178	8.6664	4.0337	7.1875	4.1906			6.7872	6.8168	4.9586	5.5939	7.1574			9.5687	8.3648	5.5876	4.281	4.1999			4.1639	9.6611	5.1589	9.2198	9.8986			4.998	2.3392	6.6337	7.4478	7.6299			9.9522	10.5169	10.2662	4.9968	2.6226			3.833
8.7847	6.9071	6.5859	9.3816	6.9799			9.5739	4.2647	3.7984	8.1012	6.0372			6.5797	7.4348	3.4975	5.3508	5.2314			9.4355	8.7187	5.5641	4.3141	4.2198			4.2808	3.6272	5.1928	9.2299	9.8742			2.4224	2.3364	6.8953	7.1245	7.3824			10.2988	10.53	9.9239	2.7112	6.6352			7.7255
8.9014	7.2592	9.1814	6.5413	3.9994			9.5222	6.3202	4.343	4.4867	4.0788			6.8065	6.811	4.7092	5.4599	7.2148			9.4627	8.5793	5.6569	4.1978	4.186			3.429	9.6165	5.0258	9.0502	9.9131			4.9527	2.3553	6.8798	7.275	7.5976			9.9846	10.4697	9.7256	2.8424	6.6966			3.0971
8.878	7.0559	8.9319	6.6076	4.0749			9.2142	4.1897	6.0011	3.9286	4.3446			6.7458	6.6446	7.8453	7.5715	4.8051			9.5226	5.7306	8.7094	6.3717	5.8345			3.4213	2.3832	5.52	9.7611	10.1303			2.2494	5.635	6.9822	7.266	6.5483			10.135	10.6582	9.6933	2.8255	6.5263			3.7685
8.8518	6.9585	6.5276	8.8174	5.1948			4.0162	8.9921	6.3112	4.5189	7.3449			5.2199	6.7957	7.4365	6.9679	7.2449			5.6541	9.5937	8.6501	4.4693	3.5358			9.402	2.2585	5.6156	9.8577	7.7273			2.4265	2.2293	6.9194	7.1586	6.3326			4.439	10.5277	9.8422	2.6627	6.3946			7.9463
8.7353	7.4328	6.7072	9.0152	5.7553			3.6544	8.821	4.8076	6.065	3.4444			6.0792	6.9278	4.308	5.1877	6.063			9.4978	5.7476	8.9002	6.4187	6.1672			9.4594	3.5802	5.8265	8.9888	8.1269			4.6359	5.5269	6.6117	7.3353	6.7437			4.4282	10.3254	9.9397	2.7326	6.494			7.6796
8.7473	7.0445	9.1802	6.5267	5.5821			5.0686	6.3356	4.397	9.2527	6.977			6.1292	6.8703	4.3463	5.9386	5.1554			9.6969	5.7456	8.9781	6.3135	5.9511			9.4921	2.0199	5.1868	9.6222	6.1575			4.5647	5.6922	6.5292	7.3688	6.4948			4.4482	10.5153	5.543	2.5937	10.1133			7.5242
8.8365	7.3141	9.4949	6.737	5.7362			5.9898	4.6041	4.9656	9.2037	3.227			6.533	7.0136	8.1235	5.9465	5.1872			5.5666	9.5445	8.879	4.5838	5.361			3.3123	9.5625	5.2905	9.6719	6.4257			4.4422	5.9233	6.8286	7.5227	6.65			4.3564	6.687	9.5947	2.6112	10.2679			7.8977
8.8865	7.1489	6.329	9.8035	3.8359			6.0861	4.9851	4.6505	9.4185	3.2019			6.6769	5.939	3.7566	5.4545	5.2068			9.4013	8.5587	5.6089	4.5858	5.7244			3.3768	9.6568	5.6228	9.8528	6.2271			4.4455	5.7683	6.4935	4.6678	4.4374			10.2694	7.2227	9.5388	9.5232	2.6862			8.1547
9.3049	7.1493	6.4369	9.2276	8.8444			5.6681	9.2284	4.5051	4.7219	4.205			6.6838	6.9581	8.0725	5.4994	8.2759			9.4788	5.8618	8.912	2.9672	5.4475			3.4903	9.7059	5.0882	9.7216	10.0435			2.2463	2.2428	6.628	4.4819	4.4285			10.2106	10.7356	9.7769	5.2373	2.8272			9.4311
9.403	7.0048	9.242	6.5803	9.1513			8.7705	6.3302	4.2757	4.9758	3.579			6.8584	6.9217	7.785	8.2662	5.5194			5.5297	9.5214	8.7361	3.1715	5.9285			4.1916	9.8532	5.2022	9.2076	9.9627			2.4427	2.356	4.6423	7.179	4.2458			10.2348	10.8174	9.5483	3.2394	6.6497			9.2017
9.383	7.1193	9.0893	6.8468	8.7401			8.7269	4.6889	5.8849	4.6609	4.1587			6.6417	6.8869	7.7137	6.0016	8.0558			5.6146	9.5406	8.8794	2.9378	5.8524			4.0104	9.7202	5.2082	9.2722	10.0035			2.2647	5.833	4.3722	7.1324	4.4423			10.2859	10.4924	9.8627	2.7779	4.9141			9.3166
9.3662	7.3081	6.6293	9.1488	6.9258			4.2868	9.8257	5.3479	5.5353	3.1942			5.2753	6.7085	3.2078	8.3242	5.1436			5.4268	9.4945	6.3437	6.2873	5.399			4.0528	3.3712	5.6562	9.7279	7.8142			6.3474	5.6245	6.8677	7.2187	4.4425			10.1148	4.6663	10.2357	8.9511	2.7437			7.9135
9.4756	7.0654	8.9733	6.5536	6.7452			4.4341	9.7909	6.3133	3.3812	3.4269			5.4591	6.8514	6.5189	6.5456	6.5748			5.4745	9.5099	6.0951	6.3716	5.6339			3.9152	9.8253	5.2592	9.5222	7.6014			6.2226	5.6239	6.9766	7.2297	2.9299			10.2429	4.5397	10.2523	8.9947	2.7546			8.0544
9.3019	6.9372	9.1815	6.6421	4.6237			4.8998	10.0838	6.4024	3.841	6.7266			5.5494	6.8053	3.9787	8.2952	5.078			9.5463	5.6338	8.8847	2.9419	5.5179			4.0989	3.7072	5.212	9.6822	7.8748			6.5227	2.2237	7.1244	7.2446	2.5924			9.9221	4.7593	10.1592	8.8982	2.9323			8.0973
9.3376	9.3373	6.5641	6.6607	5.5086			9.0168	4.6491	5.7395	3.6374	7.1584			5.3386	6.7572	3.7174	5.6016	6.8391			5.2241	8.6601	9.5709	2.9796	5.5713			4.0807	3.5337	5.6885	9.6621	7.8656			6.2827	2.5948	7.267	7.1214	7.8347			9.9256	4.4455	10.2953	2.6228	9.6192			7.5727
9.5873	9.3615	6.4564	6.7311	5.5101			4.365	8.8067	5.572	3.6069	6.943			5.321	6.6802	4.5407	5.4563	8.2223			9.1892	5.7783	9.5541	2.9899	3.8929			4.0646	9.9122	8.6129	9.2292	6.4175			4.4424	5.7556	3.9386	7.1774	7.6838			10.1843	10.6448	3.6813	2.6187	6.8967			6.932
9.6726	9.4869	6.9715	6.6131	4.7536			4.2216	9.3351	5.9302	7.0999	2.8838			5.3119	6.7213	3.5367	5.8687	8.4363			9.1853	5.7773	9.5268	2.9426	3.7345			9.3232	3.5139	5.292	9.5862	6.7732			4.4626	5.7253	1.9718	7.2954	6.5284			9.9496	4.293	9.8223	2.5106	9.2489			7.5921
9.5139	9.4076	6.9376	4.7551	6.636			4.7084	8.8434	5.228	7.0033	3.885			5.3859	6.8326	3.431	8.2386	4.9525			5.3926	8.9545	9.5172	3.1446	3.7171			9.4602	3.7272	5.6522	9.0821	9.8547			4.5985	5.4724	6.6263	2.2422	6.3279			10.1062	4.3828	10.1858	2.9153	8.8343			2.7222
9.4423	9.3619	7.0351	3.7924	6.6575			8.3168	4.522	7.1231	6.5928	4.3556			6.4834	8.704	3.79	5.3582	7.3315			5.5886	8.6754	9.5433	3.1495	3.9957			3.2529	9.6168	5.0085	9.6762	8.3499			4.5446	5.524	6.9448	4.2272	7.5948			10.4269	3.2187	10.5516	2.7966	8.9161			3.5801
9.4473	8.9656	4.8423	6.9071	7.0499			4.4816	7.2415	6.4464	9.4648	3.0803			6.6835	8.52	3.7647	6.5753	5.4914			5.3842	9.6422	8.9933	5.8454	5.5757			3.3186	9.7519	5.891	9.5627	9.9568			2.4928	2.3288	6.6522	2.2722	6.4398			10.1618	3.253	10.6325	2.726	6.416			3.989
9.4971	9.0666	7.2325	4.5407	7.2969			4.6404	7.3365	6.0317	4.4063	9.6242			6.829	6.8567	6.4619	6.0968	4.9931			5.6248	9.5442	9.1575	3.1894	3.8328			3.1098	9.6632	5.6905	5.225	9.7506			4.9842	2.2565	1.8525	7.2179	6.4275			10.241	3.116	10.6398	2.9554	6.4368			4.1161
9.5086	7.7691	8.4262	6.9891	6.4082			4.5613	5.987	7.1773	4.4398	10.161			6.6176	6.8572	6.4222	6.1847	6.4546			5.6801	9.5942	8.9133	5.7358	3.9638			3.1471	3.9802	5.6222	5.2282	7.5462			4.924	2.265	1.8323	4.181	4.9539			4.3421	3.2278	10.6425	4.9235	2.4164			9.2952
7.8119	9.294	9.0067	6.4679	3.8917			4.2258	6.948	5.9486	4.222	3.8895			6.6498	6.8359	6.5332	5.952	6.8007			9.6247	5.64	7.9938	6.4774	3.7762			3.1287	9.6687	5.6802	5.2809	7.6926			2.4354	7.5226	6.9422	7.1425	6.566			4.3963	3.4166	10.6824	4.9614	2.4845			9.3064
9.0814	9.6379	7.2082	6.6848	4.5322			7.3175	4.6036	6.3271	4.331	3.9582			6.6287	6.8054	6.8406	7.0199	5.9151			5.6234	9.5496	7.8869	4.1387	4.169			3.2914	9.6252	5.0265	9.1779	8.3973			6.9525	5.7887	6.962	7.244	6.4822			4.2854	10.9683	2.4327	5.2955	2.4722			3.7127
8.2344	9.6033	7.0451	6.4885	4.1395			4.0753	7.4758	3.9854	5.7004	4.1414			6.4468	8.5513	3.6032	6.8775	5.7234			5.6166	9.5125	7.8182	4.1219	4.1183			4.1856	9.6068	5.1208	8.9818	7.4026			6.9293	5.7464	7.2498	3.9321	4.8926			4.3431	3.2217	10.5432	5.1141	10.1594			3.5105
8.4316	9.6089	7.0358	6.7098	4.2018			7.0556	3.8447	4.2173	6.5079	3.9441			8.4902	6.7891	3.3998	6.794	6.6891			5.4514	8.0419	9.5406	5.3745	5.3764			3.9145	9.6575	8.9668	9.9128	9.7659			2.4843	7.5827	6.9446	3.6856	4.8825			10.2258	3.4572	10.2822	5.294	10.23			7.6205
9.3808	8.4418	6.4808	7.0999	4.8221			6.7138	6.8045	4.2908	3.937	4.2673			6.7797	8.7991	3.0801	6.3893	5.451			5.6378	8.0095	8.5795	5.7115	4.1324			4.2831	9.506	5.0968	5.5028	7.344			7.2546	5.6839	6.9167	3.8634	2.5246			4.2256	3.5921	9.6356	5.4261	2.4748			7.6847
9.5469	8.2667	6.3773	7.2905	6.9982			6.6641	4.3917	7.2893	9.3218	4.0315			8.4571	6.8762	3.7215	6.8877	5.1387			5.4605	7.9105	9.5963	5.6918	3.8264			3.2911	9.7937	5.6058	9.5772	7.1987			7.2494	2.3296	3.7677	7.1571	2.736			4.3468	3.2823	10.2553	2.6647	6.4835			7.7348
9.476	8.3147	6.8927	6.4989	7.1733			6.6305	4.4618	9.6818	7.3454	4.2391			8.5143	7.1076	3.7028	6.8731	5.2109			5.6457	9.7779	8.5019	5.7949	4.1783			3.6176	2.3225	5.258	8.802	7.3725			6.4262	7.555	6.932	7.3217	4.4338			10.2992	4.4279	9.6956	2.5989	6.5344			7.6414
9.3838	8.3724	6.4687	7.182	7.1586			6.8191	3.8014	6.8981	7.9766	4.9455			6.8532	6.7231	7.7889	6.8032	8.2466			9.662	5.5424	8.2878	5.9361	4.4199			9.6605	2.3897	2.8581	9.2899	7.631			6.4234	7.2226	7.2639	7.1635	4.3466			10.2953	4.5484	2.7874	9.4984	6.8897			7.318
9.5239	8.2526	6.4973	6.9526	7.0933			6.7009	4.2286	9.4533	7.5475	3.0648			6.7001	6.7062	6.5513	5.5972	5.7597			9.5959	5.7377	7.604	6.3426	3.829			9.6256	3.2252	2.8822	9.6188	7.5984			6.2986	5.7545	1.9377	7.2414	4.2944			10.4443	3.2947	9.7421	2.9392	6.9367			7.2855
9.4077	8.2726	6.7931	6.5406	7.0152			3.9948	6.838	9.3069	7.3582	3.8764			6.5506	6.8318	7.8581	6.9616	5.3573			5.5074	9.8508	8.4721	5.8753	4.2556			9.5725	9.5315	2.6528	2.6275	8.1007			2.2488	7.5539	3.6625	7.3253	4.448			10.2251	10.1663	9.6624	2.8356	6.7442			7.5217
9.542	8.3439	6.9817	6.6392	6.9605			3.9409	6.2654	7.8366	8.9052	3.535			6.697	6.8539	3.5541	5.4298	5.4706			8.7561	5.7141	9.8615	6.2816	4.2194			9.5915	2.1131	2.5861	2.5552	7.7751			2.2374	7.566	3.7355	7.2116	4.246			10.2894	9.9776	9.5787	2.8654	6.7859			7.6242
8.5447	9.5183	7.2052	7.0726	6.7731			5.8529	4.3476	7.2354	8.3677	2.9627			6.7277	6.7716	7.8588	7.072	5.3511			9.0336	8.5877	9.6942	3.5764	5.5871			9.5059	9.9129	2.512	2.5192	9.0194			2.4252	7.5429	6.9461	3.7327	4.4758			9.9864	10.4267	9.5735	2.7352	6.8793			7.5534
8.1326	9.6046	7.0008	6.9867	7.3806			7.0459	4.6006	3.5879	6.7066	8.8923			6.6585	7.1289	3.8062	7.2186	5.1557			9.0772	8.9158	9.6141	3.6122	5.5743			9.3582	3.7697	5.1288	9.2522	7.1978			4.8749	7.2576	3.759	7.4226	4.5258			10.2998	3.4922	9.7541	2.5894	6.5431			7.6083
8.315	9.6749	6.6919	7.0554	7.2779			4.945	7.2408	6.5303	8.3825	4.0707			6.6796	6.936	7.763	6.8242	7.4481			8.8597	9.7555	9.2472	4.1311	5.1311			9.4211	3.625	5.2802	9.1685	9.7821			2.2684	7.2643	3.9767	7.3272	4.9266			10.1421	4.3451	9.7828	2.7539	6.9869			7.6522
8.526	9.7539	6.928	6.9406	7.0146			4.8161	7.1848	6.4575	8.8727	3.9659			6.6914	5.4618	3.7115	6.8648	7.6185			8.9981	8.5754	5.474	5.7569	5.3846			3.8781	3.9132	5.1256	9.1205	9.552			2.2823	7.559	6.9225	4.2425	4.8689			9.964	4.3291	9.8339	5.2921	2.6529			7.3642
7.9808	9.6235	7.1217	6.9319	7.0706			5.7446	4.6208	7.4219	9.5924	3.724			6.5338	5.4882	4.048	7.4985	6.7088			8.9234	8.7532	5.4387	5.6994	3.1146			9.3507	2.1989	5.0615	9.1089	8.4717			4.9839	7.5253	6.8832	3.6277	4.3477			10.1929	10.3686	3.5698	5.4585	2.7211			7.1587
9.3724	8.3633	6.9692	7.0669	8.3464			7.062	6.6779	4.6342	9.9423	4.4638			6.8003	5.2523	4.7144	7.1359	4.7928			5.6706	8.8068	8.8389	6.7527	1.9119			9.3042	3.2637	9.0992	8.9298	8.4527			6.9735	5.9867	6.9612	3.9735	4.2559			10.2339	10.473	3.7568	5.5695	2.4866			7.684
9.3386	8.5425	6.9312	7.0159	6.6648			5.9969	7.3546	4.5273	9.1611	3.1806			5.3492	7.6412	3.9356	5.6721	6.4872			5.5216	9.2175	9.057	5.8151	3.4615			9.4239	9.6387	8.6512	9.2276	6.236			6.8653	5.7662	6.7984	3.9541	4.244			4.2486	4.2563	9.8643	5.4294	2.8542			7.5277
9.6993	8.2879	6.9361	7.228	6.9657			7.3253	5.8791	4.4036	9.3159	4.0105			6.6136	7.6775	7.768	5.4633	6.874			5.3867	8.6776	9.5398	6.2812	3.8144			9.4057	9.5138	9.0021	2.9226	6.7165			7.2447	7.2752	7.223	7.4459	4.6336			2.6619	9.7211	3.8871	2.5485	6.5718			7.5026
9.5442	8.184	7.0592	6.9354	6.6773			6.8724	7.3727	4.9194	10.023	5.4356			7.2257	5.2938	3.767	5.9411	7.1233			5.5571	9.0215	8.9712	5.7287	3.651			9.593	9.2532	9.0202	9.2119	8.9552			7.2354	6.8345	7.2228	7.4229	4.4437			2.6869	9.9973	2.4347	3.5932	9.9896			7.6407
8.1022	9.6238	7.1442	6.8381	6.9563			6.0591	7.3252	4.0503	2.9126	9.8837			6.9093	5.5098	4.4138	7.1124	6.6251			9.1521	5.6505	9.0099	5.7872	3.1991			9.5421	10.1627	8.8228	2.0082	9.0577			6.9749	6.9255	7.1926	7.4995	2.277			2.7246	9.8279	2.3622	2.9196	6.4458			6.9593
8.5606	9.5975	7.0027	6.8985	6.811			5.713	7.481	10.1583	4.3352	3.0694			7.3873	5.2607	3.5197	6.8039	6.5669			5.388	8.8471	9.5863	6.3943	4.4958			9.1589	2.5271	2.9911	9.7686	8.9181			6.9398	6.9523	6.6135	7.2232	2.2354			10.254	3.5217	9.9475	3.3214	6.4745			7.172
7.9961	9.5265	6.7409	6.9253	7.1142			5.9897	9.1991	7.3989	2.6154	4.1676			6.6849	7.505	7.9175	6.71	6.4177			5.4685	9.8421	9.1895	6.1236	3.6184			9.3054	2.3053	5.0551	8.8297	9.1329			6.4886	7.5533	6.8214	7.1228	4.6244			5.913	3.3349	9.9924	5.2261	7.2827			3.6952
8.3739	9.5625	6.7644	6.5711	7.1208			5.8428	9.4192	3.4645	7.6988	3.4846			6.669	5.5314	3.6331	6.3292	7.0125			5.4622	9.7915	9.0433	5.7553	2.4929			9.4005	10.0262	9.2669	9.2122	5.9491			6.4435	5.5523	1.8929	7.2234	4.5299			10.1915	10.6554	9.9442	5.2157	6.6223			2.4289
9.4632	8.3619	6.7657	6.8711	6.9971			5.9408	9.6926	6.8621	4.1199	4.1536			6.5191	6.8803	7.8176	5.3484	6.6045			5.4316	9.6011	8.883	5.7542	3.4668			9.452	10.0166	9.222	2.0707	6.1937			6.4237	7.2525	6.825	7.1237	4.7245			10.1184	10.1128	9.8219	5.1365	6.5261			2.4791
9.5673	8.3429	6.6653	6.8614	7.2507			5.71	8.8438	7.3305	4.3591	4.4015			6.5167	5.4136	7.8613	6.8592	6.655			5.3951	9.7382	9.0147	5.539	3.3537			9.4491	9.8128	8.6281	9.1792	8.0656			2.2373	7.2565	7.1337	2.1528	4.6999			10.2244	10.1061	9.8116	5.2257	4.8115			2.4831
9.388	7.3615	8.3603	7.0558	4.4902			5.7267	7.3426	9.3662	4.1961	4.5467			5.4912	6.4733	7.6743	6.6714	6.9707			5.491	9.2503	9.6726	6.4112	3.4388			9.1495	9.5358	8.8008	9.1822	8.3252			6.2839	5.4226	6.9913	2.1632	7.4244			10.2519	10.2711	10.2472	5.1166	4.5834			5.9811
9.7234	7.0744	8.1549	3.6983	6.7455			5.7616	7.2087	8.6821	4.3887	4.5089			5.236	6.4391	4.8748	6.52	5.0822			5.614	9.464	8.8788	5.7218	3.8992			9.2894	9.6239	8.9	2.9712	8.7248			4.9823	6.8856	2.1299	7.1121	4.628			5.9411	3.2813	10.1846	5.1924	4.3194			6.1543
9.5931	8.1691	6.5396	4.1197	7.3566			3.7221	5.5746	9.2304	7.507	3.2269			5.4556	6.4897	4.6937	6.951	6.2841			5.6729	9.3545	8.9468	5.7945	5.5343			9.5613	9.5315	8.8295	2.0295	7.4222			2.2596	7.2375	3.5813	7.2829	4.9675			10.2585	2.9171	10.2111	5.2429	7.1068			6.0969
9.492	8.2195	6.6989	4.5137	6.8824			4.2107	5.4672	9.9493	3.7849	4.4012			6.7109	5.3689	4.6195	6.3213	6.6629			5.6357	8.6058	9.5473	5.8192	5.4274			9.6536	2.3802	8.8582	9.5122	5.8999			2.4494	7.5992	3.5554	7.3225	4.4829			2.7544	10.221	2.2722	5.4876	6.7379			5.8375
9.6012	8.5739	6.626	3.7795	7.2898			5.6432	8.7635	3.7205	4.0263	7.2844			6.7163	7.5074	8.0322	6.1463	6.8441			9.5629	5.8108	9.6679	6.622	3.4699			9.2465	3.1696	9.2555	9.2822	5.6206			4.9888	7.5475	6.8616	7.2973	2.7553			10.2435	10.1045	2.2931	5.3917	6.7779			5.7907
9.6794	8.2517	6.6884	7.14	6.3564			6.1308	3.9331	9.1997	7.1838	3.9087			7.221	6.7285	3.5343	7.1205	5.398			5.5868	9.4222	9.5241	6.2561	5.3158			9.3399	2.329	2.9622	2.6171	5.9533			2.2844	7.2924	6.966	7.3725	6.4852			9.9256	10.1895	2.1893	5.2864	6.7289			6.0437
9.692	8.2857	6.6632	6.631	6.9759			5.75	4.1093	7.0797	9.5356	4.5599			7.2587	6.8003	8.4506	7.1456	5.4355			5.7097	9.5563	9.0646	4.2116	1.9611			9.6778	10.1209	9.2911	2.5192	5.846			2.4467	5.8523	1.9221	7.1517	6.5573			5.8146	9.7823	6.2158	2.8274	6.9824			3.2865
9.4143	8.06	6.6204	7.0379	6.5987			5.8494	9.3206	7.2396	3.936	2.8548			6.7068	7.4951	8.7016	6.5011	6.6326			5.4774	9.5351	5.5183	6.4226	1.8111			9.7028	9.5821	8.899	2.9719	5.9278			2.2924	6.9897	6.7965	7.1749	6.5664			4.2493	10.4839	5.95	2.7767	7.411			3.2261
9.4314	8.0446	6.4902	7.2467	6.7625			9.2558	5.8724	7.517	4.1932	3.7648			7.6247	6.9512	8.4086	6.7476	6.6319			5.6373	9.4888	5.6955	6.7745	3.5739			9.5433	9.6181	8.8022	2.9221	9.894			2.4798	7.2573	6.7776	7.1776	6.4945			4.7848	10.2981	5.9226	2.6823	7.316			3.4674
9.6323	8.3831	6.875	6.71	7.0611			8.2818	6.0625	4.1727	8.359	4.902			6.5784	7.4609	4.115	6.7114	6.7396			5.7697	8.9833	8.9015	4.3125	1.8872			9.583	9.6692	8.9585	2.1581	9.9044			2.2345	5.7422	1.9265	7.2547	4.5949			4.4645	10.2618	5.9827	6.2329	2.688			3.06
9.5852	8.0818	6.5483	7.0877	6.6286			10.259	6.0334	3.7617	4.3858	7.3544			6.5679	7.4169	3.0506	6.9803	6.7536			5.5869	8.845	5.3058	5.7919	1.8896			9.8126	9.9228	9.0222	2.0172	9.7926			4.8857	5.8255	1.9724	6.9923	7.3622			10.2216	10.3167	6.4262	6.2943	4.8823			3.2822
9.5593	8.8073	6.9244	7.1122	6.5081			5.6219	9.8586	3.728	7.6458	3.0691			6.7376	7.6595	3.9609	6.6096	6.7327			5.5352	5.4534	8.6988	5.7115	3.7527			9.3946	3.0223	5.2289	2.0202	7.8561			6.9546	5.8225	6.7923	7.2347	7.4797			9.9433	10.4236	6.2332	6.4169	4.6298			6.0506
7.2959	9.6798	7.9538	6.9263	6.5663			4.1939	9.6732	6.0626	2.9653	7.1248			6.7563	6.884	3.1334	7.0422	6.7151			5.6426	8.6183	5.6702	5.9421	3.827			9.2912	3.0025	2.999	2.1802	8.9439			7.2424	5.756	6.7435	7.236	6.4544			9.99	10.4869	6.1423	6.11	4.7252			2.8002
7.0984	9.6458	7.2434	7.7535	6.5672			9.6773	4.3657	5.8818	3.808	7.3802			6.6515	6.8986	4.8189	6.6914	6.797			5.5635	8.7704	5.8615	5.7658	1.7356			9.9637	3.0587	5.0225	2.8282	9.2076			6.9277	5.8253	6.7587	7.274	6.4934			10.2915	10.4636	6.1727	3.511	6.9235			6.0888
7.3984	9.616	6.9826	7.7278	8.5597			4.3594	9.4365	7.3492	4.0497	6.2278			7.2612	6.7398	2.998	6.6972	5.5652			5.579	8.6199	9.3283	4.4123	1.9523			10.0037	3.1621	5.2605	2.0281	8.9216			6.9544	5.748	7.2249	7.2945	4.2694			10.2541	7.2264	9.7106	3.6119	2.6871			5.9651
7.4814	9.7018	7.0766	8.2253	7.879			4.2835	7.325	8.8014	4.3928	6.0865			7.2062	6.8111	3.6534	6.9531	5.0284			5.5453	9.0479	9.3933	5.8277	5.4876			2.8907	9.5907	5.0108	2.1029	9.0463			4.4585	7.2564	6.8724	7.2235	4.647			4.3562	6.9219	9.7426	3.4955	2.6748			7.4796
7.2038	7.7839	9.0473	8.5027	6.6193			7.2589	4.2823	10.4013	4.6372	6.0511			7.3416	6.8036	3.6192	5.4232	6.5408			5.5044	9.572	8.863	5.6211	3.6283			3.1587	9.7567	9.5006	9.029	5.5914			2.2228	7.2822	6.9328	7.2618	4.6428			9.9924	9.9726	9.5916	3.2996	2.7379			7.5171
7.4886	7.5079	8.8982	8.2283	6.7063			7.6331	9.183	4.6323	4.4267	5.5577			6.7522	6.8379	3.8063	7.3106	6.2119			5.5641	9.2854	9.576	6.2417	3.7786			2.8811	9.8663	9.2218	9.1222	8.8743			2.2462	7.2329	7.252	7.3218	6.5446			9.8349	10.2355	9.5887	2.7241	4.6115			3.207
7.4224	7.2366	9.1171	8.916	6.6863			9.9428	6.8672	3.9038	6.3699	3.8732			6.7765	6.8821	8.4632	6.7288	7.2422			5.4858	9.7313	9.4152	6.7183	4.4111			3.105	2.3573	5.1262	9.706	8.9136			2.2428	7.2282	7.2318	7.3249	4.5564			9.7225	10.4865	2.2722	8.953	4.6421			4.0848
7.5887	7.6986	9.032	9.1265	8.0523			10.4884	5.8804	6.1077	4.0752	3.6935			6.5777	6.4443	3.4686	6.9678	7.1894			5.6328	9.5756	9.2521	4.2458	3.7235			3.0005	2.3222	2.9126	8.8027	9.6294			2.4643	7.5232	6.7951	7.2352	4.6446			10.1438	10.2158	2.1477	8.8527	4.8992			3.6023
7.5434	9.7859	6.8929	9.2203	6.9254			6.1042	9.239	7.8659	4.3391	3.7702			6.6235	6.6918	8.4297	6.5268	5.2174			9.173	5.7583	5.6218	6.496	1.8198			3.0918	9.92	9.5129	8.8622	9.93			2.2894	7.2255	6.846	7.2519	2.5899			10.1413	10.548	1.9843	9.2388	4.8251			3.9069
7.4728	9.4817	6.7314	9.1069	8.2319			6.2275	9.0863	7.7179	3.0497	3.4994			6.5514	6.8494	8.3909	5.5212	6.2367			9.1977	5.6886	9.7407	4.3115	3.6715			2.9653	9.902	9.2686	9.5125	9.8443			2.2455	7.2429	6.9611	7.1179	4.8784			10.2458	10.429	2.1431	9.2896	7.9621			4.5762
7.5603	9.5907	6.776	8.1869	9.2198			5.5014	9.6155	3.6329	7.3763	3.5507			6.8289	6.837	3.9821	6.3578	5.0003			9.0932	5.7476	9.6883	6.2161	5.5579			3.1143	9.8873	9.2995	8.7795	9.7408			6.9567	5.6286	7.2196	7.3322	4.9434			10.3253	10.4616	10.1395	2.6943	7.7681			3.9233
9.5898	7.3445	6.7249	8.9909	7.998			4.6781	6.201	9.919	4.3697	3.9221			6.7803	6.9538	8.0524	6.4368	6.0025			9.2431	5.7848	9.1619	4.3631	1.93			9.9845	2.1985	2.0822	9.8025	8.1729			7.4384	5.5245	7.256	7.4875	2.2524			2.4138	3.4525	10.2263	2.6844	10.189			3.9195
9.6162	7.4469	6.5505	9.0284	8.0475			6.0503	8.6071	4.9733	2.9855	3.9421			6.6792	6.7144	7.6771	5.1007	6.0157			5.5245	9.1355	9.5637	4.3999	3.8524			10.0082	2.3657	2.8022	9.7871	5.6926			2.2278	7.553	6.8745	7.4611	4.7934			2.6489	3.3726	10.2328	2.8721	10.1571			4.1492
9.6983	6.7543	7.0955	8.1722	9.1124			2.6923	4.9342	9.6234	6.161	4.2304			6.5995	6.9905	8.4131	5.6029	6.8188			5.4375	9.3351	5.5434	5.6376	4.1822			2.8341	10.2886	5.8221	8.8222	5.5149			2.4225	7.2739	6.8625	7.4653	4.724			2.7842	3.1656	9.9413	2.6858	10.4511			3.4578
9.7929	6.8007	6.9634	8.3088	8.8405			2.5926	5.0182	6.7256	9.8079	7.1892			6.5454	6.721	7.6647	7.2085	5.6073			5.2996	9.4257	5.4944	5.7651	3.9114			2.9438	10.3812	5.8888	9.7956	9.8543			2.4445	6.9765	6.8486	7.3875	7.2992			9.7444	3.3431	10.2275	9.9865	2.4656			5.9986
9.6623	7.5254	6.5691	8.5213	6.7584			6.686	3.3364	4.556	9.5386	7.3498			6.6599	5.331	8.4501	6.8937	7.1847			9.1021	5.6138	9.7446	6.2876	4.9829			2.9869	9.8203	5.0522	8.926	5.7431			6.8788	2.266	6.9284	7.4198	4.6447			9.8354	3.2463	9.9293	10.2254	2.6716			5.9518
7.6975	9.6701	6.4263	8.5568	6.7804			6.4928	3.4329	9.2329	4.3238	7.5113			6.6118	7.4324	8.5015	5.1386	6.4632			5.4873	8.6838	9.1834	5.674	5.1587			2.8217	10.0965	5.8168	8.9922	8.2519			2.2247	6.9926	6.7265	7.5282	4.7658			4.648	7.1427	2.3663	9.9579	2.6624			3.259
7.4486	9.4827	8.1303	6.7119	6.5868			6.8024	8.8332	3.5235	4.2631	7.462			7.3131	6.8745	7.6077	6.6252	6.6116			5.4128	8.6573	9.2387	5.7266	4.9826			3.1737	10.2018	2.5222	9.2226	8.3598			2.2824	7.2246	6.9757	7.2794	4.5924			4.3921	7.1561	2.6289	9.938	8.2764			2.9729
7.5485	9.7435	8.0888	6.1669	6.6635			6.5409	9.5827	4.0957	3.5986	7.4396			6.6067	7.3	3.7128	5.4684	6.0619			5.5257	8.5902	9.2193	5.6982	5.3794			2.8982	2.2059	2.2202	9.5882	8.4322			2.4496	7.5532	7.2451	7.4645	4.65			9.9326	9.9673	2.6753	9.865	2.4894			3.3379
9.6712	7.6028	8.2535	6.4578	9.129			6.6475	4.4477	9.2045	3.4573	2.7989			6.6949	7.6599	7.9394	6.5102	6.6613			5.4828	8.4962	8.9871	5.6276	5.5181			10.1359	2.0216	2.5126	9.2016	8.0397			2.2965	6.9657	6.9552	7.4427	4.7434			9.72	3.4938	10.7488	8.6929	2.5353			2.9966
7.895	9.7116	8.1048	6.5852	6.7143			6.3115	3.6447	8.3183	4.143	7.8016			6.9928	6.7841	4.7954	5.5674	6.9606			5.4279	9.2743	9.6163	6.2118	5.1778			2.9637	10.135	9.2628	9.5227	6.2438			7.2565	5.9627	6.9512	7.3226	4.7446			9.6448	3.1424	9.9965	9.871	8.2223			6.0008
7.8448	9.6158	8.0684	6.5115	6.8946			3.8216	6.4319	3.5024	7.5205	8.4045			6.5698	7.5889	4.3733	5.2015	6.4103			5.6108	9.3775	9.623	4.2633	3.6624			3.0466	2.2567	5.1298	9.6022	9.7621			2.4752	7.5528	6.9739	7.4397	6.676			2.716	3.4955	10.2494	10.3115	8.1093			5.7246
7.6823	9.4672	6.5114	8.2107	6.9185			3.7157	6.4732	4.0658	6.8104	8.479			7.2675	6.7462	3.7317	5.2854	5.0555			5.4314	9.6226	9.3519	4.1832	4.1614			2.8826	9.5065	5.2826	9.2279	9.9738			2.4284	7.2542	6.7941	7.4347	4.5659			2.618	9.8785	10.7433	1.999	8.2921			5.7042
7.6979	9.5023	6.3178	8.0618	6.9824			9.1739	7.0005	4.1168	4.3285	7.4979			7.2901	6.7663	3.695	5.7303	6.5007			9.5703	5.5519	9.2206	6.5181	5.2979			2.9164	2.1996	2.9598	9.5161	10.0389			4.4945	2.2543	1.9612	7.4551	4.4827			2.6291	9.7281	10.8325	1.8214	2.7729			5.9866
7.6251	7.0755	9.0523	8.0582	6.6863			6.2029	8.2622	3.944	3.2765	7.9419			6.7538	7.447	3.2068	5.4735	5.244			9.6379	5.6021	9.1875	6.3293	5.7214			2.9132	2.2838	2.9585	9.6025	9.7082			2.2322	5.7649	2.2495	7.2445	4.6996			4.4134	10.3917	10.7178	2.2984	2.6258			5.9219
7.5873	6.8601	9.1514	6.8	7.6641			6.4036	3.4269	7.9582	3.1179	7.5048			6.7128	7.2899	8.5184	6.6585	6.6562			9.7387	5.7099	9.2769	6.3414	5.1142			3.1952	2.203	5.19	9.5222	7.946			2.2358	2.3546	6.7722	2.19	4.4995			2.4244	9.7671	2.5856	10.1497	2.4929			9.143
7.5766	7.0939	8.896	6.7855	7.9739			6.0285	3.8395	2.8016	8.0004	6.9745			6.618	7.3939	8.4073	6.6385	6.9249			9.5009	5.8424	9.2524	6.3395	5.4313			9.1889	2.2253	5.1525	9.5021	7.9803			2.2423	2.5375	6.8216	2.2498	4.2622			10.266	3.6105	10.878	9.2261	2.4571			9.2635
7.7121	6.9788	9.0624	6.7547	8.0922			6.1666	3.5465	3.3683	7.7033	7.7129			6.6925	7.2982	8.7019	6.5819	6.5911			9.3385	5.6783	9.245	6.4483	2.8934			9.3678	2.2556	5.8211	9.0582	8.4189			2.4222	2.3935	6.7776	2.2825	4.2494			9.9915	3.262	10.7959	9.2234	2.359			5.844
7.0155	7.5685	6.7646	9.1283	9.0334			5.8906	3.8409	3.9833	7.2925	3.2178			6.6806	6.5254	4.1082	7.3396	5.5057			9.3873	9.0248	5.5388	6.7431	5.5783			3.0276	2.3762	5.8668	9.8017	9.9186			2.2844	5.7226	7.2431	2.3692	4.3743			10.2284	7.14	10.8411	8.918	2.5224			7.0166
7.1508	7.0999	7.0369	9.108	8.9021			4.0048	4.1111	5.9318	4.2949	7.1968			7.2937	6.7154	3.6417	6.2085	5.759			9.584	9.1201	9.2597	3.7537	5.5632			3.0113	2.2002	2.8119	9.267	5.9755			2.4728	2.6239	6.7464	2.2379	7.2352			10.1324	10.9747	6.1336	8.9272	2.8532			5.8469
7.0432	7.1494	6.9949	8.9055	9.0577			6.3073	3.8257	4.5077	7.9641	9.2528			7.29	7.1926	8.427	5.5104	6.5511			9.539	8.9813	8.9601	3.5465	5.3674			2.9961	2.2051	2.912	9.2871	9.9478			2.2789	2.5238	2.2234	7.3153	7.2829			10.1385	10.8585	5.9652	8.9793	2.4379			5.7678
7.0311	7.2045	8.7296	7.0355	9.3321			6.0068	7.2989	3.98	3.9121	3.6835			7.2928	6.7335	7.6532	6.6883	6.7458			9.4212	9.4571	8.7899	3.5813	5.4136			3.1765	9.6078	2.9581	9.2225	7.5479			2.2334	2.464	1.9276	7.3264	7.2824			10.1934	7.1017	10.6788	8.9467	10.1135			3.764
6.9246	9.4438	6.7036	7.877	7.0955			5.6985	4.0978	7.3121	6.0738	4.151			7.1849	6.8409	7.806	6.5904	6.6599			9.4827	9.2435	5.4206	6.2835	4.4212			2.9574	9.5322	5.0888	9.2771	8.5739			2.4365	7.2657	6.824	7.2371	4.3334			9.8431	3.6324	10.4777	9.2548	10.1198			3.747
9.2474	7.0189	6.6899	7.7551	7.0841			3.9639	5.853	7.1291	6.6636	3.9093			7.292	6.6421	7.931	6.3953	5.2569			9.477	5.5307	9.0455	4.3116	3.6499			3.1176	9.6722	5.0128	9.5521	7.6148			2.4265	5.7425	2.2223	7.3523	4.5948			10.2458	6.9233	10.6284	9.2515	10.2389			5.9993
9.5297	7.0516	7.9503	6.7359	9.2282			4.1457	5.7865	6.9441	9.358	3.6135			7.4066	7.0541	7.7711	6.2218	6.1244			9.5499	5.6465	6.2227	5.5985	3.8264			3.0754	9.5936	5.9202	9.9259	9.7004			2.2582	7.5554	6.7668	7.1784	4.3883			10.1026	9.9283	6.1459	10.2471	10.1762			5.6823
9.6052	7.0417	7.8943	6.8073	9.3444			4.3604	5.7426	6.913	8.8333	3.4257			6.6753	7.432	7.8924	6.2912	4.9904			9.6929	5.5339	9.3625	3.5313	3.2421			4.0688	9.5915	5.9212	9.9072	9.3272			4.9955	5.6953	1.9132	7.58	4.744			10.2442	7.2554	10.6945	9.2697	10.1172			3.59
6.7579	9.6204	7.9517	6.7075	7.0931			5.9191	3.7854	4.3271	8.686	7.1433			6.6495	5.3786	4.7556	6.2346	6.8416			9.6103	5.6325	5.5086	5.7246	3.8441			3.9098	9.7389	5.8856	9.9122	9.6067			6.9844	2.2334	6.8228	7.5113	4.7629			2.2523	6.8866	10.9388	9.2165	10.3679			5.847
6.892	9.6379	6.5259	7.7326	7.1381			4.1293	5.8858	9.2321	3.764	7.4203			6.6067	7.5334	8.5695	5.5355	6.3292			5.5446	9.6502	5.393	6.1869	3.1446			3.0725	9.6233	2.9988	9.1021	10.5727			2.2742	7.2242	6.7199	7.5549	7.4923			10.1128	10.7424	10.2395	10.2573	10.2637			4.2176
9.4702	6.9702	6.5048	7.8639	7.1177			6.1693	4.2662	4.1717	9.1114	6.423			5.3277	7.646	3.8292	6.6198	6.7546			5.496	5.493	9.5843	5.8438	3.7782			3.27	9.7633	2.8	9.1118	7.9365			6.9549	5.6622	6.8267	7.6784	4.8852			10.1099	10.5633	10.1426	10.1128	2.5623			5.9399
9.5669	7.2005	6.6298	7.8487	7.1112			4.4276	6.4783	4.1806	8.4827	7.0489			5.2704	7.0175	4.8203	6.4491	6.6906			5.4295	5.5825	9.7233	6.3119	3.1531			3.2882	9.2851	5.1812	8.9251	8.354			6.9766	5.7569	6.8997	7.5729	4.8234			10.2222	10.5878	10.8222	9.2963	2.7529			5.7845
9.5179	7.0074	6.6605	7.7387	7.096			4.4119	6.468	2.9334	7.291	10.5675			7.4015	5.568	3.0928	6.6154	6.2353			5.5629	8.645	9.6311	6.4183	5.5633			3.1661	9.282	5.1892	9.2228	8.0276			6.9454	5.8732	7.1914	7.3625	4.9422			10.1621	10.661	10.8256	9.1926	2.5919			5.7865
9.4788	7.1861	7.7923	6.7325	8.0793			6.3916	7.199	3.9339	3.9803	2.5868			7.2396	6.8963	7.6975	6.368	6.4489			5.6195	9.7858	8.8241	4.2158	3.5241			4.0824	9.6697	5.1228	9.5226	8.5828			7.2222	5.9289	6.823	7.1374	7.4374			2.6889	3.4225	10.9252	9.1727	2.5118			6.1002
9.5581	7.0873	7.7595	6.5187	8.2786			7.2741	6.2471	4.1221	8.4047	4.2617			6.8804	7.5403	7.733	6.75	6.4782			5.3451	8.8779	9.5874	4.2166	3.2159			3.2616	9.6999	5.2119	8.9987	9.4511			4.2279	5.4736	1.8238	5.4212	2.424			2.6624	3.4167	10.9264	8.9835	2.4316			5.7519
9.6026	7.2132	7.9152	7.8843	6.4422			7.7151	8.9782	6.4284	4.4899	4.1612			7.3175	5.3751	3.1541	6.7546	6.0211			5.5606	8.6708	5.6901	5.6418	4.9194			3.0889	2.2782	5.2282	8.9756	9.0734			4.4785	7.5254	6.8846	7.2768	7.365			2.668	3.4227	10.8224	8.8543	2.654			5.8459
9.6095	7.0012	7.7215	8.3264	6.2749			9.3144	7.9581	6.2928	4.3201	4.3224			7.3225	5.6434	8.5504	6.6298	6.4227			5.4642	8.7831	5.468	5.4831	1.9462			3.4437	2.1292	2.599	9.0691	8.8658			4.432	7.2825	7.2174	7.2661	7.2443			10.1418	10.6221	10.7924	8.9623	2.5525			5.8036
9.3786	7.279	7.6916	6.6852	8.1465			9.4705	7.4682	4.3912	3.9967	5.5992			6.3501	5.6998	4.9954	6.8846	6.8835			5.5211	5.304	8.6141	5.4536	2.6721			3.3514	9.5228	5.2816	8.7201	9.8322			4.4785	5.6436	1.9497	7.2266	7.4395			10.1024	10.5228	10.8886	8.9724	2.5283			5.9285
9.7118	7.295	5.8168	7.9752	7.8446			7.558	9.7979	4.3732	6.118	8.4699			6.383	6.7394	7.5988	6.5426	7.3306			5.3405	5.2489	7.3125	6.279	1.9115			3.1752	10.3375	2.9962	8.9227	9.8182			4.2232	5.5635	1.9717	7.1352	7.2264			10.2998	11.2299	9.8318	8.8854	2.6796			5.8486
9.51	7.4175	6.7308	7.7954	8.0119			7.7652	4.5188	7.9911	6.7494	9.7117			6.4168	6.7451	3.8289	5.8778	6.7388			5.4225	5.6023	7.3022	6.3358	1.8866			3.1043	2.1511	5.2882	9.091	9.2867			4.4856	5.7625	2.2278	3.7215	2.6748			2.6845	3.1693	9.8829	2.3644	10.2547			5.821
9.5074	7.3747	6.7389	7.9443	8.0895			6.5469	4.3332	8.3994	9.6671	7.6418			6.5248	6.6909	8.4344	6.834	5.3685			5.4588	5.2312	7.4364	5.7711	5.7656			3.2132	10.2729	2.9285	8.8081	5.4212			4.4747	5.5252	3.3124	2.1617	2.6379			6.2435	3.3479	9.981	2.6226	10.2142			6.1581
9.4749	7.2712	6.6568	7.7557	6.8493			6.2973	3.9774	8.0288	8.8075	9.7484			6.6006	6.8475	3.6647	6.295	6.4032			5.445	9.755	7.2945	4.2248	5.7292			3.1662	10.0987	2.8282	9.2822	5.3846			4.3267	5.4353	3.9544	2.2521	2.7275			5.898	3.3972	2.7725	9.2629	2.8259			5.9408
7.3709	9.5026	6.7677	7.0676	8.2411			6.0976	4.3833	7.6718	8.6919	3.8718			6.4976	6.701	3.8856	5.9226	6.3604			5.6127	9.7186	7.2655	4.1784	5.3116			3.3138	9.5275	5.1201	9.7602	5.636			4.3596	5.5925	4.3249	2.1544	2.8573			10.1944	11.234	2.5258	9.3619	2.7621			5.7979
7.3581	7.3952	9.0041	7.1223	8.2447			4.4257	6.19	7.5233	7.5975	3.9587			6.5279	6.7414	3.4736	6.5522	5.4422			5.4023	7.0677	6.1103	5.7478	5.4859			3.2934	9.29	2.8801	9.1606	7.8341			4.3448	5.6448	4.2318	2.2787	2.6369			10.2438	10.8922	2.2774	9.5995	2.6844			5.8292
7.045	7.4357	9.2979	8.1937	7.0776			7.6409	3.912	6.44	7.6906	3.9295			6.6229	6.9115	3.5071	5.3797	7.9239			5.4898	6.5698	7.5872	5.6975	5.4391			3.2439	2.1728	2.0258	9.1895	9.4254			4.3442	6.9729	6.8559	2.276	2.7423			9.966	10.8286	2.1329	2.7711	5.5581			5.816
7.0805	9.6093	6.8476	7.9415	8.5822			3.9735	6.3553	7.9898	2.6736	9.487			6.8461	6.8015	3.453	5.8427	7.4616			5.5651	6.5092	9.8584	4.2455	4.7924			3.192	9.52	9.2896	9.0562	9.7399			4.3422	7.2427	6.8579	7.1861	7.7724			9.948	10.7241	2.3975	3.14	5.4622			5.82
7.1685	7.3173	9.2433	8.0557	7.0569			3.5985	6.2239	8.0847	9.1578	2.9774			6.6189	5.6017	3.5629	6.771	7.4653			5.4542	6.2075	9.7682	4.1816	4.8969			9.322	9.7589	9.218	9.1005	9.9249			4.4926	5.489	7.1287	4.324	7.888			2.6884	7.1611	4.8643	2.248	2.869			4.4208
7.3136	9.5549	6.9569	7.1461	8.0633			3.2261	6.0133	8.5521	10.0501	9.5144			6.8088	6.7622	3.6385	7.9016	6.8995			5.6519	9.9565	6.3499	5.83	5.4616			9.1996	2.2222	5.9858	9.1257	9.5503			4.3434	5.6463	6.9428	4.2233	7.8422			10.1381	11.1546	4.6629	2.2669	2.8531			7.3598
7.1881	9.8477	6.9294	7.0542	8.1067			3.1001	9.4469	8.3665	5.3624	3.1736			7.6736	6.7908	3.896	6.813	6.2546			5.5704	9.8753	6.352	6.1156	5.5146			9.2346	10.0621	9.1282	9.5228	7.7816			4.9847	5.6667	7.137	4.2637	7.6989			10.1161	10.9175	4.6719	2.5389	2.4649			5.5942
7.0539	9.6459	6.7832	7.2338	7.9439			4.4084	8.6139	9.4984	6.6035	3.0208			6.5204	6.6942	4.5711	7.6807	6.2121			5.6104	9.7787	10.0239	4.5785	5.5249			3.374	10.1578	9.2282	9.2222	7.4199			2.2249	5.8225	6.8995	2.1512	6.5439			10.1153	11.1313	2.7116	3.7543	2.5263			5.7164
7.1507	9.4728	6.8036	6.9728	7.6383			8.2793	4.5696	5.9645	9.1269	2.8766			6.7049	6.8643	3.736	8.0664	6.0696			5.5432	9.7902	9.5723	4.4677	5.788			9.9268	3.5625	9.281	9.6202	3.3866			4.9385	2.2555	6.7521	4.3125	7.5969			10.295	11.2334	2.5998	3.7859	2.4929			5.9279
7.3345	9.5904	7.2652	6.7834	7.1972			4.1376	8.5743	9.6845	3.0021	6.2702			6.5873	6.7718	4.3833	7.5554	6.4278			5.6642	9.8462	9.5559	4.4378	5.6327			9.8455	2.2936	8.8886	9.5062	3.6437			4.9738	5.6325	6.9644	2.3914	6.7577			10.1499	11.2448	2.5561	3.833	2.3453			6.0261
7.2572	9.7578	7.1955	7.1059	6.8986			7.9406	4.3717	9.6761	6.165	2.9742			6.6103	6.7083	3.6866	6.848	7.4612			9.7881	5.8752	9.4523	4.1296	5.7667			9.9477	2.0323	8.581	9.5992	7.2696			4.9482	7.526	7.2695	7.3129	2.2367			10.1393	11.2227	2.2367	3.5321	2.4136			5.8561
7.4243	9.6361	7.0375	6.6205	7.625			8.797	4.3529	5.604	9.434	3.4535			6.5856	6.8283	5.3543	6.5262	6.7012			9.5557	5.9022	9.2371	4.1133	5.7418			9.2728	2.0805	8.8981	9.5222	7.582			4.8889	2.5636	6.899	2.1239	2.2236			10.2611	11.2665	2.1179	2.5722	5.1788			2.9856
7.4044	9.7196	7.1321	6.5392	7.0753			8.4707	3.9462	6.3332	2.7228	9.7564			6.6295	7.7833	4	6.8466	5.5002			9.728	5.8295	9.6077	3.9423	5.6114			9.2323	10.301	8.8028	9.8719	7.726			2.464	2.54	6.821	2.3183	7.2939			10.2283	10.8636	2.5924	2.2197	5.2289			3.004
7.2791	9.5895	6.9757	6.9914	7.4875			6.2439	8.6716	3.9496	9.357	2.8115			7.8709	6.6592	3.6592	5.4636	6.5731			9.7442	5.8041	5.5053	5.8871	5.8861			4.1999	3.2287	5.0682	9.5802	9.753			4.4285	5.5555	6.9695	2.21	7.4986			9.9133	11.2227	2.4461	2.1724	5.2493			5.9865
7.0965	9.5816	7.0936	6.5841	7.1748			8.0588	5.8398	8.7696	4.3746	7.725			6.6687	7.7749	3.0707	5.6239	6.5857			5.6053	9.712	6.2269	6.1488	4.9558			9.3818	2.2963	5.1226	9.5926	7.9865			2.4622	5.7598	7.2847	2.1842	2.3344			10.1691	10.9468	2.1125	2.6299	5.2354			9.2549
9.5484	7.1809	7.1084	6.7354	7.2381			9.0059	6.2317	9.3433	3.94	2.6043			6.6375	6.9077	5.3559	6.8733	5.1489			9.5732	5.7322	5.2063	5.7554	4.5488			3.0958	10.2885	9.2928	9.5051	8.3347			2.4393	5.7837	6.9361	2.1685	2.335			10.1481	10.9241	2.3915	2.325	5.2346			9.1564
9.4722	7.0238	6.4463	7.1986	7.1302			8.7208	6.1447	4.3148	9.7397	7.101			6.6958	7.8836	3.5584	7.0215	5.5571			5.6551	9.6084	7.289	4.2531	4.154			9.168	3.2799	9.1856	5.228	4.9226			2.2547	5.8335	7.2264	2.3264	2.2634			9.9859	3.2119	10.925	2.2484	4.9152			9.1987
9.5684	7.5481	6.42	6.9259	7.3415			9.014	5.6148	4.3465	8.7612	3.0356			6.7445	7.9684	3.3376	6.7791	5.1797			7.3691	5.7781	9.5226	4.2819	4.2123			9.8413	2.1711	8.9168	9.2102	4.6199			2.4973	5.8496	7.1159	2.1739	2.2476			10.2421	3.3358	9.723	2.2625	5.3156			9.2673
9.5483	7.2652	6.6481	7.4197	7.0421			6.0213	5.2073	9.0633	8.9052	8.6067			6.584	6.7265	5.6606	6.8926	6.4701			7.5912	5.9246	9.6038	5.7799	5.5526			9.8224	9.607	8.6185	9.0797	4.3342			2.2444	7.2888	7.1239	7.2191	2.2246			10.1399	3.2932	9.9227	1.9117	5.3772			2.9504
9.6494	6.928	7.4013	6.7923	7.2076			4.971	5.885	9.5008	8.2104	3.207			6.7577	7.9766	3.5888	6.7412	5.1596			5.614	9.6397	7.3798	5.7515	5.4164			4.2026	9.5027	8.5898	9.2122	8.1815			2.2476	7.2377	6.9695	5.3242	4.973			10.2119	2.861	1.8483	9.7103	5.2137			3.156
9.5154	7.2529	7.5579	6.9294	6.9052			4.8559	8.646	6.1929	5.9441	8.4388			6.6663	6.761	5.8066	6.4786	6.4381			5.4953	9.591	7.7915	5.6714	5.4993			4.1192	3.5729	2.8818	5.175	8.3381			2.2585	7.2727	7.2823	5.3639	4.9995			10.1521	3.4745	2.4897	9.6224	4.7662			2.9292
9.6558	7.1201	7.6156	6.9603	6.7024			4.9354	8.8377	6.0911	6.6028	7.9287			6.66	6.7134	3.4019	6.4738	7.4567			5.3674	7.68	9.5864	5.9486	5.4944			4.2048	9.6285	9.8022	2.0162	8.0926			4.8425	7.5393	6.9885	5.329	4.8747			10.2964	3.3567	9.843	2.236	5.2335			2.8526
9.5354	6.9	7.3279	7.1539	6.8537			5.1721	8.4576	6.4219	8.9889	10.9723			6.6882	6.7274	2.8589	6.8994	6.6429			5.4664	9.6563	7.4045	4.1789	4.1428			9.7783	9.2272	9.812	9.7198	8.1557			4.8864	7.5274	6.9277	5.1423	4.8833			10.3241	3.1075	9.6991	1.9383	5.4442			2.5814
9.7211	7.8648	6.2143	7.1574	7.0098			5.3561	8.4161	6.2109	11.0883	9.5108			6.5179	6.7775	3.8207	6.7881	6.4414			5.3316	9.5851	7.3873	4.2121	4.211			9.9623	3.3096	9.2208	9.5551	7.9045			4.9598	5.755	2.2298	5.1723	4.8754			10.2314	3.4376	9.6413	2.104	5.6244			3.0816
7.0057	9.4972	7.2582	7.1515	7.0392			4.6368	6.1399	9.3117	11.0147	6.9709			6.6365	6.7065	3.3861	6.638	6.7051			9.5543	5.6803	7.6172	6.1748	5.315			9.726	2.1321	8.8281	5.1502	8.5658			2.4573	5.5264	1.8685	5.2389	4.9444			9.7651	3.2325	2.2786	9.6476	10.1048			3.0112
7.8928	6.8671	8.8719	7.0249	6.7357			4.1831	6.3131	9.1761	10.5411	7.2655			6.7609	6.8448	3.3156	6.5209	6.4088			5.4962	9.5426	7.667	4.1259	5.4879			9.3787	2.2201	8.6981	9.9298	8.6027			2.2388	5.7264	1.8957	5.2529	4.8539			9.9311	2.5278	2.2253	10.3679	10.2934			3.4583
7.8965	6.8985	8.7933	6.9122	6.4631			5.0348	5.265	8.5849	10.1629	7.6465			6.5245	6.7585	3.4948	6.6484	6.7273			5.5608	9.7061	7.7523	4.3172	5.555			9.2499	2.1715	8.8256	9.7266	10.1378			2.2256	5.6377	2.2249	2.2633	4.8542			9.8483	6.9635	2.1481	9.6273	10.4216			3.2067
7.7586	9.4254	6.5943	6.6659	7.0302			5.0539	5.0053	5.8947	8.4635	9.0805			6.5704	6.903	3.5656	6.9795	6.7641			9.6466	5.5716	5.9946	4.2715	4.7119			9.2705	10.1279	8.8812	9.2222	6.4427			2.2439	5.7577	1.9424	5.2476	2.4757			9.9215	6.7246	2.2296	9.3265	9.7957			3.1188
7.7966	9.6338	6.5012	6.6315	7.136			5.6154	6.2338	6.5259	8.5562	4.5251			6.6285	6.7908	3.9257	6.8462	6.5004			9.7003	5.5817	6.1464	4.1751	5.4936			9.2755	3.2813	5.0815	9.1212	6.4076			4.828	7.2533	7.2527	7.2783	7.6247			10.2534	6.7697	2.2837	9.3549	10.3391			3.1265
7.694	9.417	6.6368	7.2155	6.6086			4.8353	6.5123	6.2771	3.6183	8.7152			6.7206	6.7395	3.6553	7.0128	6.971			5.3645	9.7707	5.9238	4.3793	5.4688			9.2479	2.1709	8.8522	9.2622	6.6935			4.9289	6.9992	7.2372	5.9974	2.2844			10.282	6.6927	9.6887	2.5136	4.6917			3.2153
7.7392	9.1673	6.5729	6.9705	6.619			5.992	3.7475	3.1911	7.7338	7.759			6.7644	6.7104	3.3765	7.2367	7.4874			9.8042	5.6922	5.6933	4.3187	5.4261			9.0681	2.2722	8.8501	9.2722	8.9863			2.2234	5.6375	2.1599	2.117	2.4486			9.9855	6.8942	9.4727	3.4821	2.66			2.7474
7.9449	7.0992	8.9496	7.2295	6.9771			6.1117	3.9361	4.3672	8.0533	8.8848			6.6803	7.1466	4.9518	7.2097	7.6466			5.4032	9.9628	6.2701	4.1752	5.5638			4.3732	3.2828	5.1181	9.5252	5.461			4.9884	5.5873	1.8989	5.2154	2.474			10.2448	6.9547	9.6161	3.4338	2.6265			2.5465
8.0337	6.7328	7.1104	8.8124	6.9614			3.4748	3.9954	6.0182	7.8182	9.6918			6.6121	6.869	4.3347	7.1038	7.7217			5.3223	9.6797	5.9425	4.3632	5.4544			4.1798	3.5235	5.2252	9.5528	5.4519			4.9924	5.5862	2.2491	5.2456	2.2256			10.1494	6.9114	3.9163	9.7359	10.1546			7.4703
6.6742	7.6482	7.0951	9.0489	6.9435			3.7077	6.1807	4.103	8.9715	9.8393			6.6211	6.8431	4.8135	6.7198	6.5355			5.4543	9.665	6.0857	4.1663	5.4173			4.234	3.2223	5.1528	9.7122	5.6814			2.4425	5.7784	2.3138	2.2695	2.4946			10.2554	10.9782	2.7278	3.3788	2.7517			7.3749
6.9084	7.7636	7.0941	9.0767	6.7462			3.3795	8.3468	6.4386	3.1726	9.5909			7.4813	6.7578	3.4956	6.7252	7.6164			5.6409	10.0858	5.3733	4.2516	5.4829			4.0836	9.5786	5.5626	9.9028	7.8382			4.9228	5.9435	2.2739	2.2844	4.8449			9.943	10.666	2.5726	3.2968	2.8831			4.4538
6.7414	7.7393	8.8294	7.014	6.8637			3.5791	6.5351	9.7075	9.5957	3.9835			7.2151	6.7801	3.7931	6.8313	6.3424			5.5735	5.5487	9.8879	4.1311	3.41			4.117	9.2227	5.6925	9.9266	5.6675			4.7924	5.8556	2.2626	2.1284	2.2247			10.114	10.4561	2.721	3.5348	2.7379			5.3467
6.6135	7.7613	8.7243	7.1589	8.0322			6.918	9.9219	3.3082	9.6725	8.029			6.6031	7.4817	3.9462	6.8092	6.2999			5.6479	8.5558	9.6964	4.1296	5.5138			3.4489	2.3007	5.2988	9.2211	6.3376			2.232	5.659	2.4576	2.1273	4.8276			9.6813	10.439	2.1116	1.8497	4.5571			7.4715
6.87	7.6975	8.8401	7.1019	8.0474			9.2299	3.6817	7.3491	7.8169	9.6576			6.6478	6.956	3.7285	7.3696	6.9273			5.7498	8.8965	9.6587	4.2737	5.5677			3.3654	2.1393	5.8222	9.8725	6.3856			4.8628	6.9795	1.9114	7.3522	4.9994			10.2235	2.8897	9.7152	3.4624	3.979			7.3109
7.7668	7.1768	9.2113	7.0636	7.8616			10.3069	3.4608	6.7808	7.7577	8.3085			6.5267	6.8162	3.606	7.6545	6.9588			8.8705	5.8137	9.5866	4.2775	5.4995			4.149	9.526	5.2221	9.7268	9.7274			4.8547	6.7944	6.9657	7.1649	7.7648			10.2531	2.8182	3.7243	9.3887	4.2646			7.5899
6.9598	9.4558	7.2296	7.0957	7.5372			9.7807	3.6079	6.879	7.2457	3.8899			6.6466	6.697	3.8725	7.0618	6.3425			5.5901	8.8567	9.5033	4.2774	5.5973			4.1577	10.0507	2.5116	9.5522	9.5917			4.7726	5.7867	2.2414	7.2923	7.2924			10.2164	4.749	2.1191	9.2857	3.9611			7.2864
9.4395	6.9402	7.1103	7.2113	8.2964			9.4321	3.7286	4.7104	6.8469	7.9972			6.6858	6.7327	3.351	7.2	7.0013			5.5542	9.5645	8.8443	4.1658	5.6118			4.0514	9.6736	5.2268	9.5186	9.8012			4.7474	5.7274	6.527	5.2832	7.4658			9.8326	2.864	3.7338	9.3737	4.2617			3.0458
9.3636	7.323	7.1015	7.2761	8.0142			8.4976	3.2443	6.1972	3.4387	3.5071			6.7463	6.7651	4.6804	6.4468	6.5756			5.5644	9.6374	5.3317	4.1447	3.4969			4.01	9.7227	2.8292	9.5765	10.2654			4.8449	5.7626	6.8829	2.7645	7.4426			9.6241	2.9625	3.8782	1.9884	10.2289			2.9408
9.4755	7.6665	6.7426	7.2585	7.6482			3.5525	8.4795	3.2939	3.6509	7.1349			6.5615	7.4131	3.1873	6.8011	6.8254			5.4431	9.6654	5.5921	4.3818	3.6586			4.003	9.9079	2.8999	9.2901	9.7397			4.2345	5.6535	6.8933	2.7918	7.4324			10.3544	2.8835	3.943	9.5685	4.107			3.0396
9.6608	7.664	6.5145	7.2422	7.7877			4.1355	3.4987	8.9736	3.7144	7.1044			6.6288	6.9592	4.6087	6.6227	6.7309			5.458	9.6722	5.3656	4.27	3.4365			3.9805	10.0921	2.5255	9.7672	9.7793			4.2397	5.953	7.2144	2.6283	2.4993			9.7545	3.2957	3.8421	9.6137	4.2537			2.8316
7.3536	9.5897	6.4002	7.3005	8.066			3.5707	3.3161	6.2293	9.4669	3.564			6.9848	6.771	3.4774	7.3521	6.5015			5.3501	5.592	9.5927	4.7464	3.3163			4.0093	9.5261	5.0822	9.2782	9.2506			4.2749	5.5577	7.2222	2.6435	2.3657			9.9116	2.9525	2.6271	3.6363	10.1326			3.0769
7.7084	9.5678	6.4254	7.2462	8.1412			4.0607	6.1485	9.1132	3.7035	3.6892			6.6255	6.9449	3.8399	6.9929	7.2322			5.555	5.6369	9.5243	4.7143	3.7163			4.0541	9.2895	5.0208	9.5015	9.3719			4.2444	5.776	7.2938	7.4588	7.5429			9.9543	2.8939	2.5821	3.2922	10.1028			2.8834
7.6953	9.2516	6.7489	7.1166	7.586			3.6817	9.0588	5.7434	4.2085	6.7351			6.6826	7.1661	4.0416	6.1115	7.2471			5.6345	5.5358	9.6209	4.1694	5.3522			4.3913	9.2753	5.0102	9.5951	8.9862			4.8298	5.6994	7.2883	7.2218	7.2394			10.2241	3.5108	5.7587	9.29	4.7627			3.1196
7.4098	7.3267	7.2916	8.9042	7.7908			9.3164	4.2495	6.3909	7.1789	3.2645			6.4665	6.9068	3.3166	6.1636	7.3191			5.6312	9.7116	5.7795	4.2153	5.8352			3.9684	9.5376	5.0022	9.7292	9.1825			4.9864	5.7776	7.2382	7.2753	7.2242			10.153	2.7958	6.2858	9.2521	10.815			3.2038
7.4926	7.7213	9.1287	7.1423	8.1633			6.8441	9.2959	6.5853	3.5691	3.1976			6.7416	7.1477	3.3798	6.23	7.0758			5.4962	9.5851	6.422	4.1142	5.3169			4.0127	10.185	5.6828	9.0202	10.0208			4.8642	5.7954	7.2445	7.3696	6.9473			9.9921	2.9164	6.1034	9.3343	10.7558			2.8531
7.3386	7.7601	7.4748	8.7159	8.0915			7.202	3.905	9.4788	6.5962	3.9728			6.5553	6.7791	3.7285	6.5048	5.4901			5.6056	9.7653	6.1263	4.1147	5.1219			9.8411	3.8032	5.6208	8.9592	7.8345			4.8946	2.8294	6.9424	7.1454	7.7749			10.101	2.761	5.9118	9.4727	10.7225			3.041
7.637	7.7806	7.3847	7.8644	9.6861			7.0294	9.476	3.8248	6.5971	3.5613			6.72	6.4048	3.6112	6.6852	5.2545			5.6464	9.663	6.089	4.1411	5.2271			9.8568	9.7368	8.6992	8.991	9.8687			4.923	5.8965	7.2759	7.4784	7.7242			10.1334	3.2946	6.2283	9.5101	10.6241			7.2232
7.6986	7.5979	7.103	7.8522	6.737			7.5115	6.6419	9.5022	4.1128	2.7715			6.7455	6.7593	8.2279	5.0114	6.6108			5.8737	5.736	5.3242	5.7391	5.1174			9.9245	9.5295	8.9891	5.2002	9.8771			2.2924	2.6745	6.8252	7.2289	7.7684			10.1189	3.1728	6.2277	9.4663	11.2569			2.862
8.1231	7.55	7.2776	8.0519	7.024			9.8721	7.521	6.6502	4.0461	2.7081			6.6242	6.8788	8.626	5.027	7.5769			6.0323	5.4067	5.9907	5.7742	5.3639			9.8155	3.6632	5.8221	5.1521	10.0833			2.2448	2.6255	6.7623	7.1455	7.4999			10.1929	3.2462	5.8117	9.4343	10.9623			7.6942
7.6215	8.0389	7.5331	7.8516	6.7629			8.5628	7.3089	6.5913	3.8052	2.8498			6.854	6.7425	8.72	5.329	6.4915			5.8949	5.7049	9.5657	5.3194	4.9885			9.9761	3.5959	5.6211	5.2207	9.7745			2.4454	2.7225	6.9254	2.2897	4.7942			10.2366	3.2524	5.9385	9.4666	10.9822			2.9545
7.5719	7.7878	7.3395	7.8925	6.4953			8.6654	7.0142	6.6084	4.058	3.0685			6.7465	5.3148	3.8013	6.6512	6.085			6.0794	5.5077	9.4467	5.5387	5.3981			4.2214	3.625	9.6282	9.5225	9.8751			2.3649	5.643	7.1127	7.2215	7.7226			10.4833	3.6266	5.9157	9.3198	11.1022			2.8212
7.5705	7.7459	6.5221	7.2122	7.8293			6.7682	8.2759	8.5912	3.9829	4.5696			6.6141	6.7644	7.6438	6.7695	6.1464			5.5138	6.2812	9.5948	5.3781	5.4499			9.7893	5.6967	8.8552	9.6187	9.8423			2.3496	5.7224	7.1459	7.2713	7.6875			10.239	6.7291	2.594	10.1718	9.9632			2.8273
7.6548	7.7995	6.5964	7.2114	8.1727			6.5899	8.1229	4.029	4.3874	6.8913			6.5305	6.7876	7.724	6.9113	6.9369			6.0172	5.5028	9.6186	5.5959	5.4212			10.0008	5.7252	8.889	8.8202	9.8647			2.3628	5.8529	7.1631	7.1545	6.6349			10.8245	6.4291	2.8107	10.4652	10.2864			2.7837
7.4572	7.8437	7.422	8.2773	6.6206			9.033	5.1249	6.6067	4.1263	3.3829			6.6237	5.3956	8.5155	6.7233	6.7435			6.3689	5.2646	9.467	5.5878	5.232			4.3914	3.5055	9.8051	8.8987	9.7287			2.4247	2.6726	6.675	7.3337	7.6425			10.6531	6.6529	2.5713	10.4478	9.9296			3.171
7.5387	7.658	8.0456	7.2377	8.0062			8.521	5.5562	6.5195	3.8103	3.5516			6.8482	6.7397	7.7229	6.7628	6.7338			6.143	5.5607	9.6512	5.3421	5.186			4.0956	10.032	2.9208	9.922	7.3638			2.2546	2.6666	6.7232	7.136	7.5996			10.4894	6.7925	2.5723	10.4924	5.2269			3.1437
7.5514	7.5346	7.1988	7.9228	7.5027			8.755	5.3084	6.725	4.2896	7.6882			5.2537	6.8044	8.3525	6.7401	6.6936			5.3535	6.4091	9.5243	5.5821	5.2146			3.2961	9.2207	5.0992	8.8675	10.5172			2.4579	2.8232	6.6593	7.1862	7.6666			10.2361	3.726	6.2843	10.3539	10.26			7.7642
7.4123	7.6125	7.1558	8.2085	7.8712			6.5306	8.6164	5.7009	7.02	3.9941			5.2498	6.7178	3.7302	6.2575	6.7932			5.3646	6.2353	9.5353	5.4611	5.5731			4.0295	9.3376	5.1952	8.9229	10.2104			2.49	2.2463	6.6661	2.2999	6.7524			10.1813	6.9291	2.4872	10.2499	10.2594			7.5537
7.409	7.563	8.0043	7.0506	8.2389			6.0439	5.1901	8.5756	7.622	3.8782			5.422	6.6874	3.3289	6.7762	6.5302			5.4351	6.2373	9.4908	4.4514	5.4914			3.956	3.3975	2.6282	9.2129	7.3685			2.3444	2.7728	6.5418	2.2634	6.8559			10.2362	6.9422	2.5329	10.3187	10.2333			7.3475
7.3147	8.6307	7.2316	7.4605	7.7797			4.4597	6.2909	7.9662	7.0021	3.39			6.7352	6.8065	7.7128	6.7354	6.9636			5.4058	6.1503	9.597	4.5673	5.431			3.9089	9.5129	8.8285	9.222	10.0805			2.2648	2.6788	1.9881	7.224	6.6472			10.1416	6.5762	10.827	1.9622	10.1639			2.9329
7.5676	8.5321	7.0737	7.1821	8.0181			6.2702	4.928	2.9939	6.8104	8.3808			6.6358	6.8815	3.9285	5.7355	7.6758			5.3566	5.9325	7.4922	5.6415	5.4415			3.8763	3.3121	2.8286	5.079	7.2702			2.4547	2.7238	2.2884	7.1282	6.8627			10.4844	6.74	10.7228	2.1095	10.1674			2.9012
7.5966	7.624	8.0269	7.1853	7.879			4.9841	7.671	5.8232	9.8649	4.8118			6.5969	6.7089	4.0318	6.7231	7.7344			5.5124	6.2991	7.0824	5.7149	5.4718			9.0131	3.2792	2.6868	5.1086	8.0084			2.2625	5.9765	2.115	7.1879	6.3842			10.2944	10.8524	5.4669	2.2232	10.3631			7.3177
7.8376	7.4786	8.1736	7.7912	7.1912			5.1087	6.7538	5.9226	9.2005	3.1523			6.8753	6.8991	2.9349	7.7373	5.1939			5.5188	6.3187	7.2052	5.6982	5.6149			9.0494	5.7973	9.2128	9.0685	8.2918			2.3344	5.859	2.2755	4.5222	4.4542			10.444	11.276	5.5455	2.1563	10.2277			3.1917
7.7769	7.7314	8.0718	7.9311	7.1708			7.1819	5.9106	5.069	8.9135	3.4237			6.5696	6.857	5.2615	6.7132	6.5441			6.1319	5.6087	9.6084	4.3544	5.1119			9.0755	5.6231	2.8852	2.821	8.2002			2.3569	5.7946	1.9844	4.6925	4.449			9.8366	11.2229	5.4323	9.4749	4.1051			3.1369
7.5569	7.8298	7.9837	8.1238	7.032			7.2309	6.1238	4.4799	8.8448	3.8757			6.7468	6.8089	5.3915	6.7908	5.4226			6.1888	5.7001	9.5491	4.2373	5.397			3.5157	5.6292	2.8861	2.7272	7.2416			2.2869	5.7267	2.244	4.5684	4.437			10.1344	11.2225	5.5835	2.1117	9.7429			7.1459
8.3377	7.7728	7.243	7.9738	7.207			6.6381	4.2397	9.292	3.6116	6.6023			6.6655	7.7574	3.5355	6.717	6.5232			5.504	6.2019	9.5507	4.2499	5.3935			9.1476	5.7383	5.2522	2.82	7.3039			2.3782	5.7588	2.3514	4.4232	4.2444			10.2105	10.8648	5.3287	1.963	9.921			2.6697
8.498	7.5715	7.1176	8.2552	5.9893			4.2694	9.2744	6.9606	3.8355	6.2193			6.8211	7.8957	3.8607	6.5002	6.5181			5.4528	5.7113	6.0559	5.6718	3.9637			8.9171	5.7233	5.2289	8.9222	6.8586			2.3426	5.953	2.2548	4.6277	4.4427			10.2291	3.4369	10.6635	4.8868	9.9998			2.5082
7.7237	8.4709	7.1509	8.1599	7.209			4.1364	6.9035	8.9564	3.9841	6.2346			7.6788	6.7829	4.2131	5.4736	6.4832			5.4502	6.1274	5.8476	5.8174	3.3869			9.0785	5.7223	5.1218	2.8862	9.6588			2.3278	2.5355	2.188	4.8299	4.4363			10.3104	3.266	10.7348	9.1681	6.4314			9.0013
7.6056	7.8503	8.0484	5.8002	7.8948			5.617	3.5025	7.2929	9.4282	5.9106			6.7327	6.8398	5.2263	6.6125	5.5763			5.8904	6.1204	5.4523	5.8543	4.2334			3.2822	10.325	9.8668	2.8016	7.7212			2.2574	5.9243	4.3567	2.2251	4.4246			10.2911	3.316	10.828	9.2972	6.3725			8.8174
7.5224	8.7762	7.033	5.595	7.9936			5.1205	3.5197	8.8342	6.2244	7.3053			6.7404	6.7875	3.2698	7.7341	6.4452			6.0632	6.3429	5.3476	5.7779	3.491			3.1054	9.9922	9.8061	2.9219	9.7034			2.3748	5.7252	2.3482	4.6699	4.424			2.2313	2.6119	2.8198	9.3538	6.8676			8.8799
7.5775	8.6114	5.6542	7.0807	7.9435			5.3051	5.6859	3.4265	8.6626	7.7516			6.5909	6.8447	3.8749	7.943	5.1978			5.6942	6.3123	5.5078	5.7381	4.4246			9.2352	2.1227	9.8605	9.8202	9.5385			2.3698	5.9669	2.5228	4.9118	4.4894			2.1811	2.6337	2.6226	9.8448	6.5528			9.127
7.6246	8.6218	5.9053	7.07	7.9557			6.068	5.3892	8.7331	8.2922	3.6063			6.5977	7.9085	3.6297	6.7993	6.3736			6.2269	5.5905	6.0507	5.6154	3.9968			9.0535	3.2321	9.8208	9.5909	9.6679			2.4337	5.6959	2.275	4.5711	4.2284			2.2244	2.4515	2.5781	9.385	10.3515			9.0419
7.7181	8.5471	5.8375	7.7547	7.2719			5.6597	5.3324	8.3854	8.6245	3.5826			7.7703	6.8604	3.4394	7.0539	5.4463			6.0096	5.5748	6.2858	5.512	4.3665			9.1796	3.2352	9.5998	9.6087	8.3672			2.4674	5.8395	4.2655	2.1254	4.2575			4.265	2.6261	9.7588	2.2424	10.1362			9.1035
7.5974	8.6446	6.2397	7.8804	7.0538			9.2784	5.1512	5.69	7.7249	3.1471			7.7038	6.7577	4.0624	6.8461	8.2009			6.4461	5.5982	6.0006	5.7796	4.1931			9.1206	3.2116	9.6612	9.626	8.7616			2.2472	5.6865	2.2181	5.298	4.224			4.796	2.8999	9.7865	2.2794	10.2628			8.9512
7.5918	8.642	7.7463	6.0474	8.8676			7.0618	9.0728	5.1859	5.9029	2.8042			6.6235	7.7809	3.2291	6.1582	8.0208			5.9879	5.6673	5.8036	6.1187	3.4612			3.8874	3.3065	9.8092	9.7212	8.9468			4.9544	2.6582	2.4631	7.5223	4.8996			4.756	2.567	9.6454	2.3344	10.1148			8.8875
7.6547	6.6775	7.9115	8.148	8.7562			7.2373	9.2099	5.1389	6.2672	3.5199			7.8327	6.8931	4.1065	6.4749	8.1747			6.2393	5.7851	6.194	4.3842	4.2712			4.0247	3.1522	9.8001	9.7279	9.6743			2.4255	2.5857	7.2871	2.4535	2.2227			10.2343	2.3687	9.6337	9.5529	4.9316			9.089
6.558	8.4697	7.0003	8.9428	8.052			7.7967	3.8841	8.9482	3.3745	6.2203			6.6696	7.8452	8.3807	8.0963	6.4353			5.829	5.7194	5.9444	4.618	4.1844			4.1604	3.3937	9.6216	9.788	9.8706			2.2528	2.4484	2.3897	7.5263	4.934			10.2244	2.4339	9.7654	9.2275	5.2822			8.9019
6.4703	7.6362	8.0767	8.0632	9.033			4.123	7.4548	9.0359	5.6741	3.6922			6.6798	7.8063	8.3879	8.4236	6.6267			5.94	5.6543	6.0385	4.3147	1.112			4.0249	3.1813	5.2926	5.1722	7.2927			4.984	2.5795	2.2281	7.1246	4.4392			10.2624	9.8791	3.1741	9.5761	5.2104			7.0955
6.3471	7.6495	8.5532	8.1853	8.8944			7.3154	4.1618	9.2139	5.5757	7.3115			6.6253	6.5306	5.4979	8.2596	6.4662			6.0317	6.2675	5.541	4.4959	1.8818			8.8635	3.1028	5.0108	9.1229	6.7577			2.4965	2.6385	2.2859	7.2828	4.4289			10.6242	10.2255	2.922	3.3886	10.1728			8.8424
7.5441	6.6574	8.0756	8.3198	9.1481			7.2503	8.0692	3.8584	6.002	7.1973			6.5908	6.5827	6.8117	7.7025	6.3969			5.5009	6.1619	6.0156	4.9439	1.936			8.9687	2.1215	2.9802	9.7062	6.8491			2.2752	2.6657	6.5575	2.2338	4.4992			10.3656	3.1379	9.7991	3.329	10.2753			8.8768
7.725	6.2172	8.0675	7.6398	9.1323			7.459	8.6082	4.1064	7.5247	5.7696			6.4577	6.8448	6.671	7.7429	6.6206			5.4291	6.1094	6.1194	4.6896	3.9279			9.0769	3.3222	2.8885	9.2209	7.3149			2.4279	5.7268	7.1959	2.1963	4.4742			10.224	2.5596	9.7521	3.3271	10.2428			8.9132
6.099	8.5799	7.0163	8.6404	7.9629			7.4417	3.8145	8.6588	5.8604	3.7087			6.3483	7.3882	6.4553	7.438	6.639			5.4558	6.3412	9.5193	4.3735	5.127			9.0517	10.3652	5.1869	2.6881	7.446			4.824	5.7383	7.2629	2.1611	4.2832			10.4494	9.9654	2.2364	3.5676	10.2972			8.8408
6.1737	7.7662	8.381	9.2392	7.7434			7.4669	3.909	6.1685	8.6719	3.3439			6.5368	6.8604	6.6308	7.7245	6.7502			5.3491	9.5763	5.8226	4.1686	5.3252			3.821	9.0702	8.8688	8.852	7.3183			4.2255	5.6323	7.2343	2.2236	4.2434			2.4628	9.9239	2.2189	3.2449	2.8632			8.8679
7.899	6.1194	8.1858	9.1004	8.0761			7.4337	4.1244	8.7059	5.6366	3.7168			6.693	7.8791	8.4343	8.1653	6.5367			5.9183	5.5101	9.6679	4.1753	5.2256			4.1654	3.3378	5.0256	9.1061	7.3915			4.4942	5.4578	7.2267	3.2967	4.2583			10.2334	2.5289	9.8575	3.2283	2.9196			8.8655
7.7719	8.7134	5.6435	8.937	8.5746			6.0383	9.1545	7.7923	3.5783	3.7097			6.6356	6.8257	8.4978	7.3293	8.1476			5.5068	6.0877	9.4643	4.3144	4.3195			3.875	3.2237	2.9122	9.2869	9.7013			4.3592	5.5375	7.2885	3.2622	7.726			10.6154	10.6255	9.825	3.2536	10.1041			4.6734
7.9314	8.8008	5.3229	9.0054	7.5201			9.1707	5.7861	7.3714	3.4849	2.8474			6.7673	7.8648	2.857	6.4688	6.0918			6.1303	5.6639	6.352	5.832	4.1447			4.1111	3.2291	5.2826	9.6717	9.6503			4.4647	5.5858	7.1248	3.5845	7.6823			10.4289	9.9891	10.8655	9.3761	5.4183			2.4295
7.9564	8.7487	5.9277	8.8204	7.4702			5.9761	9.3001	7.4183	3.0634	3.8576			6.6136	6.8842	8.2783	7.9362	6.763			5.5693	6.3767	9.5784	4.5116	5.4972			4.1174	3.1188	5.012	9.1717	9.8909			4.2446	5.6462	7.1954	2.255	6.9744			10.4333	10.6628	9.671	3.3275	10.2811			5.1999
7.5143	8.7767	5.4152	9.0746	7.5337			8.8871	6.1127	7.194	3.4395	2.7059			6.6723	6.5302	3.724	7.7248	6.3726			6.0097	5.3418	9.7492	4.3311	3.7195			4.264	9.2025	2.952	9.2152	10.058			4.7684	5.7229	7.2414	2.1297	7.4227			10.1045	10.6391	9.8145	3.4642	10.1625			4.9392
8.7209	7.7664	5.6351	8.8806	7.1337			8.8968	6.4029	4.0305	7.0597	8.9645			6.6489	6.612	5.6198	6.4701	6.5632			5.5888	5.4642	6.1277	5.9928	5.3719			4.3323	9.2226	9.1208	9.1652	8.0133			2.2223	5.7559	6.8769	1.9971	7.4349			2.2962	2.923	9.6985	3.4298	10.1933			8.8895
8.6383	7.6042	5.8387	7.3291	8.9091			2.9995	8.9922	6.0023	8.1636	2.329			6.5574	6.8313	3.6557	7.7587	6.5969			5.9005	5.5931	8.8289	4.1626	5.2714			9.1785	9.2026	8.9618	9.1022	9.9628			2.2997	5.7534	7.2473	3.2971	7.5476			2.1964	3.2283	9.8427	3.3966	10.2321			8.7433
8.952	7.6577	5.8993	7.1834	7.7285			6.0507	2.7926	8.9935	8.0631	9.4024			6.7161	6.8193	3.5991	6.2994	7.9838			5.4448	6.0198	6.0004	6.2251	5.1623			4.0537	9.3132	9.8562	2.5289	7.6039			2.2576	5.64	6.5985	2.9717	7.5845			2.7226	10.2219	2.421	3.3667	10.1327			8.7244
8.8287	7.7323	5.6343	7.1282	9.1652			4.4888	6.3923	8.5983	8.8865	9.4691			6.7431	6.9475	4.1616	6.2846	7.5675			5.3515	5.8614	8.6543	4.2518	5.313			4.2183	9.2123	8.8682	5.2722	7.3727			2.2948	5.6825	6.6896	2.2922	7.2236			10.2643	2.926	9.736	3.4375	9.9869			8.7342
8.8459	6.1552	7.0931	7.1627	8.999			6.1822	3.7723	7.7878	8.7312	8.6763			6.7904	6.7435	3.2441	6.0211	6.4899			5.5404	6.1985	8.8805	4.2131	5.2924			4.1086	9.5222	2.9551	9.2685	7.3977			2.3255	5.5859	6.7378	2.2222	7.2442			10.2949	2.9575	9.8879	3.4152	10.2233			8.7719
8.8316	6.2173	7.0804	7.3071	8.9396			5.8609	7.4964	3.5658	8.9158	3.748			6.6879	6.7342	3.7693	6.2086	7.6055			5.5487	5.9764	8.6031	4.2663	4.9849			4.2506	9.2608	5.25	9.2605	7.3326			2.2843	5.7563	6.7733	2.2257	6.3444			10.2262	2.4852	9.9388	3.2456	10.1181			8.5958
8.6212	6.454	7.1711	7.2061	8.8244			6.0485	8.9699	3.0007	7.8388	9.2734			6.6328	7.0318	5.5567	6.6329	6.6808			5.4877	6.3196	8.7731	4.1831	5.2598			3.9446	9.3228	5.1282	9.2227	7.3735			4.7654	2.675	6.6157	2.1732	6.2868			2.1629	2.5102	10.2292	3.3835	10.2417			8.8118
8.7791	8.0159	5.8233	7.0839	8.9633			8.7355	6.0382	3.2541	9.9569	7.4638			7.9247	6.7937	3.6979	6.4668	5.5487			5.4491	6.1951	7.3234	4.382	4.3441			4.0317	9.2297	5.2228	9.291	7.5411			4.692	2.6435	6.7725	2.2891	6.8822			10.2103	10.6327	9.7547	3.3797	10.2897			8.9047
8.7953	7.6911	5.61	7.0107	8.8981			6.1963	8.5311	7.5842	3.3262	3.6948			7.7175	6.7502	3.6904	6.6853	6.8306			5.672	5.9482	7.9592	6.2451	5.2955			4.1258	9.1552	5.0255	9.7126	7.5676			4.7587	2.7875	4.2412	7.4195	7.6692			10.2496	10.1093	10.739	3.4104	10.2838			8.9504
8.7523	7.7454	8.9032	5.8119	6.9674			5.7626	9.3956	3.9365	7.757	3.074			6.5757	6.8363	5.2398	6.6889	7.1661			5.4805	7.523	5.9871	4.1576	3.5313			2.8048	2.251	5.0628	9.0221	9.5542			2.3546	5.6555	3.8758	7.2717	7.7422			10.3826	10.8218	9.926	3.4102	10.1896			8.9395
8.7962	7.8383	8.86	5.6884	7.027			6.2038	9.1143	4.0374	3.0931	4.408			6.7123	6.7979	5.5056	6.621	5.4576			5.5649	6.1584	8.8867	4.7188	5.4236			2.787	2.1687	2.6208	9.1928	9.5746			2.4459	5.5755	3.7285	7.1139	7.6285			10.2839	10.6531	9.9438	3.3516	10.2982			8.7149
8.5836	7.8352	6.1555	8.7834	6.8696			4.1687	6.6177	9.0221	7.5086	2.6856			6.6303	6.8031	5.6821	5.5474	6.5162			5.6622	6.3531	6.1814	4.5467	3.8			3.104	2.3707	5.202	9.072	9.5992			2.3644	5.6732	3.8222	7.3288	7.5748			10.3419	10.6638	9.8989	3.2455	10.2536			8.7671
8.4929	7.9372	5.7773	6.7935	8.9449			6.1292	3.598	9.2786	7.6508	3.1758			6.7356	6.5997	3.5174	5.6043	7.3933			5.5945	5.863	6.1094	4.6278	3.8615			3.1215	2.268	5.2022	9.0895	10.0602			2.4995	5.6255	2.4193	4.1658	4.7583			10.2493	10.825	9.8118	9.2554	4.7346			8.8126
7.8397	8.5618	6.8326	5.4672	9.0954			6.3591	3.77	7.5415	9.3874	3.3105			6.6224	6.7397	3.6799	5.4045	8.2469			6.2896	5.624	5.7004	4.5834	3.5744			3.0926	9.2761	9.2562	9.0072	6.3602			4.7934	2.6265	2.3723	4.3731	4.7854			2.3422	2.9148	9.8296	9.3368	10.9665			8.8416
8.527	8.2147	6.9106	9.348	5.7993			6.414	7.7459	3.7224	8.2918	8.5245			6.662	6.7585	3.6612	7.6241	5.3125			5.8166	6.3814	5.8683	4.4891	5.9269			3.2338	9.5795	9.2215	9.8205	9.7963			4.824	2.7587	2.3223	4.2863	4.9449			10.2448	2.9758	9.8227	9.3226	10.7896			8.8356
8.486	7.872	6.8851	7.2185	5.7982			6.3531	7.1698	8.1497	3.5504	4.7277			6.7964	6.6808	5.6425	8.3624	5.3225			5.5806	6.2423	6.0961	5.1192	5.8137			3.3076	8.8209	9.5059	9.9899	9.7248			2.4242	5.5757	2.4417	4.612	7.2647			9.9916	10.1126	2.4167	10.2251	5.1939			8.7368
8.5957	8.091	6.9227	6.7629	9.2985			5.9685	7.7804	9.1821	3.6507	4.0841			6.9992	7.994	3.6019	6.608	5.35			5.5536	6.0444	6.1286	5.4563	5.2598			9.355	9.1992	9.2829	9.1522	7.7912			4.7926	2.7229	4.2222	7.2534	7.2486			2.4148	9.8897	2.5152	10.2446	5.1833			5.1581
8.6766	8.0002	6.9802	7.1351	9.8238			6.2664	8.3605	7.6271	3.8807	3.2481			6.6292	6.8743	5.707	5.5013	6.5825			5.6604	6.2423	6.1011	5.3192	5.3327			9.293	9.1289	9.2921	8.9227	5.5401			4.7784	7.2337	7.1298	3.1472	4.9249			3.8861	2.4375	10.7656	2.4171	4.8837			4.6431
8.7439	7.5503	7.3979	7.0664	9.2255			8.8676	5.9539	7.9871	3.9867	4.0886			6.5692	6.777	4.203	7.6916	5.2573			5.9754	5.8547	6.2459	5.7116	5.3181			9.3911	2.5528	8.8909	9.8026	9.9141			6.5228	5.4965	7.1457	3.5272	4.9959			3.2954	2.6714	10.8186	2.5236	4.9948			9.2759
8.4634	7.6349	7.5601	7.037	9.2709			8.4661	5.9455	3.7781	3.4909	3.6307			6.5275	6.7899	3.3566	7.5939	5.6724			6.0895	5.8877	6.2289	5.3856	5.1733			9.6109	2.6315	2.9222	2.212	9.978			6.3922	5.5983	6.9643	3.242	4.9684			3.2421	2.5928	10.5529	4.2338	2.7367			9.2758
8.6056	7.9655	7.1753	7.1207	9.2989			8.7301	4.1192	6.0024	3.6874	4.8423			6.5525	6.7517	3.7162	7.5279	5.1768			6.0716	6.1821	5.5888	5.749	5.7253			9.2916	3.2297	9.5285	9.8022	9.5728			4.7626	6.7779	7.1841	7.1579	7.2329			3.6488	2.5681	10.6597	2.466	5.3471			4.7902
8.6426	7.5163	7.3178	7.158	9.0399			8.9391	5.7832	4.6185	4.1794	2.7574			6.5639	7.075	7.9033	6.9348	7.8292			6.3172	6.4127	9.5444	3.5122	5.5493			9.2721	2.6911	8.8122	9.9172	5.6159			4.7922	2.7355	4.2291	7.2757	7.2984			3.7494	10.5177	2.1836	2.4262	5.296			8.793
8.574	7.3872	7.4681	9.1918	7.0028			8.7298	5.9614	3.7082	2.7602	4.9386			6.6213	5.5107	4.2836	6.4935	7.7693			6.0564	9.8097	6.0881	3.4571	3.3719			4.4443	9.1667	5.0225	2.2612	9.8183			4.7995	2.6429	6.7143	4.2829	6.9942			4.1014	2.613	10.8293	9.27	2.6221			8.9548
8.6697	7.9655	7.0084	7.2399	9.3991			6.3404	8.9443	3.5557	3.5866	3.8568			6.5801	5.8941	5.4514	6.7616	6.6691			6.262	9.8874	5.5476	4.6389	2.9592			4.4088	10.0852	5.1082	2.5028	7.8131			4.8376	2.6772	6.55	4.2184	4.5492			3.9344	9.9322	10.4442	2.2669	2.7357			8.843
8.5306	8.0825	7.0835	9.0128	7.1382			6.1944	9.0172	3.5342	4.3177	3.8271			5.2951	6.7507	4.3784	6.6733	7.5903			6.1463	9.6948	6.0152	3.5759	3.7857			4.6245	10.1717	5.2528	9.1228	7.6957			4.7272	2.6944	6.6828	4.2972	4.4234			2.1123	9.9911	10.5435	2.1724	3.3994			8.7941
8.7596	8.2757	7.208	9.2057	7.1735			8.7284	4.0143	6.2876	7.5391	4.2467			6.9778	7.9215	3.2448	5.6186	6.8096			9.6151	6.3965	6.2365	6.8619	5.1522			4.4984	10.212	2.8121	9.8225	7.0245			2.2642	5.4774	6.4367	4.4253	6.9854			3.8544	10.6928	10.2848	2.1051	3.3343			8.8981
7.9511	7.7062	8.2355	9.1961	7.2805			8.5198	4.2955	7.5358	5.9686	9.4191			6.8416	6.6071	7.8641	7.5511	8.0866			6.1808	9.8158	5.8177	6.6218	5.87			4.5298	9.7029	2.9822	9.1752	6.7395			2.3376	5.7228	4.2755	6.958	6.9864			3.6226	9.8289	10.5786	1.5314	2.8758			3.082
7.4765	8.2048	8.2131	9.1846	7.0764			8.111	4.1337	9.0289	6.2063	3.2946			6.6385	6.7907	5.5453	5.4903	8.2187			6.0844	9.7034	5.9953	6.7882	5.1145			4.5523	9.2716	5.1868	9.0827	6.9819			2.3445	5.6855	4.2598	3.5166	2.5724			3.781	9.7974	10.7355	2.2411	3.3139			3.4509
7.3884	7.8914	8.2323	7.3386	9.2508			4.3979	9.7299	4.1766	6.5265	8.2281			6.7798	6.6903	5.6423	8.3929	5.6315			5.9483	9.7301	5.9491	3.6755	3.4257			4.3773	10.1172	2.9008	8.978	8.0998			2.3399	5.6835	1.8512	4.9827	2.5722			3.9645	9.8556	10.8196	2.1097	3.3769			8.9035
7.6521	8.1092	7.073	8.3221	6.4121			9.6087	4.3099	5.8812	7.375	3.4498			7.825	8.6125	3.2962	6.9435	6.9245			5.432	9.8212	6.0551	4.3347	3.5779			4.442	9.5218	5.0982	8.9255	8.0107			2.3224	5.6983	4.236	3.4255	2.4986			3.8435	9.9258	10.352	1.695	3.1421			3.4264
7.3502	7.6752	7.7047	8.1438	6.0603			8.2931	3.4244	6.2122	7.6037	3.6456			7.6276	8.6344	3.2241	7.1959	4.9999			5.6466	9.8697	6.3057	4.3349	3.3675			4.4135	9.5601	5.1892	9.8072	7.6954			2.3492	5.6527	3.6427	7.1652	4.4289			3.6294	10.4225	10.2564	2.215	2.5636			8.8831
7.2694	7.6337	8.184	7.4464	6.1713			10.2055	3.2325	5.6961	7.1635	4.0423			8.583	6.8406	5.1428	7.6044	6.6939			5.4168	9.6831	6.1387	6.6413	5.387			9.7839	9.601	5.0822	9.8601	8.1319			2.4286	5.7223	3.8959	7.11	4.4932			3.785	10.5296	10.2821	2.1081	2.511			8.8736
7.6198	7.3931	8.2886	5.8326	7.9008			6.29	8.8389	3.3416	3.7389	8.6232			6.7906	7.9097	6.6624	6.8597	6.408			5.4452	6.2631	9.5119	4.2582	3.8318			9.3815	9.1521	9.2228	9.8295	7.1107			4.2977	2.8897	7.2523	4.4236	4.4562			4.2443	10.4913	10.2263	2.2895	10.4116			8.7346
7.6547	8.8459	6.7896	5.4283	7.4182			8.9634	3.0299	6.3091	7.87	5.638			7.7299	6.6861	3.2907	7.0056	5.4917			5.3291	6.1152	9.5415	4.2114	4.6587			9.3275	10.222	2.9862	9.6968	6.7701			4.242	2.5283	6.9799	4.1756	7.4225			1.9219	10.1881	10.4116	2.3464	10.248			8.8836
7.7177	8.9891	7.0185	5.4882	8.0734			9.0625	3.1036	6.4431	8.1737	7.8947			6.7199	7.8421	3.3464	6.9011	5.1314			5.4491	6.0279	6.1072	5.6184	3.4637			9.3029	10.1795	2.8522	9.6122	7.7727			2.2756	5.584	7.1273	4.2439	4.4378			2.2108	9.9718	2.4623	9.8321	10.5284			9.8449
7.4731	8.7369	6.9523	5.3085	8.5849			9.2637	5.6831	9.066	3.8141	3.8602			7.7051	6.7616	3.9807	6.9306	5.3271			5.4505	5.9354	5.976	5.7267	3.7138			9.3922	9.1792	2.9962	9.2825	7.7933			4.2258	2.5228	7.1421	7.7147	6.7287			4.6426	10.2589	10.1493	2.3111	3.1186			10.0543
7.6336	8.8329	6.9884	5.3914	7.2829			8.2692	9.3059	6.1744	3.5434	7.6366			7.7435	7.0956	7.7676	6.9013	6.5844			5.5202	9.7229	6.1381	4.243	4.153			4.2917	8.9026	5.0822	9.7855	9.785			4.4844	5.9253	6.8723	3.833	4.274			3.2322	10.8356	2.6133	9.7228	2.399			8.9501
7.5047	8.7127	6.8488	5.1772	7.3992			9.1929	9.1417	4.0988	6.6532	7.5255			7.881	6.8161	3.06	5.512	8.1973			5.4243	9.5675	5.8229	6.1348	5.4692			4.6072	9.5232	5.0521	9.7786	10.0003			4.2259	5.6625	6.9567	7.5396	6.6235			3.6524	10.8611	10.4659	2.6134	2.9813			9.8203
8.4697	7.6407	5.3603	7.0734	7.3337			9.1627	8.7629	4.0514	7.1945	6.5606			5.8402	7.9067	3.4262	6.9004	8.2197			5.3313	9.6041	8.6324	5.1528	5.5181			4.2609	9.9223	2.6262	2.2205	6.4961			4.4657	2.2455	6.9328	7.2942	6.4874			3.6495	10.8281	9.7684	2.4326	2.9229			9.638
8.4045	7.4775	6.9666	5.9762	7.6164			8.2307	9.0044	3.5178	3.959	5.9297			6.7822	5.3561	3.741	7.7947	7.5832			5.4528	9.7145	8.6141	4.1818	5.4584			8.9649	10.0972	2.8202	9.8877	7.56			4.9656	2.64	6.7825	7.4965	6.5828			3.7585	2.9375	10.7117	9.8184	3.2327			9.8629
8.6771	7.6202	6.7177	7.3766	5.5374			8.7628	3.7463	9.1283	4.3489	5.96			6.7277	6.9409	5.6444	7.4173	5.5426			5.4843	8.617	9.7265	4.2475	3.1766			9.5938	2.7825	2.0686	5.2595	9.6982			2.474	5.725	7.2328	7.6242	6.3632			3.9833	10.7566	2.6725	9.8275	3.2297			9.5156
8.5513	7.5884	6.8894	7.3262	8.2812			8.5467	4.3318	4.1123	8.1694	7.8274			6.5777	6.7614	5.5303	5.8891	6.3629			9.6175	8.4121	5.5221	4.2461	5.5353			9.5925	2.6102	9.8255	2.9877	7.8642			2.2835	5.7325	7.2573	7.5253	6.4479			3.6428	2.969	10.6537	9.7718	3.1422			8.8555
8.473	7.5625	7.4137	6.9888	8.0118			8.7304	3.8502	7.4819	4.0652	4.5356			6.8997	6.7192	5.1997	5.3964	8.0943			5.4049	9.695	6.1258	4.3795	4.3395			9.1609	3.2282	9.8085	5.2975	7.8882			2.3646	5.7226	7.1555	7.6719	7.6629			3.7911	2.9996	10.6971	9.9349	3.2561			3.0101
8.5151	7.5712	7.4505	6.934	8.347			9.2753	7.7228	4.6491	3.7271	4.1334			6.826	6.8696	5.2706	6.6896	5.3458			5.4816	9.7325	8.7487	4.3511	5.469			9.1047	2.3998	5.0228	9.1229	7.7304			2.3465	5.7393	7.2223	2.299	4.2487			3.748	10.5493	2.2279	9.6644	2.9959			3.0632
8.2639	7.677	7.0203	7.1544	8.5932			8.8595	4.6779	7.5765	3.9549	3.9209			6.6113	6.7636	3.5426	7.6922	4.9859			5.3713	9.7805	8.7172	4.1287	5.5679			9.0765	3.2037	9.5696	9.1922	8.1196			4.4978	2.652	6.9617	7.3971	7.8224			3.6441	10.7146	10.6341	2.4784	3.2446			3.1844
7.6077	8.2125	7.4099	7.1278	7.7647			4.6467	8.3075	8.4991	3.7071	4.2453			6.6552	6.7102	3.5878	7.5604	5.5207			9.4101	5.6617	8.7052	4.1464	5.336			9.1118	10.0929	2.2261	2.2622	8.0346			4.2628	5.7854	6.9539	7.2711	3.3244			4.1651	10.7213	2.1167	10.3416	2.8275			3.1051
8.5039	7.5076	7.1237	7.7728	7.1613			7.9366	3.9235	7.7196	4.022	4.0037			6.6439	7.1407	4.0179	7.8178	6.3999			9.7417	5.6735	8.592	4.3774	5.2329			8.8973	3.1222	2.6828	2.1602	7.9106			4.8544	5.795	7.2382	7.2822	7.8973			3.6143	9.8166	2.3115	10.2417	2.7457			2.9777
8.6013	7.5658	7.5185	7.9267	6.992			7.9911	4.1456	8.2417	3.353	6.5995			6.7806	6.7372	5.4577	7.0231	8.5736			5.4312	9.8397	6.0487	4.2145	3.418			9.0908	2.7882	9.8218	9.2201	7.9128			4.8348	5.6587	7.1218	7.3477	7.6943			3.4924	9.9112	2.2265	10.2962	2.8997			3.1717
7.3013	8.6599	7.5626	7.1288	7.4333			8.7847	4.0522	3.9164	5.2339	8.1917			6.7009	7.8361	3.3986	6.6946	8.2168			5.5605	9.708	5.9967	4.2418	3.8272			9.0453	2.9521	9.8892	9.2002	9.8275			2.2865	5.6927	6.5812	7.3225	7.6636			4.6494	9.8669	2.7894	2.3656	10.4478			3.1637
7.329	7.9521	8.0691	6.9574	7.2997			8.5142	3.3829	3.9312	9.2933	6.1677			6.6681	7.9784	3.4666	6.9425	8.0826			5.4175	9.8276	6.141	4.373	3.768			9.6444	2.2826	8.6862	9.0176	5.6258			2.3298	5.6872	7.2256	7.2175	7.6646			4.7221	3.22	10.2766	2.2911	10.6518			3.027
8.1041	7.5391	7.9784	7.0549	8.1045			8.1882	4.1378	3.5959	9.1993	5.6047			7.8831	6.6589	4.2132	8.2734	6.6177			5.4379	5.9763	9.674	4.1916	3.442			9.0082	9.9809	8.2282	9.5272	7.385			2.2844	5.625	7.2214	7.3283	7.6824			4.7259	2.8984	2.2922	9.3638	10.525			8.9263
8.5419	8.2016	7.0119	6.8552	7.9232			8.0519	5.0729	3.8281	5.7907	8.5819			7.7946	6.6783	3.4664	8.1155	6.9402			5.4864	6.032	9.8867	4.3391	3.9751			9.0012	10.1326	8.5288	9.6522	7.7104			4.8872	5.6634	7.2769	7.4373	7.6594			1.8256	2.822	2.4197	9.5593	10.1911			3.068
8.4185	8.4353	6.8824	8.1264	7.3343			3.513	8.8661	4.5548	5.9286	8.4536			7.898	6.8184	3.7276	8.306	6.6366			5.5038	6.3284	6.2428	5.7722	3.2792			9.1135	9.5253	9.6011	2.7282	7.6803			2.2594	5.8543	7.1494	7.3156	7.2424			4.6981	2.9136	2.5613	9.5283	3.2622			2.872
8.7238	7.6672	7.6974	7.0063	8.0031			4.0549	4.0705	8.7958	6.0014	9.0005			6.7326	6.6779	5.3301	6.6585	5.5093			5.4833	9.7329	6.2761	4.4685	3.5914			9.1642	9.5803	2.921	2.9255	9.9438			2.444	5.6869	7.2924	7.2543	7.6486			4.7243	2.9147	10.5319	2.338	3.3176			8.7659
8.2448	8.0131	7.1192	6.3868	8.4694			3.929	4.4841	8.1338	5.8472	8.5933			6.7951	7.8934	3.954	6.8415	8.3685			5.4026	9.8435	5.9982	4.5481	4.2114			9.0246	9.378	2.9225	2.898	7.7754			4.9882	2.5966	6.7483	7.2925	7.7393			1.8365	2.9272	10.5714	1.847	10.1396			2.9347
8.2781	8.111	7.0331	6.9556	8.7171			3.1606	4.7223	5.7766	7.8901	7.9288			7.7321	6.692	3.7045	8.1759	7.0033			5.6092	9.6666	6.1685	4.3113	4.1574			8.8115	10.2228	5.5202	8.9222	10.0628			2.2944	2.7559	6.9954	7.2719	7.6742			4.7346	1.6865	2.3872	9.7944	10.2427			8.781
7.9898	8.0963	7.0305	6.7996	8.1253			3.4274	5.7834	8.5998	7.8794	4.6112			6.5828	7.9496	3.4259	8.2231	3.6329			5.471	9.8739	5.8778	4.4158	3.7176			3.1916	9.2387	5.0222	8.889	7.5057			2.4248	2.7282	6.9247	7.457	7.7433			4.7454	1.7564	2.2495	9.5217	10.3749			8.874
7.8821	7.4315	7.7024	6.6471	8.2547			3.4113	5.8281	8.8481	4.0948	5.473			6.6894	7.8941	3.4115	7.8298	8.1019			5.5743	9.6875	6.2363	4.2373	3.7374			2.9955	9.5966	5.0222	9.2292	7.3946			2.3938	5.8256	2.1677	7.3856	2.9226			4.7543	1.8255	2.3118	9.6282	3.9345			8.9649
8.193	7.4614	7.5589	6.7512	8.3864			9.8429	3.095	5.7731	4.1461	3.0158			6.54	7.8216	5.5221	6.7854	8.2332			9.5411	5.9675	6.1814	4.2896	4.7399			3.0923	9.5111	5.082	2.0802	7.1161			2.2226	5.962	2.2852	7.4186	4.243			3.8686	1.9762	10.2247	2.4158	4.3217			3.2623
7.4525	8.2411	7.68	7.1832	8.3902			5.8912	9.0834	4.1164	5.2043	6.2224			6.6758	6.7605	5.5098	6.9362	7.0924			5.5802	9.7968	6.0456	4.4217	4.5517			3.2316	10.2578	2.8202	9.5888	10.0343			2.2229	2.6579	6.6841	2.1223	4.2273			10.1052	9.9911	10.1741	2.5773	4.2727			8.94
7.6019	7.9576	7.6315	8.3613	7.2855			8.5912	5.7422	3.3951	8.2923	4.5085			6.6653	6.912	4.0082	7.5765	7.6981			5.2584	9.6291	5.7567	4.2173	3.2488			9.0208	10.1699	2.0528	9.2698	9.6406			4.8945	2.6846	2.2327	7.2238	4.2295			3.9453	1.828	10.1149	2.4429	4.1134			9.4045
7.4536	8.0195	7.7006	7.7452	6.9326			8.5834	5.6252	3.1641	7.7547	3.6915			6.6301	6.8218	3.0965	7.7617	6.8271			5.2922	9.6559	5.7626	4.2117	4.1918			8.97	10.129	2.8899	9.5572	6.7132			2.2436	2.7445	2.2779	7.5225	4.9522			3.4444	2.253	10.1151	3.1362	2.8462			9.0327
7.8768	7.6952	8.022	7.5952	7.1054			8.6289	5.3957	8.4863	3.563	4.2759			6.6483	6.6916	2.8887	6.4899	7.5179			5.4467	9.5018	6.0575	4.2943	4.7283			2.9757	9.983	9.2822	8.8092	6.964			2.2473	2.6693	1.9856	7.4816	4.8543			3.7835	1.7734	10.1327	2.3337	3.8431			3.6242
7.4811	7.9989	8.1943	7.5837	8.9994			5.9428	8.9933	7.8625	2.7006	3.4442			6.7466	7.0557	3.3269	5.0616	6.834			5.5031	9.7827	5.7339	4.5377	4.7188			3.167	2.2699	5.269	8.9027	9.7892			4.9738	2.6379	6.9196	2.2864	4.9259			3.6149	1.5594	10.226	2.4278	4.2269			8.9592
8.5744	7.4163	7.5768	7.6588	9.0221			8.4697	5.8086	8.2656	3.4706	4.0919			6.8412	7.065	4.0203	6.9321	5.2157			5.343	9.8329	6.6958	4.3735	5.5579			2.838	9.0683	5.1085	9.1805	6.81			2.4342	2.6658	6.9149	2.2996	4.9643			3.6156	1.516	10.1023	2.575	3.8298			8.9092
8.7406	7.4597	7.5757	8.1281	6.6785			5.4989	10.018	7.2869	3.3596	4.1602			6.8781	6.7528	3.2156	5.279	6.643			9.4531	5.7533	6.3314	4.3781	5.4216			2.8939	9.0227	5.1225	9.0872	7.8451			2.3229	5.7552	2.1227	7.4972	2.2685			10.4542	10.2839	10.2198	2.6469	3.2194			8.8811
8.6847	7.7059	7.5226	7.8856	6.9665			5.6355	8.1198	9.4325	3.3093	9.3973			5.2208	6.7286	3.934	6.6144	6.5688			5.568	9.5205	5.9504	4.2333	5.4329			2.9776	9.0585	5.0585	8.8627	7.6887			2.3549	5.8585	6.6482	2.1215	4.2444			10.2228	10.2109	10.167	2.6256	2.6628			8.7251
8.8308	7.5686	8.023	7.6816	6.7772			9.4852	5.9221	3.4154	3.9916	7.6926			6.5373	6.8469	6.5534	5.6716	7.9494			5.4419	9.6688	6.3376	4.3487	4.7659			2.9335	8.9255	5.022	8.8966	7.6649			4.9944	2.5955	6.7199	7.5523	7.6827			10.4219	10.1674	10.2654	2.5437	2.8566			3.2815
8.792	8.9235	7.0921	7.2694	7.0791			9.4626	6.26	3.5472	8.9506	5.611			6.5838	6.7208	5.7465	8.3433	5.1688			5.4801	5.953	9.5016	4.3335	3.6347			2.9732	2.3261	5.1262	9.2885	7.7058			2.2436	2.74	6.5719	7.4347	7.7325			10.3819	10.1422	10.2161	2.6797	2.8534			8.6993
8.7606	8.5319	7.171	7.4516	9.4704			8.6493	5.8141	4.2925	9.0796	7.304			8.558	6.7391	4.0982	7.6289	6.5791			5.5283	9.692	5.9484	4.2354	5.1147			2.7286	10.2388	2.9202	9.6808	5.4299			2.2939	5.7734	6.7783	7.3823	7.8594			3.6626	1.422	2.4247	9.4598	2.744			8.9066
8.7082	9.1934	6.9739	7.4212	9.3139			6.1102	9.2741	7.2771	4.4627	7.0994			6.5135	8.6443	3.4052	5.7694	6.3655			5.6544	9.6646	6.1585	4.1177	4.7475			4.0243	9.062	2.9962	9.7662	5.5022			2.2733	5.7228	7.2785	7.5323	7.7374			4.7523	1.5785	2.353	9.5953	2.7634			3.1202
7.5082	8.5268	8.0159	7.2175	9.1448			5.9164	7.5051	8.6604	3.8111	7.4564			6.7869	6.7244	6.6178	5.5529	6.7843			5.5807	6.2737	9.7522	4.6369	5.5862			2.7882	10.015	2.9668	8.8907	9.7551			2.3669	5.6925	7.2257	7.5327	4.4556			10.7644	10.6592	2.1892	2.2743	9.9691			2.8937
7.6506	8.7482	7.9687	8.895	7.3873			5.8125	7.6697	3.9193	8.5907	3.6744			6.5837	6.7954	7.8116	7.0811	8.1992			5.4883	6.644	6.8409	5.7424	5.5362			3.1808	10.1589	9.2226	8.7797	10.1943			4.4244	2.6522	7.2448	7.2832	4.2229			10.2432	10.4511	2.2897	2.2873	9.9265			3.1258
7.6405	8.8048	7.8811	8.6492	6.891			5.926	7.7927	9.0233	4.6212	7.7295			5.4608	6.6678	3.8055	6.6691	8.2776			5.5019	9.6556	6.3574	4.3837	5.5585			2.9658	10.1921	2.5696	9.86	7.8787			4.4954	2.7863	7.2232	6.7299	4.7259			10.9243	10.58	2.2417	2.5388	4.2368			3.0392
7.7854	8.6955	8.1661	8.908	6.898			5.9342	9.6315	4.0045	8.1627	5.7409			6.6142	5.219	3.572	6.7207	6.4112			5.5459	6.1444	9.4601	4.3516	5.4839			2.8075	9.3776	2.5855	9.8298	9.8385			4.4442	2.732	6.9793	6.9575	7.4464			10.9918	3.1828	10.5345	2.3419	3.9976			2.9327
7.6674	8.7689	8.4391	8.9841	6.9431			4.2572	6.1221	9.6059	7.4161	6.0409			6.5465	5.3197	3.1433	6.8089	6.6419			5.508	5.9374	7.0059	5.8232	5.4912			9.3804	10.1679	2.8225	9.7225	5.3584			4.3565	2.6654	7.1316	6.9222	7.4272			3.264	3.2565	10.7293	2.1483	4.2526			3.0351
7.5893	8.5356	8.3033	9.1455	7.0278			10.1963	4.6145	7.4466	6.085	4.3287			6.6518	6.709	7.6414	6.593	7.8097			5.9919	5.6025	6.776	5.6862	5.2873			9.3396	9.2899	2.9281	9.556	9.6063			4.5787	2.7468	7.2391	3.2594	3.954			3.4391	1.6287	10.5226	2.2683	10.1326			2.7531
7.6035	8.7687	8.1987	8.8294	7.2625			8.5456	4.0379	5.9752	7.0505	3.993			6.7233	5.2794	3.7696	6.8753	7.4679			6.0998	5.7833	6.9665	4.2242	1.8177			2.8223	10.1892	2.8506	2.0181	7.5959			4.3287	2.7898	7.2752	2.916	4.2398			3.2248	1.8365	10.2828	9.7623	2.7238			3.0589
8.5405	7.663	8.4275	8.8877	7.1977			9.0338	4.1324	5.9124	7.7377	8.7925			6.7856	5.2576	3.8091	7.7071	7.6732			5.7825	7.2172	5.5058	4.3668	1.8654			9.6601	9.3977	2.866	5.2926	6.9498			4.3525	2.8235	7.1223	2.9229	3.9479			3.6451	2.1056	10.6618	9.8613	2.8494			2.6317
8.7387	7.5365	8.5403	8.9714	7.1583			4.1451	9.5068	5.3493	7.2831	4.1411			6.5252	5.4921	3.8979	7.7358	7.4697			6.2111	5.5455	6.7168	4.2927	1.9155			9.4872	2.502	2.8258	9.1175	6.6773			4.3839	2.726	7.1172	3.2243	3.8555			10.6582	10.2272	10.4552	10.2586	3.9641			7.7972
8.6946	7.6313	8.3393	8.8773	6.8422			4.3713	9.5453	5.5542	7.5362	4.6602			6.5596	5.2708	3.1011	7.6433	6.5673			5.7533	6.2006	6.2144	4.4743	5.9523			3.2404	2.2626	2.8258	8.7771	7.2768			2.2666	5.7225	7.2112	3.1214	3.6725			10.4289	10.2327	10.5239	9.6835	4.1114			3.509
8.649	8.7102	6.9535	9.0141	6.7578			8.6921	5.7354	4.3763	3.2674	3.275			5.5656	6.8144	7.1041	6.5286	6.93			5.5024	6.221	6.0287	4.5216	5.9623			9.5883	2.2908	2.825	9.5622	6.8146			2.3469	5.7759	6.7121	7.5825	7.4228			10.2855	10.2873	10.4967	3.2735	10.4424			3.1462
8.6243	8.8095	7.1275	8.8306	7.1331			5.7277	4.2839	9.5516	3.5801	2.9454			5.3042	7.0029	4.5075	6.8372	6.4596			5.4089	6.4139	6.0566	4.3883	4.1431			9.5299	2.7508	2.9628	8.8027	4.4632			2.3839	5.7725	6.9951	7.4288	7.4653			10.1135	10.2821	10.5139	2.9418	2.4765			3.3588
8.5154	8.5972	7.1193	8.8739	6.8139			3.894	10.5205	5.5622	4.0913	3.5718			6.5428	5.2763	3.7213	6.4222	7.5879			5.2385	6.0055	6.0074	4.1173	3.4782			9.4245	2.7511	2.9902	9.0202	4.0466			4.48	2.2789	7.1354	7.5548	7.4856			10.4582	10.2422	10.7683	2.854	2.4873			3.307
8.6339	8.7729	7.192	8.9094	7.3093			4.4108	5.349	9.0568	3.5232	6.1199			6.7232	5.2305	3.2532	7.6628	6.3791			6.1211	5.606	6.1413	6.641	4.7593			9.5938	2.5216	8.8522	9.7576	9.9332			4.3492	5.8662	7.1349	7.6195	7.238			10.2443	10.224	10.6424	2.7523	4.3524			3.4586
8.8499	8.8665	7.05	9.0376	7.3304			3.9229	6.1484	8.4014	5.7272	5.8947			5.1823	6.7792	5.7563	6.7682	4.0034			6.1268	5.5052	6.0473	6.5968	5.7756			8.9742	2.6676	8.8622	9.0112	10.0303			4.3324	5.9229	7.2536	7.4812	7.2429			10.2444	10.2285	10.5759	2.7221	4.2399			7.729
8.7199	8.7453	9.0835	6.9214	7.0527			5.7225	4.5007	9.7201	2.8206	5.6229			5.4722	6.7292	3.7721	4.249	7.0896			6.4924	6.116	5.5459	4.5242	5.7154			8.7958	9.9536	8.8088	9.0257	5.2661			4.9348	5.9227	7.226	7.3512	7.3369			10.4413	10.2242	10.6829	2.6591	4.3137			4.2633
8.6744	8.6967	8.8248	7.0986	7.3211			5.7349	9.1234	4.2998	3.357	5.6691			5.2265	6.7723	3.9031	4.2508	6.4308			6.2733	6.1552	5.4488	4.3666	3.7111			9.6701	8.9963	8.8228	9.5979	5.0555			4.2229	2.2473	7.1817	7.3891	7.2827			10.2252	10.2792	10.4228	2.8243	4.3245			4.4353
8.7025	8.7308	8.8751	7.2151	7.489			5.8423	9.6379	3.0445	3.6173	5.7392			6.6225	5.7312	3.9492	7.6894	3.0906			5.6619	6.457	6.23	4.4814	3.5548			9.7175	8.883	8.8886	9.6215	9.9521			4.2928	2.2226	6.9187	7.3138	7.324			3.8558	1.5866	3.2181	10.2623	10.821			4.3386
8.8486	8.9989	7.1999	8.9839	6.8467			5.988	9.5824	4.3776	6.0113	3.3079			6.7786	6.7084	7.7382	4.1012	7.6091			6.028	5.5646	6.1113	4.6381	4.3352			9.6657	9.6623	9.5818	9.5228	9.7982			4.3646	2.5535	7.2817	7.6217	7.4645			3.6165	1.768	2.9798	9.6665	4.3619			4.4856
8.8489	8.7019	7.1725	7.2124	8.9609			8.9565	5.686	3.9058	6.1192	9.0256			5.3102	6.8823	6.7895	7.5714	6.477			6.2758	5.633	6.4733	4.6135	3.9126			8.9722	9.2382	9.6	9.2285	5.5581			2.425	5.855	7.2243	7.4292	7.2826			10.44	10.2523	10.6542	3.2222	10.5868			4.2792
8.55	8.8626	7.1217	6.9347	8.8143			4.0418	10.6386	5.9101	6.5549	9.0252			6.6558	5.2119	3.437	7.8247	3.6958			5.7138	6.3801	6.2088	4.1945	3.6221			8.8816	10.169	2.2918	9.2262	6.1101			4.9256	5.8223	6.8714	3.2269	2.4248			10.6824	10.1815	10.7222	2.8866	10.6185			3.32
8.6116	7.7766	8.6557	7.1951	8.8313			4.2343	9.2184	5.7519	6.4385	8.8811			6.7102	7.9307	7.9166	6.9041	2.9559			5.5765	6.1453	5.9944	4.2226	4.1314			8.8205	10.0572	5.2899	5.2801	5.6291			4.9278	5.8237	7.1299	2.9657	2.2429			3.2234	2.1157	10.6331	2.7511	10.3713			3.0946
8.5792	7.552	8.7019	8.7145	7.0417			4.503	6.0185	8.9659	8.4977	6.3426			7.815	6.8153	7.7708	6.811	6.4691			5.4368	6.0729	6.5108	4.5559	3.3665			4.582	9.6283	5.222	8.9125	6.8739			4.7259	5.7548	7.1244	2.9829	2.2494			3.6285	10.7436	1.9462	2.8161	4.2825			8.9479
8.678	7.5753	8.1894	8.7989	6.6868			4.6456	9.3919	6.4566	6.1885	8.8407			7.8912	6.7324	7.6895	6.734	6.4312			5.5165	6.0725	5.9654	4.4666	4.1127			4.4479	10.0526	5.5622	9.9572	6.7689			2.2824	5.8235	2.4356	7.4225	2.4348			3.4541	1.9473	10.6666	2.7327	4.4163			8.8082
8.8504	7.4813	6.9155	8.2121	9.1212			9.6894	4.2379	6.3168	5.5887	8.8265			7.7311	5.3086	3.7668	6.4222	6.8004			5.5267	6.0822	5.914	6.4544	5.4115			4.4711	9.252	2.9808	9.8987	6.5917			4.342	5.9544	2.6353	7.63	2.4233			10.1326	10.6882	1.9476	2.7927	4.3221			8.8611
8.8217	7.6656	6.8615	8.139	9.0258			10.1457	6.1405	3.9561	6.1367	8.7562			6.6405	7.7856	7.7519	6.7471	6.6009			5.4173	6.1773	6.5615	4.1227	4.4331			9.6983	9.512	5.0255	8.9286	9.6561			4.3222	5.9697	2.8267	7.6195	2.5482			10.1699	10.8292	3.1756	1.7775	4.236			8.9289
8.8266	7.3438	6.9957	8.4541	8.9569			6.1428	10.6492	3.6799	8.6276	5.565			6.5322	5.4656	3.6509	7.9893	6.4055			5.4922	6.1091	6.2631	6.2598	4.6588			9.5332	2.5521	5.0502	8.6861	9.7244			4.4647	5.8699	7.1285	3.6757	2.3925			10.318	10.7717	3.1356	2.3356	10.3362			8.8098
8.5605	7.373	6.8721	8.1179	6.5193			5.9495	9.7249	3.3001	5.145	8.572			6.7114	6.8245	7.7278	6.7428	7.6886			5.648	8.5021	6.0436	4.5199	5.8879			9.4616	9.2923	9.8106	9.7622	7.6703			4.4949	5.9684	3.1333	7.5326	2.727			10.1843	10.7577	3.226	9.4589	3.1118			8.9084
8.8286	7.46	6.9699	8.5706	6.8994			6.3196	4.1965	8.968	8.5934	5.6348			6.5636	6.6248	7.5794	6.5988	8.2693			5.276	8.3915	5.9714	4.5618	6.1146			9.4131	9.5288	2.8211	2.9261	7.7325			4.9422	5.7279	2.7765	7.4917	4.4957			10.3431	10.7714	3.1445	9.5339	4.3945			8.9248
8.7615	7.322	6.9231	8.5564	7.066			4.1834	10.0962	6.4037	8.9812	5.194			6.7577	5.3485	3.8234	6.7118	8.1192			5.6261	8.6368	5.8948	4.3169	5.8116			9.5893	9.6627	9.2292	2.885	5.5115			2.2232	5.8525	3.2198	7.5496	4.2647			10.222	10.6884	3.2589	2.9116	10.3611			8.773
8.7701	9.1346	6.9739	7.114	7.1125			4.45	6.1832	9.5413	10.0298	6.0513			6.6254	5.351	3.9278	6.8111	4.5906			5.6718	8.4434	6.1589	4.6369	5.8946			9.666	9.5011	9.5618	2.0878	7.7238			4.248	2.5552	3.195	7.4226	2.9258			2.2358	2.9555	3.1067	9.4832	4.3721			3.6495
8.62	8.8909	6.8626	7.1563	6.9612			6.4411	9.3276	4.0976	9.3524	5.8863			6.6154	5.4715	3.4361	6.7106	2.8767			5.5488	8.7017	5.9378	2.7655	5.7511			9.6072	2.3398	2.6226	9.6082	7.8901			4.3834	2.2595	3.2247	7.4212	4.2238			1.8283	4.2426	2.2339	2.6533	10.3763			3.0064
8.7404	9.0486	7.049	7.1772	7.1492			6.2919	3.9786	8.6632	6.272	8.7293			6.6037	5.3924	6.8649	6.9186	7.8556			8.7324	5.559	5.9649	4.1963	5.2113			9.7479	2.5168	2.5285	2.7092	8.161			4.2633	5.8459	2.9333	7.4551	2.9969			10.2329	10.6766	3.4107	2.3726	10.2271			3.3454
8.3559	8.6193	7.1246	7.0599	7.0293			4.3287	6.1714	8.2919	9.9931	9.9291			5.5317	6.8934	3.1157	6.6166	7.583			5.5203	8.6189	6.0602	4.1948	5.1628			9.6921	9.6253	2.8818	2.2572	7.5633			4.3357	2.2694	3.2188	7.5682	6.8946			1.8985	4.3231	3.5917	2.5713	10.2427			3.2934
8.951	8.772	7.0034	7.2243	6.886			4.3756	8.1772	6.5498	9.345	7.9254			5.2384	6.8094	3.4503	7.5576	6.7332			8.7059	5.6425	6.4348	4.2193	5.1154			9.663	9.5077	2.9605	2.2022	5.289			4.4935	2.2743	2.2	7.4266	6.8955			9.9153	10.8854	3.4411	9.8276	2.7655			3.0314
8.2125	8.6119	6.9133	6.9814	8.9489			5.893	4.0197	9.3989	8.3526	8.4998			5.5754	6.9027	3.5823	7.9743	6.5229			5.5856	8.5863	6.3426	4.236	3.6498			9.6577	9.2232	2.9222	8.8222	5.2782			4.373	2.2885	2.2239	7.4313	4.6833			4.2229	10.642	3.3858	2.4342	10.3942			2.8283
8.4781	7.3357	8.0427	9.2566	6.3753			6.1892	4.2475	8.5801	8.7619	5.3686			6.6384	5.263	5.5406	6.7323	6.62			8.6826	5.6688	6.0155	4.2885	1.7913			4.6588	9.1083	5.5258	8.8855	10.1017			4.2224	2.2665	2.2615	7.4295	4.5697			9.894	10.7299	3.3166	2.1327	2.4758			2.9989
8.8241	7.5917	8.8205	8.4891	6.5385			6.2125	3.9665	8.3297	9.1269	5.3685			6.5999	7.9362	7.7541	6.9648	6.749			5.7715	5.5784	8.5616	4.2722	1.8169			4.4063	8.932	5.2886	2.8052	9.9512			4.4222	5.839	2.2294	7.4563	2.2954			10.1594	10.5519	3.3449	2.397	2.4989			8.8695
8.3403	7.5446	9.0672	8.1131	6.7811			3.5377	8.7996	5.7656	4.9219	8.6881			6.5658	7.946	7.6414	6.7376	7.1519			5.5798	5.6762	6.3963	6.2111	3.6475			4.5065	9.6962	5.0668	9.0826	5.648			4.9866	7.2322	6.385	7.2534	6.9252			2.1493	4.2359	3.5441	2.5621	2.7557			8.9634
8.7273	9.3372	6.9041	8.116	6.8505			3.2778	6.0269	9.6601	4.7602	8.4581			5.4368	6.7699	5.5055	6.9663	7.2566			5.9045	5.6173	6.5085	6.2195	3.6142			9.5752	9.2067	5.5082	9.0189	7.9827			7.224	5.7295	7.2178	7.3293	7.4572			10.1925	10.8232	2.4355	3.2249	2.9782			2.3681
8.5582	9.5356	7.0322	7.8603	6.7325			10.0339	3.6126	6.1043	9.0035	5.2977			6.6982	5.2483	5.6925	7.3425	6.7497			5.9651	5.6216	6.4621	6.2715	1.8741			4.6146	9.5201	2.901	2.8022	7.7171			7.2846	5.8838	6.7423	3.7776	2.4422			10.2311	10.644	2.2991	2.8211	2.738			2.3409
8.8775	9.3831	7.0233	8.0037	6.6059			8.858	3.5031	6.0236	9.7526	5.7624			5.3044	6.8584	3.4023	7.2968	7.5628			5.4376	6.1108	6.0835	5.7119	3.7823			9.6123	9.2875	8.5922	9.5902	7.8922			7.2238	5.9825	6.6214	7.3228	7.2959			3.7444	10.6287	2.3365	2.8659	2.7924			7.6259
8.5156	7.4463	9.0601	8.3114	6.7655			4.2419	5.9519	9.013	9.6924	9.2964			5.4464	8.0829	3.7307	6.6876	7.1392			5.5619	6.3674	9.5844	6.2134	6.1333			4.5176	8.9087	8.695	9.5216	9.8037			7.2445	5.7977	6.6245	7.3526	4.279			3.7596	2.895	10.4829	2.8233	11.1871			7.8075
8.4255	7.6637	9.0008	8.3123	6.948			6.099	8.4099	4.0788	8.7004	8.7754			5.4372	7.0772	5.4793	7.3519	6.5868			5.8423	5.5913	8.6904	5.7113	5.9758			4.478	9.121	8.5192	9.7121	7.6394			7.2443	5.7252	7.223	7.4523	4.2249			10.4146	10.1193	10.6376	2.6753	2.7476			3.6115
8.737	7.6354	8.4608	8.602	7.3438			5.7705	8.3509	9.7234	3.9612	8.7209			5.5598	7.9945	5.0342	6.9122	6.7689			5.1255	6.1406	9.5874	6.4195	3.4689			4.6037	9.018	8.525	8.9272	7.6113			7.2325	5.8239	6.769	7.3431	2.2883			9.9183	10.1169	10.5727	3.1147	3.2971			4.0788
8.6074	7.5773	8.2442	8.8523	7.1901			8.3462	6.2435	8.7864	3.1477	8.7931			7.3674	5.2076	5.9727	6.8045	6.3981			5.2519	9.6848	5.9709	6.6472	4.7629			9.6305	3.3887	5.0198	9.0809	7.72			4.8782	7.2298	6.5879	7.4722	2.4584			10.143	10.2583	10.7218	2.3226	4.2446			4.3557
8.3209	7.5475	7.9992	9.0157	6.7929			6.0873	8.1807	9.4975	2.8802	7.7898			7.2955	7.8725	7.6331	6.9738	6.5644			5.4298	9.7654	6.1177	6.7217	5.513			9.5579	2.6971	2.8808	2.9228	7.7568			4.9429	7.2234	6.8324	7.2393	2.292			9.9241	10.8646	10.2543	2.6888	4.3426			3.3804
8.545	7.3616	6.97	8.4162	8.7224			6.422	3.193	8.137	8.952	8.0469			5.3257	7.9922	5.1112	6.6058	6.7261			5.3661	9.8497	5.8573	6.8484	5.7239			9.5225	2.5505	8.5268	8.8266	5.4975			2.4499	7.2545	6.982	7.4821	2.2244			10.221	9.9864	10.6628	2.2872	4.3222			3.44
8.9015	7.5282	7.0405	8.7366	7.71			6.0761	2.8846	7.7714	8.2913	9.1155			7.6462	5.3464	3.9564	7.1999	6.7203			5.3596	5.8795	9.6007	6.6198	6.2725			8.8228	2.5566	8.8698	8.56	5.7874			4.9284	7.5526	7.2527	7.2388	6.8694			10.2588	10.1839	10.6636	1.8826	4.3952			3.7526
7.3769	7.5378	7.7457	7.9662	8.9259			8.9711	3.9167	6.1849	7.9229	9.9397			7.8518	5.5771	3.8026	6.6842	7.1147			5.9848	5.5077	9.6274	4.4122	3.391			8.9955	3.1886	9.2802	8.752	6.5937			4.9823	7.244	6.9233	7.2854	6.8867			9.7485	10.1813	10.5466	2.8521	10.9814			3.5748
7.5336	7.5644	7.8512	7.5099	8.8269			8.6489	4.0159	8.0938	6.2147	11.3113			6.6572	5.329	3.1947	7.6103	6.3784			5.5288	6.3918	9.4819	6.8249	5.9965			9.6846	2.3612	8.5882	8.9502	6.5174			4.9947	7.5495	7.2212	7.4779	7.2499			9.9284	10.238	10.4141	10.2828	4.2233			3.3633
7.5483	7.2254	8.0538	7.8908	8.869			3.7812	8.012	7.6936	9.9965	6.2379			6.8314	6.0898	3.3149	7.3992	6.4627			5.4051	6.103	9.422	3.9635	3.1757			9.7842	3.2575	9.6061	8.8156	6.2339			4.9556	2.6263	2.2329	7.4126	6.9254			4.3853	4.1923	10.6572	10.2382	4.2418			2.744
7.5675	7.2604	8.1793	8.8135	7.9421			4.2068	8.4307	10.0144	8.4078	5.6103			5.4952	6.6739	3.6133	7.5248	6.7081			5.5881	6.1556	9.5869	3.9573	4.164			9.568	9.223	9.5008	8.8771	6.4217			2.2455	2.7772	2.2589	7.4224	7.2753			3.2594	11.1035	10.7888	2.7663	4.2997			2.6309
7.5889	7.3054	8.3308	8.4919	9.0494			8.8943	4.1707	10.2164	8.3025	6.4952			6.7892	8.0661	7.6008	6.805	6.1936			5.4588	6.2147	9.5446	4.177	3.4393			9.6666	3.3628	9.2109	9.9116	7.9306			4.8939	2.5997	6.8279	5.2514	6.8434			3.7468	11.2665	10.9392	2.9167	3.2199			2.7593
7.6559	7.2288	8.5758	8.6906	7.7837			10.1093	9.2666	4.4008	8.8132	5.8247			6.6071	7.8875	3.9006	4.9274	6.736			5.6009	9.6166	6.1872	3.9165	3.4694			8.9849	3.2229	5.2529	8.9692	7.862			4.9247	2.7555	6.8278	5.4277	7.4224			2.3942	9.997	10.5224	2.788	4.2897			2.6899
7.5932	7.2944	8.9943	8.3532	8.396			8.0155	3.984	8.0617	10.8824	5.9542			6.653	7.9198	3.491	5.7736	4.0187			9.4466	5.5098	5.9621	5.541	6.136			8.9719	3.2262	5.2825	8.9797	7.886			2.3996	5.852	6.7325	5.2726	6.8749			2.2229	10.1166	10.3135	2.8264	4.2256			2.7063
7.6842	7.4815	8.6063	8.0912	8.5601			4.7082	8.2561	10.2957	5.931	5.2997			6.7095	6.952	5.6241	4.4654	4.8404			5.5847	9.6932	8.8381	4.1475	4.3272			8.9535	10.0685	5.2156	2.1226	6.476			2.4872	5.9738	6.7993	5.4244	6.9223			2.2434	9.9108	10.2771	2.8244	4.2386			7.6744
7.505	7.1469	8.0332	9.2041	7.6473			9.2132	4.5093	5.8808	10.8568	8.3433			6.7257	7.8884	3.6275	4.3727	5.2361			5.483	9.6393	9.2083	4.2742	3.433			9.6622	3.2175	5.258	2.2581	5.6242			2.4444	5.7529	6.9877	3.4662	7.2535			2.1398	10.3977	10.4365	2.9489	10.2529			7.5806
8.8729	7.2478	7.2275	8.9069	7.6832			4.4838	8.3114	5.8204	9.9563	8.9767			6.7277	6.8175	5.7883	5.1737	7.0915			5.4139	9.6551	9.1446	4.3149	3.5281			9.6996	2.9952	5.0826	9.0262	7.5652			2.3465	5.6487	3.355	7.1136	6.9489			2.2284	10.2286	10.3962	2.8541	4.2929			8.7397
9.117	7.1849	9.0873	7.0481	7.5388			4.193	7.9	6.0575	10.134	8.4036			6.6026	6.6857	7.9312	6.6252	7.7486			9.3943	5.5904	9.5424	4.3395	3.6531			9.6986	10.0765	8.2298	8.5876	9.717			2.2549	5.6354	3.6174	7.2226	7.2787			1.833	10.1542	10.3747	2.7241	3.992			7.6329
8.4598	7.389	7.204	9.0114	7.6189			8.2379	6.3187	4.6112	9.1663	9.3474			6.5913	6.9423	3.6621	5.5807	2.8894			9.5896	9.1049	5.4513	6.5651	5.5136			9.0158	9.5752	5.1626	2.8169	10.0805			2.4555	2.665	6.8966	3.7452	7.2439			10.2263	10.2836	10.4622	2.6683	4.1128			7.3956
8.9929	7.4358	7.23	8.91	7.5232			8.5058	5.5225	4.4681	5.9114	8.5525			6.7136	6.8725	3.9406	7.7024	3.8714			9.6787	9.2082	5.5361	4.4785	3.8612			9.0915	9.5221	5.1126	2.7526	8.027			2.4226	2.726	7.2139	3.9686	7.267			10.2425	10.2355	3.478	10.2293	2.8665			2.7018
7.2997	8.634	7.1613	9.2398	9.0361			3.9473	8.4311	6.804	8.6513	6.1143			6.6151	6.7569	3.8624	5.1053	4.1549			9.2905	9.6861	5.4959	4.3861	3.2468			9.637	9.2369	8.5028	9.6266	6.9765			2.4629	2.735	2.9791	6.9786	7.4338			10.1554	10.177	3.3529	2.2842	10.6776			7.121
8.5459	7.3405	7.3313	9.0079	8.1395			6.4553	8.0168	4.0904	7.6097	6.1823			6.7466	6.7348	3.8322	5.042	3.5238			9.3323	5.5986	9.5692	6.8389	5.517			9.5665	8.9875	5.2029	2.7222	7.0857			2.2747	2.7568	7.2926	3.2393	7.4667			3.7228	2.8276	2.6628	2.8287	10.2245			7.5057
8.2352	7.397	8.9243	7.0962	7.7922			6.1738	3.1871	8.332	6.3786	9.6095			6.8534	6.8364	7.662	6.9356	3.7952			5.2306	9.4299	9.6477	6.9425	3.9818			9.5837	9.8187	2.9922	2.9769	5.3539			2.2836	5.495	7.2267	3.6798	7.229			3.6625	2.8618	2.6527	9.559	4.4116			2.94
7.3027	9.0455	8.9713	7.0529	8.6665			6.3405	4.1342	8.9439	6.011	10.5781			6.6621	6.7903	7.6544	4.0998	6.4612			5.5515	9.5024	9.8055	6.1684	5.5144			9.5618	9.0216	5.1196	2.2021	7.7695			2.2258	2.5358	7.2251	3.3771	6.9289			3.7449	2.9452	2.7749	9.3828	10.8254			2.413
7.2862	9.7218	7.1283	7.9773	8.8142			6.4442	8.5097	3.155	6.517	7.9085			6.7986	5.415	3.3384	7.4651	3.3568			9.3308	5.6091	9.4789	6.2167	5.1823			9.7798	2.626	5.025	9.6821	4.2772			2.2684	2.5834	7.2864	3.8451	7.4394			3.8413	3.2929	1.9559	9.4261	11.2219			8.8836
7.3223	7.6504	8.9224	8.2653	9.0088			5.5555	9.2452	3.4995	6.041	8.6536			6.6878	7.9692	7.7631	6.6666	6.8635			9.4877	5.8031	8.8283	6.6968	1.8784			9.6607	2.2962	5.0858	9.7226	3.881			2.2389	5.752	6.9578	3.2629	7.2734			3.6441	1.2826	2.4919	9.2835	11.2116			8.7593
7.5856	7.3421	8.0659	8.7472	7.6632			5.7113	3.4713	9.0493	6.1357	4.6301			7.7854	6.8636	7.7495	4.2278	6.3812			9.4386	5.7742	8.785	5.7183	2.832			9.7865	2.6576	5.1189	9.6985	8.1617			2.4538	5.852	7.1118	3.754	7.2467			10.7481	10.1818	1.8948	9.4678	10.832			9.0462
7.5896	8.9708	6.6863	9.0348	7.7174			5.9132	8.5842	4.6268	5.8811	4.1721			7.6776	6.8305	3.9553	5.3973	3.9601			5.4683	9.4596	8.8913	5.6113	3.5585			9.6114	2.822	2.9528	9.8002	9.9547			4.9699	5.5372	7.2929	3.5451	7.4285			2.6484	1.3344	2.1427	9.7221	9.9738			7.9636
7.6614	7.3263	8.2042	9.0344	7.7574			6.0149	8.8922	6.0883	3.4336	8.0711			6.6648	5.1867	5.6454	6.4011	6.7126			9.432	5.5702	9.6982	6.2211	3.1197			9.7501	9.5623	5.0296	9.612	8.3338			2.2497	5.9855	7.1836	3.543	6.9944			2.6384	1.3911	9.9228	2.2654	10.1798			2.5584
7.6266	8.4527	6.8687	9.0275	7.6316			5.9026	9.5489	5.6699	3.9953	9.6094			5.327	6.9826	3.2028	7.7736	6.8599			5.4278	9.1442	9.5298	6.1821	5.3285			4.5828	9.605	5.2128	9.8796	9.806			2.4492	2.2232	6.9925	3.4936	7.2354			2.3948	1.267	9.9822	2.4678	10.261			7.5241
7.7275	9.23	6.7555	9.0208	7.6226			6.266	5.2349	9.1816	9.1765	4.3842			5.3888	6.7345	3.7973	4.0453	7.6802			5.5171	9.3873	9.6362	6.1995	5.631			4.6697	9.3921	2.8228	9.8285	9.7889			2.4299	2.5853	6.9957	3.6435	6.9452			3.8258	1.4886	10.1356	2.5711	10.8667			7.7932
7.7371	9.2553	7.0109	8.8631	7.7862			6.2722	8.6613	6.3081	8.531	4.1635			5.3089	6.8613	4.1924	6.855	3.8523			5.2976	6.3956	9.4015	5.693	3.4838			4.5369	9.167	2.8692	9.7028	7.9183			2.4624	5.9679	2.7146	7.4426	6.9543			3.9254	1.3196	10.639	9.4968	2.6211			2.6651
7.6514	7.485	8.4901	7.6308	9.3247			9.1962	6.3462	5.6975	4.1402	7.3669			6.6619	5.214	3.6292	6.577	6.6688			5.1411	6.267	9.1277	5.6631	3.6885			4.6923	9.1296	8.2981	8.87	5.4993			2.4964	2.2578	3.3179	7.3295	6.9232			3.7486	1.4385	10.2521	9.8879	2.3988			2.421
7.5519	7.3393	7.9659	8.91	7.5818			6.4422	9.6525	6.1897	4.4265	8.3647			6.5418	5.3858	3.6972	6.6289	6.8068			5.3729	9.5523	6.1126	5.5723	3.5819			4.6695	9.3221	8.5892	8.9299	9.7571			4.9829	5.6497	6.9695	3.5222	6.8879			10.4162	11.1923	9.919	9.8748	2.5972			2.4436
7.7979	7.2683	8.9676	8.5473	9.001			8.8916	6.2632	6.1075	4.2366	3.6524			6.696	5.2471	3.0269	6.6676	6.6582			5.3607	6.4636	9.2782	5.7819	3.7214			9.5264	9.638	2.9122	2.1229	7.8369			2.2296	2.223	7.2821	3.5278	2.3984			10.2349	11.2918	10.1148	9.9918	2.5895			2.4538
7.6932	7.3133	8.7655	7.6901	8.3194			6.06	8.8896	3.6553	6.2745	8.1999			5.4226	6.7038	3.4591	6.5325	6.5023			5.2868	9.6082	6.0953	5.3588	5.1352			9.5168	2.6929	2.9612	2.286	7.6284			2.2545	5.6759	7.1346	7.2759	6.8524			10.9109	11.1529	9.9891	9.7167	2.4933			2.6002
7.6729	7.2248	8.7562	8.0542	8.1011			6.2404	5.8306	8.1803	3.6732	4.7295			5.4319	6.7151	3.5279	6.603	6.5053			6.2264	5.5717	9.6874	5.6988	4.8464			9.5833	9.2222	9.6286	2.2201	10.0074			4.9546	5.6229	7.1515	7.1918	6.9847			10.714	11.2228	9.8727	9.8614	2.4625			2.7291
7.3818	7.582	8.9706	8.102	8.3601			6.0719	5.7663	3.4971	8.4603	8.2909			6.6581	5.4218	3.1357	6.7256	6.5758			6.304	5.5975	7.4746	5.8127	3.7374			9.6099	9.5363	9.2225	9.8021	7.5813			4.9344	5.6229	7.193	7.1858	7.2476			10.7222	10.6832	9.8456	9.8978	2.7353			5.1111
7.4776	7.6684	8.8922	7.792	8.0883			5.9523	5.7027	8.5417	8.2183	3.7156			6.5518	5.517	3.5859	7.0894	6.4937			5.4585	6.2813	7.6176	5.6363	3.6717			9.1995	9.592	9.9006	2.9267	7.5733			4.9539	5.7328	7.2133	7.2772	6.9922			10.7245	10.5817	9.9318	9.6822	2.5878			8.7587
7.1948	7.6251	7.7947	8.8345	8.9725			6.2103	6.0661	9.3538	8.577	3.4195			6.5943	6.7725	3.8294	5.2773	3.785			5.325	6.2601	7.3621	5.8139	3.6727			9.6984	9.502	9.9121	2.9625	7.5635			4.9458	5.6429	7.1168	7.4222	6.9468			10.6654	10.6665	9.838	9.7682	2.3889			7.8421
7.2616	7.6518	8.8721	7.7015	4.7154			6.0609	8.892	6.2071	9.1104	3.1397			6.6154	6.8374	3.3112	3.4813	5.3006			5.3739	6.2194	9.5202	5.8573	3.5116			9.5792	9.2028	9.8021	2.8572	3.256			4.9722	2.2225	7.1185	7.429	6.6222			10.4232	10.6326	9.8271	9.5394	2.4336			7.8468
7.3466	7.766	9.0772	8.0047	5.354			8.7308	9.4948	5.8137	6.0137	5.3757			6.8424	6.7716	4.1148	3.897	2.6924			5.7928	5.4313	9.4809	5.6651	2.9927			9.6982	2.6122	2.8826	5.2082	3.5113			2.2934	5.7253	7.2392	7.2918	6.7894			10.782	10.8256	10.5522	9.395	10.2794			7.5353
7.2309	7.5704	8.9316	7.7712	9.1693			8.4327	6.5972	6.627	9.3496	5.4187			6.7532	6.7202	6.613	6.7452	4.053			6.1154	5.4727	9.5319	5.9151	3.3145			9.5901	9.1151	8.2828	5.2196	7.8239			2.2529	5.9246	7.2285	7.3561	6.847			4.7894	1.3413	10.6823	9.3826	10.2226			7.6694
7.2618	7.5644	8.8896	9.0526	7.9139			8.7457	6.3279	5.8392	7.6601	5.1929			6.553	2.9846	3.9411	6.4813	5.5297			5.3711	6.4054	9.5424	6.7461	5.2147			9.8397	9.2281	8.2885	5.2022	9.5383			2.4344	5.5437	6.8385	7.3226	7.2429			4.7469	1.1857	10.6359	9.3486	10.1126			7.6243
7.2815	7.7101	8.9763	8.8678	8.3543			7.9675	6.1911	8.0773	6.1491	2.7756			6.5486	2.9066	3.5086	5.3656	6.75			5.191	8.4924	6.0328	5.6987	4.9858			9.585	9.5523	9.8295	9.9091	7.9369			2.5625	5.6649	6.926	3.4917	2.5225			2.4543	1.7231	10.5629	9.2937	10.1471			5.4489
7.5622	7.2063	8.964	9.2185	8.5189			8.4961	8.6376	6.0032	6.2571	5.5559			3.0634	5.3347	4.0305	6.696	3.704			5.2727	8.6561	6.0463	5.2367	1.8834			9.6697	9.5298	9.6292	2.965	7.7905			2.5425	5.8953	7.219	3.6458	7.4624			2.2314	1.7269	10.5595	9.3721	3.2942			5.5478
7.2168	7.4712	8.955	8.8929	7.8421			7.9928	9.2112	5.7019	6.1923	5.3344			3.7866	5.3134	3.7033	7.0394	6.6209			5.2518	8.4858	9.3905	4.3615	4.9226			9.6503	9.2596	9.6266	2.725	3.4078			4.8632	2.8329	7.2266	3.7396	7.4777			11.222	11.2892	3.2295	9.781	10.7222			8.9301
7.2432	7.73	9.2771	8.857	8.0794			8.3882	8.0087	5.859	6.265	6.0548			2.9542	5.2743	3.2776	6.7007	6.7091			5.3466	8.593	9.764	4.3819	4.8854			9.1795	9.581	9.6958	2.9122	3.5953			2.4246	5.8226	3.2748	6.9768	2.4223			11.1334	11.2113	2.8183	10.2689	10.4227			8.8489
7.2356	7.6608	9.0035	8.9959	8.049			8.5155	7.8928	6.6598	5.7302	6.3998			2.9015	6.7565	7.7327	6.9206	6.6481			5.243	8.6361	9.2879	4.1759	4.951			8.9193	9.7061	9.6268	2.5282	9.7595			2.6926	5.6793	3.2838	7.1	2.3674			10.8355	10.9673	3.2227	10.1161	10.4101			5.3597
7.3726	7.5719	9.0425	8.9722	8.1492			8.1869	6.2303	7.8367	6.3454	5.9432			6.6515	3.0903	7.7505	7.023	6.606			8.6368	5.3669	6.1781	5.7296	5.1814			9.0103	5.5227	5.2052	2.2211	9.9931			2.5296	5.8262	3.2684	7.3857	2.5384			10.8334	11.2944	3.277	9.8725	10.1973			5.5027
7.3434	7.5589	8.9922	7.9275	8.9658			8.4043	6.2036	8.0953	5.6479	5.8449			6.6136	6.8254	6.6678	6.824	5.46			5.2444	8.5796	6.1224	5.616	4.8431			8.9169	2.791	9.8002	9.1298	9.9275			2.4264	6.8633	7.1656	7.3678	2.4356			10.8459	11.1581	2.8256	10.2627	10.5384			2.2636
7.2331	9.4698	7.2092	8.9906	8.1898			8.91	5.9322	5.7856	8.1707	5.831			6.7513	5.1988	6.5592	6.6588	6.4432			9.6124	5.5603	5.9207	6.892	3.4715			9.3318	9.3218	9.6229	9.0777	9.8489			2.5284	6.9825	6.9897	7.3694	2.494			10.6854	10.68	2.3879	10.1125	10.4278			3.1246
9.58	7.2629	7.3432	9.0612	7.8981			8.941	5.9725	6.0616	8.0286	3.5178			6.7178	5.401	3.2476	6.7591	3.608			5.3684	8.5824	9.6474	4.2925	3.4726			9.1949	5.7588	8.2252	8.8971	9.6378			2.5275	5.5695	7.2439	3.5633	2.4864			2.1925	1.314	2.7287	10.3882	10.194			3.0277
9.3414	7.7734	6.9485	9.1748	8.0809			8.491	5.7495	6.0593	3.4457	8.4412			6.8221	6.8526	4.0429	4.0896	5.4686			5.4996	9.6005	8.8046	5.4226	5.3683			9.1536	5.7032	5.2621	2.2215	10.1099			2.4939	5.7558	7.3885	3.7228	2.7289			10.8952	10.7248	2.5649	9.7101	10.2274			3.2379
7.5569	9.4757	6.7156	9.0867	8.1708			8.6699	6.4868	4.0214	6.2382	8.9606			6.686	6.8579	3.6612	4.3352	4.0151			9.5982	8.539	5.4728	6.3972	3.629			9.0361	9.6275	9.698	2.2225	7.7005			2.4499	5.6529	7.2983	3.6134	2.6328			1.8418	1.4417	2.6112	9.6625	10.2256			3.1721
7.6573	9.492	6.7854	9.0175	7.7399			6.1123	8.3018	3.6159	6.2695	8.118			6.6062	6.7056	3.7335	5.5203	3.9836			9.5635	8.7183	8.8307	5.1776	5.135			9.0522	9.5392	8.5225	5.2712	9.5488			2.4242	5.676	7.1775	3.1392	7.4354			4.7511	1.366	2.7769	9.8822	10.2166			3.2963
7.5517	7.1478	9.0451	7.6385	9.009			6.0185	7.4496	8.3918	3.7657	6.103			6.6834	7.4893	6.6036	6.8507	4.317			9.5073	5.3519	8.4606	6.7157	3.6324			9.0879	9.5951	8.5082	2.2225	7.664			2.5269	5.5282	7.4279	3.7389	7.2597			1.8465	3.1437	2.1685	9.7759	10.2431			3.3708
7.565	7.2662	9.1893	8.8107	8.0592			6.6148	6.0233	8.3022	8.3826	3.6869			6.5693	4.0691	3.9052	3.3884	6.8348			9.478	5.6369	8.7362	4.326	3.4129			9.1189	9.27	8.6528	2.2229	7.1947			2.4348	2.6453	3.8378	7.3621	7.2474			4.7242	3.1119	2.2582	9.618	10.2922			3.1659
7.672	7.3105	9.0736	8.9172	7.9457			6.4468	5.4788	8.3816	3.782	9.3076			6.6488	4.1568	3.599	3.2516	6.6716			9.488	8.6525	9.4642	3.6367	5.4519			9.2977	10.0263	8.5205	2.2182	7.5644			2.472	2.6227	4.2517	7.2936	7.2485			1.9145	1.2261	2.8511	9.7781	9.9112			3.4533
7.5676	9.6965	6.7778	8.9884	7.9788			6.5793	5.1819	8.3769	3.6603	7.9822			2.7537	6.8089	3.9861	3.8501	6.4865			9.4111	5.6756	8.7442	5.7218	5.4119			9.7906	9.2269	8.2828	2.2951	7.3443			2.4977	2.6429	3.7189	7.3277	7.2288			4.7224	1.228	2.7108	9.7234	9.9713			5.5002
7.6927	9.4228	6.9209	7.9364	9.1712			6.4202	8.5682	5.7113	4.4989	3.7726			3.5648	6.7263	2.9686	6.5489	5.6841			5.5381	9.5693	9.1529	6.7628	5.5189			9.537	9.6293	8.6266	2.5721	7.9297			2.4424	2.4779	4.1182	7.3254	6.8297			4.7445	1.228	2.7949	10.4927	10.1118			5.3678
7.6282	9.472	6.6845	9.013	8.2319			6.2734	6.389	8.0806	3.3641	3.8412			2.7597	6.7092	8.1409	6.5696	7.674			5.4218	9.7066	9.2976	4.1235	5.445			8.9797	9.5867	8.2001	2.2227	7.9334			2.4236	2.6626	3.7822	7.3786	6.9943			4.6396	3.2153	2.2967	10.4389	10.4896			5.4404
7.7738	9.5833	6.9875	7.697	8.9466			6.4056	8.1395	5.92	4.0022	2.9087			6.6037	3.0743	7.7917	6.6902	7.7007			5.2715	9.4216	9.5622	4.17	4.1117			9.6624	2.7373	2.2262	2.7892	8.0093			2.2249	2.5654	3.3967	3.6146	2.4728			4.2843	1.2534	3.2663	10.457	9.9966			5.3313
7.5643	9.5993	7.881	6.7569	8.225			5.8568	8.5832	3.785	3.8716	6.0691			2.8767	5.2816	3.5906	6.9027	6.9622			5.4885	9.3353	9.5285	6.8183	5.5969			9.8221	2.5073	2.2128	2.8228	7.8105			4.9624	2.6932	3.9876	3.3275	2.4499			4.2989	1.2231	2.811	9.7822	10.1783			5.4194
7.5035	9.5476	7.6428	6.7533	8.03			6.5336	7.489	4.6898	6.1953	7.8133			5.3667	4.5391	3.8171	6.9928	6.5208			5.6026	9.6685	9.3083	4.512	3.8988			9.3306	2.6639	5.1895	9.6228	10.0095			2.5776	5.5799	4.483	3.4424	7.2524			10.6813	10.5268	10.7236	2.6522	10.2444			5.4336
7.557	9.3834	7.9925	6.8365	8.9973			6.6279	7.8358	6.1059	4.7083	8.4298			5.4205	6.7471	6.6357	6.8948	6.4745			9.4685	5.4815	9.6424	6.7648	5.3833			9.3878	9.3979	5.1862	2.2229	7.9513			2.4948	6.6699	6.7762	3.3127	2.4646			10.826	10.5766	10.7268	2.6246	9.947			5.2353
9.6343	7.7204	8.0713	8.7588	6.9724			8.1596	6.1814	6.1439	8.5452	3.4085			6.5832	3.5328	7.9393	6.6762	3.8849			9.5214	5.4767	9.4649	4.3765	3.7514			9.4252	10.0517	5.5592	2.6009	9.6515			2.5119	5.5866	3.9283	3.623	2.5945			10.624	10.3442	10.6105	2.6628	9.9875			5.4561
9.5512	7.787	9.182	7.9655	7.1599			5.8883	6.5853	8.5748	9.3566	3.5226			6.7154	6.3192	3.9043	4.2575	6.6955			9.4225	5.7052	6.2267	5.7611	5.4855			9.296	9.8238	5.5822	2.2529	9.9701			6.7216	2.6275	6.8826	3.3766	6.8823			10.2531	10.647	2.3334	10.2693	10.2551			4.9208
9.4561	7.6898	8.6032	7.965	6.7734			5.7829	8.4919	6.774	8.0615	3.582			6.7981	6.691	3.263	5.6032	4.1178			9.56	9.2279	5.4918	4.3251	5.4149			9.1894	9.9022	8.8961	9.2966	9.8159			6.7791	2.523	6.7672	3.3716	2.4453			3.6586	1.1694	2.4922	10.3334	10.2538			5.2827
9.3944	7.6223	7.9301	9.1002	6.541			5.9777	8.1047	5.7338	6.3413	3.9414			6.6179	6.8314	4.0933	5.3712	3.8691			9.2143	6.3357	9.4342	3.5844	5.5273			9.096	10	8.6552	9.2799	9.679			6.7227	2.6472	6.7683	3.3293	2.3825			10.769	9.8329	2.459	9.8139	10.1121			5.7383
9.5071	8.473	6.998	9.0011	6.7063			6.1425	5.7305	9.4648	5.938	8.4498			6.5526	6.8741	4.1519	3.4671	5.4875			6.0765	9.389	9.5345	3.5329	3.1114			9.1192	10.0382	8.611	9.6562	7.2162			6.8311	2.5765	6.6927	3.3593	2.2773			4.7411	9.9428	2.9234	9.7199	10.2231			5.2692
8.2135	9.577	7.2168	9.147	6.7041			6.1296	6.3058	5.7533	9.171	7.9737			6.6595	6.7451	3.3382	6.8874	4.0878			9.2843	5.8737	9.6197	6.6461	5.1159			9.5051	10.057	8.8288	9.2691	7.8151			2.3821	5.559	3.6573	3.9445	4.943			4.6594	10.224	2.6926	9.9648	10.2714			2.8055
9.4811	8.6716	7.0805	9.1302	6.7185			6.1306	5.7787	5.8087	7.8912	9.064			6.5847	6.6323	4.0861	7.0126	3.9577			9.4428	9.3836	5.3215	4.2166	4.2476			9.1219	10.0116	8.8026	9.5769	7.8391			2.4365	5.6779	3.8126	3.5796	4.9367			4.6243	3.1929	9.7659	9.6177	10.1143			5.5876
9.4558	8.5531	6.9661	8.6102	8.501			6.3772	5.8741	6.1758	8.0763	8.8084			6.4941	6.7333	2.9917	6.9539	5.1579			9.4691	5.5313	9.2814	4.3311	4.1129			9.1525	9.2227	8.5608	9.2252	7.8132			2.4231	5.6595	2.875	7.2954	7.2922			4.764	3.1556	9.7477	9.4895	10.231			5.1579
9.4069	8.1226	8.6175	7.0371	8.6814			6.4581	6.3315	5.3762	8.8854	8.0425			6.6894	6.5629	7.985	6.7452	6.7055			5.3907	9.6674	6.2924	5.6415	5.5243			9.0658	9.8315	8.6222	9.622	7.9346			2.4259	5.6554	2.7222	7.2319	7.483			10.2226	3.1788	9.9276	9.3245	4.1341			5.5018
9.4942	7.9017	8.8502	7.203	8.1737			5.6966	6.1877	5.8767	9.087	8.2437			6.6982	6.741	3.9213	5.5966	8.1802			5.1802	9.7474	6.0107	4.2477	3.3244			9.1591	9.5588	5.5215	2.1558	7.6675			2.3128	5.7299	2.9812	7.3245	2.2257			10.2499	3.2736	9.7996	9.1793	4.3545			6.0365
9.4636	8.1487	8.9342	7.0952	8.1222			6.0498	5.5709	5.7245	9.24	7.7297			6.7697	6.7966	3.5596	4.8909	5.1946			5.1937	6.2742	9.5263	3.34	3.5185			9.0637	9.6866	9.2858	9.6027	7.9684			2.3341	5.9579	6.9329	3.1896	7.2233			10.8534	3.1114	9.8133	9.3864	4.4356			5.2305
9.3668	9.3577	7.7804	7.0246	6.9396			5.5461	5.8953	6.1507	8.643	3.3407			7.0794	6.8884	3.6806	5.3787	3.0744			5.3171	6.1658	9.2935	5.9213	5.4743			9.0739	9.6138	2.5588	2.2508	7.0868			2.3683	2.2272	3.2423	7.522	6.9223			10.6411	10.5931	2.9653	9.3107	10.2239			5.215
9.5588	9.7098	7.8952	6.5766	6.9785			5.5477	6.0149	5.4789	7.9563	3.9071			6.8488	6.7512	6.7723	5.5032	6.599			6.0963	5.3236	9.4779	5.9163	5.4232			9.6256	9.6172	2.8222	2.2212	7.7254			2.3846	6.7578	7.2135	7.464	7.2545			1.9894	1.236	9.9562	2.9461	10.1841			7.4005
9.4591	9.5236	7.694	7.0638	6.7701			5.6063	6.3684	6.0346	8.2055	3.8122			6.7007	6.6927	6.6804	5.3467	5.7319			6.1967	5.5496	9.6727	6.2166	3.4919			9.7039	9.6352	2.9225	10.0172	7.7567			2.3827	6.8494	7.3653	7.3567	6.7738			1.899	1.2832	9.7468	9.5637	3.2652			7.3041
9.5777	8.2711	8.9117	7.0152	6.8822			5.6138	5.8168	6.104	4.0302	9.1029			3.0227	6.8823	3.3845	5.6751	7.5369			5.3228	5.9694	9.6579	6.5116	5.4819			9.5436	9.2031	2.9258	2.222	7.5613			2.4171	5.9978	6.8429	3.1581	6.7627			4.2893	1.2696	10.3326	9.2785	4.2549			7.2928
9.6076	8.5961	8.8683	7.1613	6.7761			5.7654	5.1317	5.6059	3.3647	8.2592			3.6909	6.1055	5.4804	6.5044	6.5977			5.97	5.4769	9.6288	4.2361	3.515			9.8666	9.2286	5.0829	8.9227	7.7393			2.2519	5.5244	7.372	3.6581	6.8432			4.783	1.3536	10.1192	9.1347	4.2526			7.5317
9.4637	8.1875	9.0352	7.2735	8.3711			5.8548	6.2557	5.5824	3.8304	9.5475			3.3298	5.3226	3.5996	7.4702	6.6481			5.2964	6.3292	9.6113	4.1824	4.1458			9.8629	9.3825	5.0605	9.0872	7.8726			2.2697	5.5553	7.2964	3.4822	6.922			1.8185	1.2394	9.7724	9.4423	4.4216			7.4523
9.5991	9.4708	7.7559	7.1465	8.1208			5.868	5.6653	3.5136	6.5894	8.2654			3.1817	7.8534	7.9657	6.3936	6.325			6.2536	5.4783	5.4439	5.6493	3.4491			9.6594	9.2538	2.9892	9.855	7.8765			2.3255	5.6225	7.376	3.4918	6.8946			1.9635	1.3628	9.5998	9.328	4.3846			5.4993
9.5646	9.6286	7.7759	7.0718	7.9131			5.8555	5.8119	3.5675	6.4196	8.6278			6.635	3.5233	7.7792	7.8726	6.2772			5.3303	6.2173	5.4067	6.1557	1.8145			9.7881	9.7209	5.2982	10.0225	7.8057			1.8246	2.5297	1.3486	7.241	6.884			2.2343	1.291	9.7443	2.8983	9.8721			5.3065
9.6892	9.2784	7.8799	7.1995	9.0324			6.3219	5.7419	6.1985	3.4629	8.4206			3.0832	6.7336	7.8715	7.6561	7.1708			6.2037	5.4629	8.8207	4.1372	1.1276			9.7578	9.2561	5.1821	9.0586	2.9007			2.3928	5.6395	7.344	3.3678	7.2722			1.9356	1.1852	9.7945	2.7683	9.9951			5.2974
9.3644	9.48	8.1117	7.0565	8.7428			6.6157	5.597	5.9811	9.9951	10.1056			6.8532	4.2999	7.8241	7.6072	7.6419			5.3568	6.0103	6.0326	6.2489	1.8188			9.6584	9.2979	2.9226	2.9228	7.0391			2.4529	5.7255	7.223	3.6395	7.2223			1.8442	1.3782	3.5446	9.2628	2.9564			5.0407
9.4972	9.2724	8.2955	7.0456	8.6394			6.5716	6.2718	5.6733	10.1944	9.2128			6.6541	2.7557	5.5876	5.8652	7.5694			5.2778	6.23	6.2537	5.6114	5.4355			9.5986	9.1959	5.5906	2.2298	7.9949			2.3656	5.7989	7.3154	3.9336	7.2956			1.8118	1.4485	9.7246	2.8713	9.9827			5.3376
9.4145	7.6979	8.018	9.1242	8.6643			6.3514	5.6047	5.7202	9.3893	9.0703			6.541	7.7076	7.8948	3.2842	6.4928			5.364	6.0516	6.1113	5.8164	5.6659			9.7014	9.7799	8.5202	2.2562	7.8903			2.4243	5.6276	7.1227	3.3429	7.2484			10.7223	10.4695	9.8245	2.8954	10.2662			5.0242
9.5381	7.6778	7.9628	8.861	8.596			6.2007	5.9425	5.7094	9.1437	7.6817			5.4929	7.8225	3.6448	3.6507	6.9422			5.1653	6.0372	9.5716	4.316	5.5866			9.7514	9.1372	8.2222	9.0281	7.521			2.5696	5.59	7.25	3.3837	7.2634			10.6642	10.6373	9.6144	2.9935	10.1017			5.2316
9.4942	7.6389	8.905	8.9061	8.0201			5.9983	6.0622	5.4734	9.7921	8.1335			7.6723	3.1237	3.9365	5.2231	8.1371			5.3192	5.9624	9.589	4.1545	5.4464			9.1065	9.9711	2.2858	2.8528	6.9944			2.295	5.5937	7.2822	3.4387	7.2284			1.8421	10.4345	9.6219	2.8347	2.88			5.5995
9.4469	7.5428	8.8909	8.6412	7.8277			6.1856	5.7582	5.987	8.9241	10.3168			6.706	3.8633	5.4004	8.1536	5.5752			5.3968	9.6437	5.7617	4.3337	5.4993			9.0842	10.1763	5.2818	2.7992	7.5993			2.4462	5.9439	6.9392	3.4162	7.2224			2.2338	10.6881	9.9451	2.7843	4.4178			5.3368
9.4557	7.8108	8.7516	8.4335	8.0149			6.1061	6.1122	5.9829	8.7226	9.2079			6.5412	2.7468	3.0336	5.2937	8.2353			5.2373	6.036	9.6202	4.4649	5.3775			9.0945	10.1281	2.6228	2.7226	5.7122			2.3125	5.9235	7.1156	3.492	7.2486			10.6146	10.636	9.7749	2.9199	4.4915			5.1457
9.5711	7.6207	8.8967	8.5917	6.3841			6.4941	5.6431	5.4608	8.2129	8.7455			3.0084	6.7751	7.6488	6.5621	8.0764			6.2109	5.5415	9.5931	5.9642	5.2398			9.6309	9.6757	2.8019	5.5021	5.6092			2.2583	2.6523	2.2434	7.5164	6.9936			10.8636	10.6918	9.6368	2.5228	4.4372			5.3614
9.461	9.3156	7.2185	8.1103	6.1591			5.7166	6.2934	6.3488	9.5957	8.4896			5.524	2.8953	3.5873	7.1132	8.1304			6.2256	5.3994	9.5653	5.4772	5.3962			9.2065	9.5222	9.2582	9.8228	5.7986			2.3625	5.874	7.2515	3.8114	6.9654			1.9143	10.5534	10.1185	2.7519	2.6368			8.7344
9.3766	9.4568	7.0882	7.9668	5.8105			6.4151	5.6379	9.8965	5.9356	5.633			2.9738	6.1601	3.747	6.8992	8.1803			6.0315	5.4867	9.6316	4.5154	3.4868			9.0215	9.612	5.2022	5.5927	7.6208			2.2666	5.8935	6.9212	3.4793	7.2222			10.3998	10.6258	9.7485	2.3856	4.4232			8.7866
9.6791	9.484	8.0466	7.1211	5.5883			5.8598	6.2219	6.5338	8.186	6.3157			5.62	2.9661	6.8464	7.7629	4.1889			6.1454	9.7799	5.9886	3.4936	3.4644			8.9129	9.7512	5.1582	5.652	8.0041			2.2249	2.5869	6.8961	3.2993	6.9655			4.6884	1.4595	9.7219	2.7368	4.2929			5.9165
9.4557	9.504	7.1427	8.0757	6.1382			5.8936	5.9764	8.9795	5.7499	8.3535			5.2815	8.6389	7.1159	7.5648	6.8805			5.766	6.1155	9.5179	3.4648	3.8638			8.9732	2.2077	2.8062	5.2827	7.9726			2.2878	2.5797	6.7992	3.464	7.4736			4.6868	1.2991	9.825	2.5544	4.4371			5.4085
9.5642	9.4981	7.0921	6.2407	8.178			6.0572	5.93	8.7918	5.5331	8.4343			8.5505	5.3713	6.6945	7.4525	6.4975			5.983	6.1738	5.4168	5.6142	3.434			4.2069	9.6515	9.0855	8.6172	9.9536			2.1999	2.7225	6.874	3.1869	7.2283			4.6295	10.2935	2.2423	2.4819	4.6272			5.1441
9.5316	9.3466	7.1451	5.6914	7.8294			5.8303	5.9383	8.4286	8.8424	5.7409			5.192	7.8007	6.6685	4.4308	6.7199			6.0851	5.6607	9.8705	4.4669	3.992			4.1453	9.608	2.8598	5.2151	10.2049			2.2216	2.5348	6.6821	2.8746	7.4484			4.6289	9.9559	2.242	2.524	4.331			8.8944
9.2847	9.4512	7.1157	5.772	7.7666			6.3235	8.4854	5.843	9.7393	6.1647			5.2815	7.9746	6.3897	3.1184	4.6195			5.8843	5.526	6.3311	5.8145	3.7327			9.2083	9.6893	2.8606	5.289	10.4477			2.361	2.6336	6.8913	3.1533	7.3445			1.9242	10.2278	2.2871	2.2183	4.6176			9.3232
9.3587	9.3368	7.1319	6.3293	8.0851			6.5599	8.6113	6.0648	6.2612	3.8419			5.39	2.9035	6.4993	4.2522	7.6525			5.1986	6.1354	9.7227	4.2982	3.6562			8.9462	9.6526	2.8922	5.2658	10.3636			2.3449	2.2346	6.8266	3.1646	7.2826			2.2232	10.2222	2.4796	2.9211	3.1326			9.2922
9.5724	9.4708	7.2089	5.9159	8.1355			9.3955	6.5029	6.5421	5.8553	4.4707			8.3601	5.257	6.6968	7.8155	3.7993			5.5787	5.8938	9.6856	6.2616	5.5838			8.9179	5.3793	5.2598	8.5822	10.0884			2.2249	5.9395	6.8599	3.2427	7.4398			1.854	10.2636	2.1934	9.2966	4.421			9.2333
9.4642	9.3594	7.391	6.2497	7.9728			6.7858	9.7896	6.2656	4.1987	5.7165			8.4403	5.4994	5.2866	2.9476	2.9761			5.483	6.1682	9.5807	4.1892	3.3823			8.9817	5.5022	5.2655	8.7017	3.4793			2.4287	5.723	7.3227	3.6774	7.2274			1.9342	10.1893	1.9954	9.6456	4.4134			9.5839
9.6134	9.4893	7.6343	6.2073	8.4965			7.3416	9.7167	6.1105	4.1489	4.0833			8.3856	5.2456	6.721	7.6825	3.6003			5.3229	6.1655	9.5912	4.2178	3.5144			4.2251	9.621	9.1508	8.6022	7.2889			2.2517	5.6835	7.1647	3.2357	7.3994			3.6842	10.61	2.3319	9.8523	2.8221			9.3427
9.4946	9.487	7.415	5.9893	7.9948			6.5947	8.2769	7.0128	4.687	4.7021			8.4109	5.3835	5.55	6.8164	4.2885			5.4836	6.3206	9.6296	4.1576	3.5712			9.5056	9.2757	2.0222	5.2252	7.5665			2.4572	5.7566	7.3972	3.4618	7.4399			3.2158	10.6751	10.3345	2.5292	3.2221			5.3819
9.5767	9.3275	7.5417	6.393	8.0692			6.8351	6.2725	8.666	4.18	4.3759			6.7437	7.8315	7.6554	8.268	4.7901			5.5205	6.2502	5.9148	6.2216	1.8184			4.1821	9.6252	2.8629	5.5267	7.5269			2.5211	5.6244	7.1113	3.9561	6.9424			2.1339	10.6371	2.7557	3.3523	10.5454			5.5402
9.4411	8.083	8.8702	6.6211	8.0442			5.7621	4.32	6.6135	9.1062	8.5232			5.2458	7.7193	3.528	8.3567	4.1134			5.4875	6.2599	6.0171	6.3355	1.9315			8.8028	9.883	2.8811	9.5277	7.5177			2.4188	5.7457	7.1473	3.9997	7.2883			2.2545	10.6277	2.2923	3.2761	10.627			5.5831
9.3521	7.866	9.0692	6.7544	7.8677			6.2126	4.4013	9.797	6.7224	5.1541			7.7381	5.3744	3.6386	8.21	2.8401			6.0877	5.7294	6.0407	6.3847	1.8294			9.1016	9.5036	5.0212	2.1975	5.0603			2.4543	5.8826	7.1524	3.568	7.3347			3.2434	2.8824	10.4635	9.5107	4.5418			5.8828
9.4752	8.0971	9.2482	7.4247	5.5599			6.4336	7.0805	4.7781	5.2817	8.1815			7.7261	6.7826	7.9554	7.009	2.6536			6.261	5.4856	9.5552	6.1839	5.3587			9.1138	9.5223	8.589	8.5919	6.1846			2.3729	5.9239	6.9148	3.2477	6.926			3.6945	10.5673	2.5527	3.2727	10.7228			8.9691
9.5704	7.9136	7.7967	9.2163	5.5442			5.6881	4.2625	5.9779	5.4646	9.0471			7.7519	6.8177	7.7326	4.7229	6.9189			5.3808	9.6244	5.9536	6.1648	5.3386			9.1769	2.9592	2.8922	9.8191	6.2836			2.3192	5.9977	1.4256	7.2924	6.8284			3.6105	10.5593	2.417	9.8761	4.6679			8.899
9.4975	9.5032	7.7361	7.3872	5.703			5.9275	6.523	5.8628	9.2435	4.4399			6.6058	3.023	5.6065	5.6073	8.1468			5.4386	6.0422	9.5774	6.3175	4.1533			8.9618	2.8322	5.6589	8.5915	5.9303			2.4289	5.8923	1.1462	7.3841	6.5629			3.8451	10.7858	10.5779	2.4934	4.7541			8.9816
9.2994	9.528	7.5033	8.0666	5.4238			6.733	8.9862	6.1646	5.3393	4.1189			6.5749	5.3753	5.3667	4.2934	3.8651			5.4231	6.15	8.6507	5.8744	5.8462			8.8534	2.0538	5.6885	8.6506	6.1474			2.3761	2.2683	2.9252	7.5531	7.2753			4.1442	10.6222	2.3217	10.2786	3.2343			8.9982
9.2869	9.5621	7.4023	7.3197	5.8189			6.3475	10.369	6.3639	5.5344	4.2457			6.7105	5.4571	6.8269	3.3591	7.5739			5.4388	6.3265	9.6142	5.2196	3.8194			9.0819	2.6368	2.8562	9.5615	3.2866			2.3158	2.2524	1.527	7.3874	6.9986			1.8964	3.2225	10.4829	2.559	10.4437			8.945
9.428	7.8918	7.5189	9.2069	6.0016			6.1831	10.1899	4.6687	5.6166	6.3289			6.6868	5.2953	6.7308	3.6645	6.8709			5.5354	9.531	6.0712	6.3766	5.9111			8.8358	9.2221	8.6699	10.156	6.458			2.5627	5.9922	6.7699	3.6528	6.8627			2.2224	2.9263	10.7581	3.2319	10.449			5.4941
9.3401	7.8753	7.7665	9.1247	6.4786			10.0695	6.2851	4.1818	6.1935	5.8094			3.4233	6.7574	4.4434	5.4837	3.5678			5.5084	6.3799	8.7061	5.749	5.7154			8.9204	2.8705	2.522	10.0207	5.9684			2.45	5.9785	6.7573	3.1255	6.8358			1.9349	3.2143	10.527	3.3715	10.5552			5.2133
7.9674	9.3214	8.1706	9.072	6.6055			4.2071	10.067	6.1138	6.1788	6.1054			3.0728	6.8081	7.8022	3.2637	6.5241			5.315	6.441	9.6074	6.3113	5.5217			8.9624	2.8337	2.5828	9.1128	6.0249			2.3823	5.8943	6.734	3.1344	7.2244			2.3853	3.2153	10.6823	9.3575	4.4461			5.4493
8.0775	8.1814	8.8228	8.9163	5.8375			9.7732	6.777	3.935	6.0435	6.2171			3.4811	6.9202	7.7793	3.2523	6.3433			5.5246	6.3027	9.5464	6.1832	5.492			3.99	2.9376	2.9022	9.1226	5.8633			2.4824	5.9422	6.7437	3.4633	6.9336			2.2148	2.8727	10.6231	3.1058	10.6282			5.3167
7.82	9.4653	7.753	8.8976	6.6517			6.4669	10.0209	4.4798	8.9567	5.1343			6.8278	6.8207	3.2653	3.7581	4.955			5.4425	6.1187	8.6546	5.5587	5.5517			9.018	9.2509	8.5988	9.1162	7.733			2.4121	2.2365	6.7898	3.4613	6.9254			2.2888	10.964	2.1366	3.5114	10.4977			5.1954
8.0138	9.3586	7.5872	8.9846	6.8232			6.1561	4.1404	10.1349	6.2655	8.6295			6.5778	7.0809	3.6578	3.9583	7.5119			6.2677	9.5768	5.5361	6.2111	5.6352			9.1089	9.5329	8.2221	9.1022	7.6318			2.3442	5.9755	6.8718	3.4623	7.4465			3.7664	3.2541	10.5262	9.3771	4.5271			5.2242
7.8181	9.3543	8.3039	6.6854	9.1473			9.7129	3.9773	5.7036	5.9588	6.0905			6.54	6.7639	3.6494	3.6894	7.4283			5.5337	6.2568	9.617	3.1355	5.9465			9.0279	9.5288	9.0162	2.9658	7.4588			2.3656	5.9535	1.4468	7.3111	6.9557			3.9143	3.2175	10.5354	9.3454	4.8234			5.2226
8.0648	9.5577	7.473	6.8101	8.9201			4.3657	9.7702	6.0716	6.9117	9.2767			6.7255	6.7907	4.0508	3.9791	3.0983			5.8568	5.7722	9.5483	3.1689	5.9611			4.202	9.511	8.2221	5.6928	7.5909			2.3951	2.2595	2.8788	7.3227	7.2284			3.6981	2.9499	10.4277	9.522	4.9142			5.3081
7.9938	9.3344	7.8558	6.6653	9.1282			4.0804	10.3214	5.0658	6.5807	6.6226			6.7684	6.7847	6.627	6.5605	3.9832			5.7218	6.0789	9.7227	2.8515	5.8933			9.2481	9.2751	8.2692	5.2705	7.9727			2.3428	5.8752	6.8272	3.1328	7.2247			10.3523	10.3258	10.621	9.9636	4.6681			3.0044
8.0302	9.4499	6.6585	5.8239	7.2799			4.2886	9.7522	6.4981	5.2923	6.422			6.6586	6.9334	6.8257	6.5493	2.9805			5.4325	6.2915	6.3743	4.8582	3.9175			9.2947	9.0988	8.2698	9.5222	7.6229			2.5244	5.4627	7.1252	3.2176	6.9834			3.8251	3.2294	10.6468	9.8223	4.6328			5.6699
8.0751	9.2961	6.705	5.4086	9.0762			3.1688	6.4291	10.1302	5.8306	6.2738			6.5577	2.758	3.8284	6.7257	7.476			5.4488	6.0323	6.462	2.9443	3.6173			9.3154	3.0217	5.028	9.5725	7.7187			2.1315	2.6558	7.1998	3.233	6.9945			3.6564	2.9233	10.7551	3.2513	10.3983			9.369
9.3827	7.9763	6.4849	6.2335	8.7218			3.5069	5.9948	9.6687	5.8519	6.434			6.637	4.2382	3.3954	7.78	7.5079			5.4421	6.0597	9.4955	4.4125	5.6317			3.9642	9.266	5.8662	8.8998	10.0895			2.3185	2.7655	3.4787	7.4272	7.4856			3.7623	3.2536	10.2139	3.2187	10.5221			5.705
8.0559	9.1921	6.7374	8.8884	8.2224			3.2045	6.0303	6.7041	9.8018	5.312			6.716	6.9197	6.7836	7.8333	7.9307			5.3822	9.6947	6.0312	4.4698	5.7117			4.0115	9.6881	5.8205	9.5522	7.4689			2.3641	5.6225	3.4323	7.3158	7.2229			10.2426	10.1475	10.1468	3.2989	10.2785			6.0823
7.9145	9.399	6.5624	8.0706	9.0473			3.8702	6.3895	10.0959	5.1169	4.273			6.7514	3.259	3.3335	7.7696	3.4553			5.4947	9.8023	6.2475	4.3715	5.6145			4.039	9.2699	5.6522	9.625	10.2643			2.3752	5.5824	2.8194	7.3731	7.3992			4.6525	10.224	3.8546	9.2685	10.3131			9.4385
8.1497	9.3195	6.5916	8.9973	8.3901			3.3077	5.9253	9.3019	3.9186	4.8445			6.5481	6.8839	7.7833	3.7529	7.3077			6.2119	5.7366	9.5821	4.4736	4.1766			2.6819	9.6677	5.2265	9.707	10.1879			2.3229	5.5552	7.1614	3.3826	7.7257			4.7996	10.1861	10.4585	9.6154	4.6833			9.3297
8.0856	9.2021	6.609	9.0023	8.2117			3.5901	9.9336	6.2502	3.5867	5.231			6.6578	5.4759	3.4003	4.3245	7.3546			5.4296	5.9442	9.5929	4.6384	3.7668			2.6587	2.2129	5.1128	9.6256	10.2397			2.3829	5.5923	7.1418	2.2258	6.8774			9.9468	10.5397	10.3249	9.5731	3.3236			6.6636
7.9577	9.4548	6.5186	8.779	5.4198			10.236	2.5681	6.0609	6.0961	3.9827			6.6163	6.7612	3.9097	8.0167	3.6214			6.1555	5.6452	9.5467	4.5983	3.7227			9.3665	2.8525	5.1222	9.6102	6.2998			2.3318	5.6456	7.221	2.3472	6.8246			10.3623	10.6331	10.2554	9.9589	4.6228			9.2915
8.0012	9.428	6.607	8.8682	5.511			10.2369	5.9695	3.2741	5.4756	5.7047			6.6804	6.9385	3.5521	3.5263	7.6344			6.0831	5.7971	9.6996	4.5822	3.6213			3.0335	9.3865	5.2265	9.5888	6.2248			2.2526	5.7385	2.2614	7.2927	7.2444			3.4586	10.3738	10.3994	3.5827	10.5233			9.3284
8.0248	9.4548	6.6109	8.9187	5.7298			5.9552	9.2126	3.0382	5.8727	5.7952			6.6826	6.8027	6.8039	6.7862	7.381			5.7843	5.6745	8.7259	5.7752	5.8348			2.7712	9.5715	5.0529	9.582	8.0046			2.3915	5.7229	2.213	7.2854	6.8345			10.4234	10.4491	10.5525	3.3109	10.353			9.3286
7.8893	9.4939	6.733	8.9444	5.6969			6.0934	3.3582	9.7753	5.3841	3.4406			6.6711	6.9578	6.74	6.739	5.1211			5.4331	6.251	9.7578	6.283	5.8894			2.4579	9.5621	2.9221	9.8122	7.9163			2.3287	7.5255	6.9818	7.33	7.2276			3.2322	10.4262	10.395	3.5265	10.3315			6.0989
7.1177	7.7854	8.8091	8.566	6.1051			5.8554	3.4287	9.2297	5.2512	4.5335			6.6448	2.8434	7.7936	6.6472	6.2952			9.4988	5.6557	6.4119	6.3151	6.1517			2.4634	2.2088	5.1161	9.6292	7.7896			2.4232	7.339	7.2246	7.2292	7.2794			3.7431	10.4984	10.4683	3.7626	10.5114			6.5261
7.8921	7.0554	8.7252	8.88	6.3396			9.7259	6.2719	2.7855	5.2161	5.4243			6.7867	2.7832	4.0593	6.6263	7.4588			9.6057	5.5774	6.1601	6.1664	5.8524			2.7827	2.1102	5.2506	9.7052	7.6572			7.2687	2.5395	6.8468	7.2823	6.8734			3.6926	10.555	10.5895	3.6979	10.4366			5.7215
8.0577	7.1803	8.8626	8.7592	6.6115			3.2402	9.9795	5.2029	5.908	5.4323			6.6441	6.7201	6.6825	5.9815	6.5983			6.2602	5.6425	9.6478	6.4486	5.8477			9.4566	2.1322	5.2809	9.7709	7.653			7.2363	2.425	6.8971	7.2839	7.4787			1.8534	2.8983	10.5292	9.4245	4.7347			5.7636
7.1152	8.006	8.9066	8.5692	6.1819			2.6832	9.6081	6.1557	5.2399	5.4565			6.8314	6.7278	6.5951	5.1504	7.464			6.0509	5.6614	9.5852	6.4278	5.823			4.2264	2.9067	5.059	9.6772	8.0266			2.2863	7.3579	7.1276	7.5853	6.8668			4.6419	10.675	2.5224	9.6479	4.7966			5.6544
7.1048	7.9219	8.6079	9.081	6.3071			5.6054	3.1827	9.3987	4.515	5.6537			6.6438	6.7476	6.5201	7.508	5.5638			9.7736	5.6818	5.8972	6.1834	5.9137			4.089	9.5169	8.2822	9.1222	7.4451			2.3896	7.3525	7.1338	7.5595	6.9247			4.7154	10.8772	2.2238	9.6229	5.1078			6.3715
7.222	7.948	8.805	9.1022	8.4655			5.3932	3.5558	9.6842	4.7578	5.5394			6.6385	4.1136	3.9588	7.7705	7.6985			5.4079	9.8994	5.9665	4.3296	3.6611			3.9205	3.0823	2.8128	9.2529	7.1138			2.2527	7.2482	7.141	7.4439	7.43			3.6116	10.7881	2.2373	3.6243	3.2213			8.7246
7.0412	7.761	9.0606	8.9755	5.7986			9.843	3.6546	5.4179	5.6416	4.4014			2.8712	6.8164	3.3678	7.5465	7.5548			5.4171	9.7423	6.0116	6.3149	3.1864			4.0811	2.837	2.9962	9.017	7.3878			2.176	7.297	7.2623	3.4217	4.5675			4.6413	3.2293	10.4718	3.5632	2.7442			8.7004
7.1241	9.2929	7.6459	8.7813	6.018			10.0567	3.9408	5.4409	5.5538	4.7035			3.252	8.0258	3.0289	6.6271	7.665			5.3766	6.0866	9.4934	6.3135	3.4447			8.9889	3.0568	2.925	5.2602	7.5415			7.2151	2.5449	7.1656	3.6512	7.2222			3.2842	3.2921	10.6571	3.4731	2.8811			8.9372
9.3106	7.2143	7.5649	5.8469	8.9281			3.4641	5.4368	10.0951	5.9577	4.357			2.967	6.987	5.3098	6.7024	6.6348			9.7378	5.6959	5.9569	6.1358	3.822			9.1759	2.8659	9.1152	8.7222	7.9898			7.2124	5.9855	7.1351	3.5925	4.4245			4.6656	3.2231	10.5554	4.1834	2.7946			8.6943
9.432	7.0513	7.4899	5.6953	8.8515			3.3361	5.4724	9.4207	5.5325	5.3486			7.6622	6.8779	7.0341	6.8171	6.6759			5.618	9.8203	6.0771	6.1696	6.1164			9.0112	5.2218	8.6898	8.8081	8.0472			2.3195	7.2622	7.2911	7.3139	6.9939			3.7251	3.2695	10.5672	2.9621	5.2994			8.8147
9.5881	7.0185	7.4403	5.7514	8.9921			3.4525	10.6629	5.421	6.1338	5.1459			7.8113	6.8541	3.6755	7.0055	4.5128			5.2746	9.7082	6.1294	6.214	6.1515			3.9929	5.2833	2.6999	2.1961	7.4185			2.2941	2.6756	2.2285	7.3225	7.3782			3.4966	2.9311	10.5619	3.4393	3.256			8.8328
9.3478	6.8219	7.4902	6.659	9.1465			3.2942	10.3151	5.514	6.1955	4.0584			6.5775	7.8189	3.2026	6.5686	5.4055			9.4942	5.5062	6.0396	6.3927	5.973			9.0267	9.2952	8.8288	2.8192	7.6211			2.2628	7.2243	7.1482	7.1267	7.4644			4.4445	2.9956	10.5963	2.7541	3.1025			6.4983
9.4322	6.7662	6.7195	7.472	8.9544			5.4974	10.0055	3.2614	6.5667	6.1025			7.5978	6.7733	3.5901	5.4402	6.6322			9.4246	5.5897	6.0702	4.7885	4.1224			9.0116	9.6212	8.6208	5.2727	7.7394			2.1771	7.2439	7.1646	7.1242	7.2674			2.2419	10.6947	2.379	1.9795	3.2227			6.4661
9.5051	6.7667	7.6082	6.4874	8.7695			5.3795	9.1051	3.5138	6.0065	6.4808			7.7545	6.7613	3.4678	5.7387	6.771			5.5407	9.647	7.1126	4.2853	3.6112			9.056	2.6225	9.225	9.6922	4.6357			7.1549	2.2292	7.2941	7.1229	7.4368			2.2244	10.6555	2.3531	2.5218	3.1081			6.4403
9.4997	6.5898	8.7135	7.2911	6.579			5.4245	9.2651	5.9835	3.2046	4.012			7.6889	6.8934	3.4369	6.9023	5.2561			9.5431	5.5012	6.9954	6.3174	3.84			9.0401	9.2369	8.2698	9.6292	5.75			7.2682	2.7677	7.2722	7.182	7.2782			1.9842	10.7283	2.2613	2.5131	3.1893			5.4332
9.5151	9.4576	6.4704	7.4673	6.7282			5.6132	10.0458	4.7971	6.9664	3.5635			7.6583	6.9913	3.6682	6.7339	5.5321			9.8245	5.7418	6.6076	6.2315	3.2315			9.029	2.5239	2.9092	2.0298	4.306			2.4858	7.2284	6.6271	7.1767	6.8447			1.8545	10.8596	2.232	1.6942	3.2495			5.7242
9.5666	9.3696	6.3416	7.614	6.5527			9.828	5.6047	6.0738	3.7041	5.3983			6.8905	6.8036	5.4354	6.7381	4.22			5.4824	9.7138	7.0124	6.7448	4.5614			9.0271	9.6826	8.2268	2.8887	2.9944			2.5367	5.4423	2.2121	7.2289	7.2226			1.8414	11.1425	2.4929	1.9186	3.2749			5.3578
9.2978	6.7268	9.0406	6.5599	7.4681			10.1015	5.5838	3.32	5.4846	6.2178			6.6184	7.7616	7.7602	6.8065	3.6894			5.5267	9.8712	6.5765	6.647	5.372			8.9837	9.2698	8.2262	2.9605	6.9869			2.3149	5.4542	7.2854	2.1638	7.4657			2.3182	11.138	2.3774	2.821	2.828			5.3019
9.4499	6.4617	8.6424	6.5518	7.446			8.299	3.5043	5.4708	5.4804	4.0265			6.5827	6.7944	7.7734	7.5129	3.1864			7.2555	5.6036	9.5721	6.8532	5.3593			9.077	9.7001	8.2826	2.9229	7.8305			2.2144	2.6639	6.6644	2.2936	7.4794			2.2844	11.1588	2.6434	2.5662	2.9825			5.3322
9.4037	6.8472	8.8094	6.5089	7.9724			8.3843	3.7767	5.5734	5.2224	4.2322			6.6043	6.9004	7.7666	7.4043	3.5399			6.6138	5.5569	9.62	4.3314	5.1589			9.1153	2.6509	5.0285	2.9256	7.6395			2.2997	2.6248	6.6973	2.4137	7.4854			2.2854	2.6624	10.772	2.3954	2.8954			5.3883
9.378	6.6291	8.9949	6.4881	8.7113			8.3697	3.0519	5.1398	4.0569	5.8066			6.4687	6.8886	7.5557	7.5777	3.1725			5.5934	5.5899	9.6016	4.3115	4.7261			9.1426	2.7006	9.2989	9.7282	7.916			2.2655	5.4448	1.9388	7.4886	7.2887			3.7611	2.7281	10.7748	2.2187	10.2328			5.7208
9.3013	6.7386	8.8602	6.6461	7.4687			3.7365	8.4547	5.8138	3.6801	5.4869			6.7219	6.9444	6.7277	7.7964	6.0104			5.6371	5.5548	9.5725	4.1369	3.794			9.2546	2.7888	8.8218	9.086	8.0581			2.3315	5.5465	2.2244	7.3265	6.8329			3.7941	2.6222	10.8896	1.894	2.6343			5.3947
6.7119	9.2998	8.8269	6.7305	7.5516			3.5128	5.5687	5.239	8.0167	4.5105			3.2497	6.7185	3.2409	4.4836	7.4517			5.518	9.6305	5.2116	4.2665	3.4375			9.1469	2.525	5.1009	5.288	7.339			2.3842	5.4855	2.2327	3.5966	2.2242			3.9456	10.9339	1.8925	2.6487	10.2276			5.6397
6.4828	9.4495	8.9722	7.4614	6.7244			5.1923	3.2212	5.6226	8.1916	3.8368			4.3495	6.7191	3.135	3.7504	3.6072			5.4564	5.4331	9.6834	4.2623	3.6481			9.2055	10.1868	8.5288	9.7077	7.5927			2.2797	5.4685	3.2453	7.388	7.6923			3.8242	11.1466	1.6638	2.8793	10.4395			5.4784
6.6105	9.4982	7.313	8.7792	6.6746			5.5941	3.4152	5.3904	7.6	6.3356			6.8049	2.7015	2.9626	3.6886	7.5614			5.4038	5.5174	8.9321	4.2862	1.9521			9.0775	10.0919	8.2288	2.8822	7.5465			2.2494	5.6774	3.259	7.2721	7.6252			2.1111	1.3154	10.9848	2.8573	4.6823			5.4066
6.7128	8.1106	8.8902	6.5396	8.8461			5.4266	8.1713	2.8168	5.6008	3.9968			3.2273	6.7726	3.2818	4.2258	5.104			5.5331	5.4945	9.509	6.6872	5.4197			9.0421	10.2172	9.5588	9.7275	7.6306			2.7818	2.2558	7.1265	3.5422	7.4965			2.2105	1.6892	10.7232	2.4938	4.1556			5.6988
6.532	9.465	7.5009	6.5271	9.1638			5.4911	8.3696	5.3972	3.1871	5.1002			6.592	2.8363	3.6745	4.8958	4.2973			5.3478	5.4243	8.6908	4.1964	1.9461			9.2482	9.2306	9.2262	2.2872	3.8309			2.7328	2.272	3.248	7.4134	7.4947			3.7429	1.1322	2.5666	3.27	11.2236			8.7293
6.6672	9.5198	7.4385	6.4075	8.8817			5.3737	9.2559	3.5116	6.1209	4.997			6.7475	6.9259	6.9137	3.5114	3.8159			5.5007	8.6394	5.637	5.9649	5.8798			9.2093	2.801	9.5188	9.5928	7.5136			2.3679	6.6224	6.5282	7.2922	7.6998			3.8922	1.1332	2.6569	3.528	2.7973			8.6271
6.7774	9.5268	7.6596	6.72	7.6304			9.073	5.4221	5.0837	3.6793	3.4422			6.6692	6.7365	6.7887	3.9853	3.3926			5.5333	6.1101	8.8425	4.212	3.8816			9.181	2.5762	2.9689	9.671	3.1851			2.1736	6.5376	6.4114	7.3441	7.6263			1.8184	2.4483	1.984	3.435	2.6219			5.3271
6.6537	9.4568	7.4302	6.669	8.2189			7.8154	6.6208	3.6826	2.4519	5.6075			6.6299	2.6828	6.7906	6.6467	3.7613			5.7081	6.5306	5.4831	6.5857	3.7868			4.1235	2.2583	2.9011	10.0876	7.4978			2.2924	6.6897	6.6377	7.4379	7.2964			3.9624	2.7944	2.2214	3.186	10.2843			5.3996
6.5301	9.4383	7.4324	6.7489	8.0069			6.0743	3.064	9.0126	3.5126	3.5969			6.5443	2.7793	3.6157	2.833	3.0292			5.6201	6.4957	5.6989	6.7948	1.9865			4.2895	9.5206	2.8681	9.7991	7.7945			2.3112	6.5249	7.2262	7.1517	7.2482			10.4595	10.2591	2.616	10.4466	4.5744			5.596
6.4356	8.0367	8.8398	7.9673	6.7071			3.2906	5.933	8.5123	3.6425	4.703			2.9382	6.6681	3.614	3.7274	5.5296			5.6991	5.8895	6.1286	5.6818	3.6724			4.1674	9.2567	5.0862	9.8218	7.6616			6.6219	2.2388	7.2836	2.2456	4.4299			4.2352	1.2248	2.6421	10.5221	4.3576			5.8422
6.2333	9.3075	7.3452	7.5772	6.3957			3.3371	6.2316	5.5437	8.9397	4.3243			2.9435	6.6799	3.924	3.3391	3.0534			5.6216	5.5267	6.2973	5.6572	3.5154			2.3227	9.2718	5.0068	9.8722	7.6735			2.4124	6.7199	7.2996	2.4789	1.5224			10.3423	10.1459	2.2361	10.4572	4.5497			8.8165
9.4057	6.481	7.5585	7.7854	6.6422			3.1492	5.3116	7.9505	6.2917	5.7555			2.809	6.7804	6.6951	6.469	6.639			5.5789	5.6738	6.3637	6.592	1.9131			4.1464	2.6128	5.118	9.0021	8.0783			2.3187	2.5628	3.1482	2.3126	1.5341			10.4265	10.2686	2.2167	10.5883	4.5832			8.9384
9.3701	6.6307	8.033	7.2891	6.7482			3.6262	5.4585	8.7776	6.4612	4.9412			2.8844	6.7794	3.6641	4.0081	6.6656			5.6393	5.5	8.9601	5.8622	5.4183			9.1811	2.5919	5.1225	9.6587	7.5487			2.2356	6.755	7.1628	2.2722	7.1762			4.1152	2.5615	2.1536	3.31	11.1672			8.9225
9.2698	6.8623	7.8826	7.0848	6.7109			5.5905	3.1871	6.49	9.0415	3.9518			3.3269	6.8051	3.4537	3.0146	6.5757			5.5985	8.6093	5.4212	5.8599	5.5562			2.4842	2.2985	5.208	9.6255	7.1149			2.3622	6.6242	7.1225	2.3227	6.8499			4.2111	2.6273	1.959	3.2218	10.2375			8.9453
9.188	8.6997	6.0388	6.8216	7.265			5.4726	3.1536	6.1014	8.7305	4.6099			2.9195	6.7227	3.2371	3.0584	5.5952			8.6505	5.8156	9.603	4.3975	2.9119			9.315	9.8126	8.2682	9.5279	7.1243			2.4346	6.7333	2.1476	7.2725	1.4493			4.252	2.8226	1.9781	2.8174	10.3259			5.4924
9.3454	8.508	6.6032	6.6478	7.7943			5.2983	3.4499	5.5196	7.4664	6.6801			3.3491	6.9931	3.887	3.2273	5.8741			8.8766	5.6466	9.5016	4.2778	3.6616			9.2119	2.8562	9.2859	5.212	7.5629			2.4435	6.5268	7.2767	2.4122	1.4729			3.9163	2.6277	2.226	3.4828	4.7101			5.4276
9.3783	8.7824	6.1971	6.6586	7.1701			6.4589	5.5648	3.2849	8.9074	4.4236			2.9653	6.7475	6.5308	5.213	6.9463			9.0787	9.5992	5.4796	4.1887	5.7478			9.176	2.5266	9.229	9.7559	3.2583			2.5359	6.5794	7.1583	2.4286	1.389			1.9631	2.5347	1.8165	3.2116	4.5577			5.9973
9.3006	9.0447	6.7491	6.0181	7.1051			5.5202	5.8236	3.1303	8.7532	4.1969			3.1108	6.8521	3.4991	3.4848	5.5312			9.024	5.549	9.5649	4.3247	3.5981			9.2582	2.662	9.2882	9.6222	3.3617			6.6185	2.759	7.199	7.1431	7.5266			2.1456	1.1844	2.751	3.7242	4.5332			5.5277
9.3105	8.9477	6.6603	6.2437	7.2399			5.1701	5.5825	2.8686	8.2006	4.3718			3.0409	3.1708	3.316	6.9708	6.707			9.046	5.7912	9.6439	4.319	3.528			9.4236	2.7193	9.2815	5.2257	7.8451			6.6253	2.7168	7.2252	7.1421	7.4253			2.2529	1.2467	3.3255	3.2455	4.6394			5.3778
9.2865	7.0126	7.8563	5.9411	7.2164			6.1226	5.4315	3.2596	7.299	4.4857			2.9291	6.8639	6.703	6.5752	6.828			5.6632	8.476	9.4572	4.2712	5.8688			9.5022	3.0129	9.2022	5.2221	8.005			6.6215	2.7737	7.1812	2.29	7.2294			1.9818	1.3643	3.3329	2.5257	4.3233			5.5216
9.3529	7.1543	7.9262	6.1572	8.9673			5.5908	5.9062	4.1366	7.7441	5.9237			3.1464	6.8501	7.0185	6.9012	6.7685			5.5375	8.3125	9.695	4.3182	5.827			9.5741	2.0577	8.2921	6.7822	7.6419			6.4698	2.1249	7.1458	2.3692	6.9771			2.2446	1.1853	3.3713	2.5723	4.5296			5.4001
9.4405	8.2536	6.6456	6.3783	9.0982			5.396	6.2977	4.8345	8.5627	6.2521			6.7175	6.7027	6.6985	4.0295	5.4649			5.5712	9.5179	6.6925	6.8196	3.4191			9.6587	9.7235	9.2112	6.6921	9.8193			6.6457	2.1387	7.1478	2.3453	6.9451			2.2102	1.3614	3.5241	3.5953	3.2677			8.9017
9.3953	7.2277	8.099	7.1525	8.982			5.6366	5.7769	5.8517	3.5611	7.9973			3.3144	6.8439	3.4021	4.2687	5.8665			9.4916	5.718	8.9962	4.4884	3.9815			2.6335	9.6123	9.6025	9.8202	7.716			2.3728	6.6184	7.1281	3.7526	7.636			10.814	10.6362	3.5358	4.257	3.1046			8.8689
9.4366	7.2568	8.0526	8.8892	7.1918			6.1825	5.6518	5.7495	4.2481	7.687			2.8267	2.8716	3.8751	6.8207	6.7433			9.5027	5.7548	8.7807	4.5298	3.4132			2.7388	9.7218	2.8191	2.8987	6.335			2.3171	2.5843	3.1757	2.3744	6.888			3.7838	10.6597	3.3194	3.686	2.9111			8.8275
9.3848	7.3977	8.249	9.1016	7.1564			5.3829	6.3854	3.5285	5.6608	3.4482			2.8732	6.776	6.6747	6.7447	6.4616			9.477	5.7386	8.5642	6.7132	5.943			2.8344	10.0357	9.1566	9.8228	6.2544			2.3216	2.1824	2.1422	3.6237	6.8657			4.135	10.5765	3.4494	3.6784	2.9691			8.7026
7.2572	9.3365	8.0361	8.9759	7.0199			5.5473	6.3983	6.2355	3.9167	8.3902			2.9225	6.8467	6.8004	7.0354	6.4503			5.5185	9.6997	6.2865	6.197	2.8659			9.4116	10.0135	2.9698	2.0558	9.7541			2.4288	7.2368	7.2552	3.596	7.2623			10.7199	10.6526	3.4852	2.7953	4.2414			8.7332
7.0368	9.5383	8.7477	8.2835	7.1236			6.3833	5.4413	6.3858	4.1985	8.6746			6.5503	2.7416	6.7724	6.8285	6.9486			9.4791	5.7392	6.1162	6.7258	5.7811			2.5022	9.6372	5.1221	2.1162	4.3116			2.378	7.2892	7.1287	3.4217	7.1374			10.6434	10.292	10.6287	2.6665	4.3286			8.7465
7.0493	9.3566	7.3038	8.084	9.1102			6.3108	5.3451	6.262	3.9509	8.1864			6.632	2.7551	6.8303	6.5164	6.4421			6.3569	5.8772	9.4999	4.8928	3.4596			2.5459	9.0225	5.1265	2.0152	7.9881			2.3775	7.3846	7.2216	3.6787	7.2844			10.4336	10.673	1.9561	2.6675	4.346			6.7623
7.1315	7.6273	8.7357	7.4666	8.8246			5.3932	6.3065	6.2215	4.059	7.4335			3.4729	7.0627	4.009	6.941	4.42			5.588	6.3313	6.6868	6.3984	1.8869			2.3764	9.0886	5.0888	2.9907	8.0939			2.4429	2.1774	2.1727	3.7196	6.9292			11.2243	10.5918	2.1113	2.8422	4.4924			8.7134
7.0162	7.8918	8.786	9.1982	7.9943			5.5855	6.3287	6.124	7.9646	3.9945			6.9452	2.7156	3.0842	3.7376	6.4898			5.2975	6.2938	6.2778	6.571	1.8121			2.5119	9.2067	9.5208	9.0117	9.6464			2.3589	2.2635	2.2531	3.2782	7.2514			10.7982	10.6565	2.5974	1.7228	4.4254			8.7954
7.1323	7.5621	9.1016	9.1941	8.0576			6.5908	5.4823	8.6609	5.9953	3.9078			4.305	6.8429	6.8046	6.6923	6.5858			5.6752	6.2788	5.9423	6.2652	1.9473			2.5857	2.1803	2.9202	8.8529	7.6575			2.4264	2.1453	2.2621	3.1829	7.2724			10.9226	10.7272	2.5739	1.6426	4.5211			8.7714
7.0441	9.6818	8.8939	7.2567	7.8037			6.4862	5.7481	5.8664	9.2903	3.5938			3.1126	4.2304	3.598	6.8346	6.6955			5.5881	6.3772	5.7786	6.3647	1.859			9.1675	9.2128	5.2291	2.812	6.7577			2.4229	2.2745	2.1617	3.2239	7.1622			10.811	10.5684	2.2259	2.668	4.6465			8.7606
9.3199	7.1319	9.1024	7.0026	8.2732			6.2477	5.908	6.2469	7.7849	4.0277			2.9322	6.8603	6.7054	7.0932	6.584			5.583	6.0558	6.0336	6.2116	3.2427			9.2172	10.0921	5.0602	2.0287	6.5047			2.4152	2.2611	2.1466	3.1229	6.9385			10.9222	2.8943	10.531	2.5651	4.4898			8.7441
9.667	7.1173	8.9549	8.2497	7.3288			6.2451	6.3139	5.5321	8.075	10.4902			2.9892	7.1196	3.5046	3.8294	6.9655			5.5148	6.013	6.1497	6.7368	3.7414			9.0697	8.983	9.282	9.0207	7.9863			2.4128	1.9786	2.2126	3.2779	7.3446			10.4153	10.2239	10.7661	3.4535	3.1576			8.6547
9.3554	7.0559	7.9986	8.901	7.2439			5.6093	6.5624	6.203	8.7711	3.7594			3.1279	6.8167	3.4924	4.614	6.3943			5.5379	6.0155	6.0219	6.6446	3.6315			9.246	2.233	2.9888	9.8977	8.0436			2.3378	2.6473	1.7176	2.3694	7.2132			10.3853	10.107	2.6623	9.9232	4.3428			8.6848
9.5684	7.1051	8.8773	8.1645	7.2465			5.5547	6.3638	6.2671	3.1355	3.1118			6.6138	3.7093	6.8923	6.9135	6.5388			5.9152	5.597	5.8245	6.6458	1.8942			9.1804	2.1226	5.0125	9.992	8.1539			2.2512	7.2933	7.1729	2.3433	7.2972			10.3154	2.6676	9.9849	9.7273	5.2788			8.77
9.5354	7.1049	8.8902	7.0604	8.017			5.4177	6.2359	4.4625	6.4725	9.164			2.5545	6.7431	6.8281	6.8992	6.706			5.3469	6.0382	8.8525	4.2934	1.7782			9.2005	2.2076	5.0292	9.8029	8.0735			2.177	6.9995	2.2177	7.2579	7.2619			10.2226	2.6369	10.2762	9.9726	4.4922			8.8217
7.06	9.4225	7.2134	8.9048	7.7981			5.9574	5.3099	6.7003	8.1892	2.7222			3.3305	6.7608	6.6583	6.7103	6.4399			5.4408	6.473	8.71	4.261	3.8434			2.3763	2.2595	5.0221	9.7252	9.8421			2.2642	7.2824	7.2317	2.1935	7.2616			10.7621	10.2827	2.7111	9.6763	4.4327			8.8083
7.0099	9.4797	7.0083	8.0391	8.7944			6.4066	5.5046	8.895	5.6798	3.1828			3.3141	6.8573	3.6999	3.8424	6.6286			6.0341	5.7707	5.9702	6.9262	3.9164			2.4823	10.137	9.2286	9.6878	7.6924			2.4112	2.6137	2.2732	2.3465	7.2973			10.4628	10.734	9.8445	2.6811	10.2291			8.9194
7.0563	7.5296	8.9868	7.3893	8.8915			5.5985	5.991	7.7577	5.9122	3.9595			3.0253	6.6774	3.9259	3.8993	6.6674			6.1209	5.5276	6.1904	5.9117	3.5258			2.5156	2.305	5.0108	9.5922	7.807			2.3696	2.1282	2.2723	4.356	7.2443			10.8992	10.7795	9.9235	2.7282	10.2426			8.8093
7.0717	7.5304	8.8968	8.0772	8.8026			5.6552	6.276	8.2168	6.1717	4.0862			6.5672	4.2149	6.7111	6.6479	6.685			5.4341	6.0637	5.8623	5.754	3.4498			2.3029	9.2332	2.8898	8.9826	7.6677			2.3913	1.9884	2.2415	3.196	7.1466			10.4246	4.1821	9.8296	2.9629	2.7381			9.0723
7.0708	9.5527	6.8771	7.963	7.9411			5.4125	6.4104	8.7162	6.0291	8.0891			6.579	3.2805	6.8415	6.7845	5.2552			5.4552	6.1167	9.5149	3.8938	3.785			2.3947	9.2821	2.8228	8.902	9.7891			2.3739	2.2923	2.1223	3.4668	6.9551			10.626	4.2244	9.9119	2.8228	2.9399			8.9298
7.0068	7.6	8.9944	7.93	7.4205			5.5406	8.1054	6.1059	5.6714	8.1484			6.6321	3.1066	3.4749	5.7139	7.7183			5.2097	6.3813	6.1159	5.8645	3.7468			4.0571	9.1778	2.8082	9.6729	9.9585			2.2645	7.2465	7.128	2.9268	6.7795			2.2463	4.1898	9.8715	2.9185	2.3244			8.9199
7.0367	8.9065	8.8224	7.8642	7.1191			5.4792	8.3526	5.9542	5.7921	8.7878			5.1551	6.7085	3.7245	7.5634	2.789			7.0028	5.7021	6.1024	5.8111	3.5671			4.1848	9.1522	2.0128	9.7687	6.6749			6.8296	2.5259	7.2567	3.2834	7.2724			2.2112	4.4811	9.7761	2.9321	2.6184			8.9604
7.1229	8.696	8.9293	7.2205	7.9855			9.0311	5.4688	6.0637	9.3917	3.5168			5.1493	6.9765	3.7758	7.49	3.7261			5.3877	9.8128	6.4672	4.494	3.5476			2.5429	9.5223	5.1282	9.7522	6.5986			2.3294	2.6535	2.3234	3.4391	7.3444			2.1444	9.9249	3.793	3.1835	2.9228			8.7838
6.967	8.2734	9.1313	7.0735	9.1605			8.6987	5.3071	6.0893	3.4552	7.7055			6.5043	5.2695	3.1532	6.6247	7.4343			5.6834	9.791	6.5031	4.2597	3.9777			2.5707	2.3233	5.028	9.7826	9.8257			2.359	2.5687	2.2151	3.2382	7.3149			2.1082	9.9149	3.7919	3.2213	3.222			8.8522
7.1794	8.8534	9.0509	6.9949	8.9826			8.0448	5.3707	2.7585	6.4	5.1193			6.7515	5.3316	3.9861	7.5586	2.4578			5.9123	5.5974	9.6115	4.1546	4.1861			9.3173	2.85	2.8252	9.691	10.0096			2.4311	6.9139	7.1411	3.1156	6.9659			2.2811	9.9325	3.35	2.8258	3.1324			8.8049
8.5638	9.4254	6.6203	7.0548	8.9758			6.0587	5.6937	7.2989	6.194	5.3863			6.5265	6.7946	7.6494	6.7221	2.8172			6.1662	5.5563	9.5745	6.5586	6.1576			4.0611	2.825	2.8912	9.6157	10.0427			2.3274	7.2358	1.9492	7.3656	7.2311			1.9423	10.2864	3.3816	3.2886	2.9851			8.7807
8.443	7.0777	9.0454	7.2235	8.8303			5.4159	5.9359	7.7609	6.283	4.6822			6.6304	6.8009	3.388	5.5767	3.7477			5.3395	6.4901	9.7122	6.8893	6.1172			4.0397	3.0222	2.9292	9.6022	9.9635			2.3672	2.656	1.2237	2.4831	1.7397			1.9544	9.9785	3.4575	3.2677	2.9968			8.9475
8.3521	7.1195	8.8368	8.877	7.085			5.5167	5.6384	6.8581	5.5439	6.0662			6.633	6.9196	3.4685	5.6451	4.299			9.6012	5.5755	5.6951	6.7221	6.1612			9.2709	3.0026	2.9122	9.7502	6.6238			2.3682	2.1249	2.1454	2.3188	1.3328			2.2142	9.9825	2.8364	3.2245	10.1041			6.1936
7.1838	8.556	9.2362	7.0018	8.8599			5.5894	5.5284	8.2284	5.1256	6.2236			6.6966	6.7561	3.8393	5.3673	4.0068			5.6024	5.9588	9.711	6.7319	6.1631			4.1126	2.9336	5.0222	9.8209	9.9905			2.422	2.6963	2.2633	2.3829	1.4198			10.2864	10.7179	9.9443	2.9842	10.1328			8.7448
7.1518	8.6188	8.9833	7.0219	9.3503			5.6661	5.386	7.9806	4.0264	5.7546			6.6634	6.8204	3.77	4.6048	5.137			5.6461	9.7588	6.0028	6.7125	6.4117			2.5867	8.9536	2.8886	9.7288	9.8055			2.2678	2.7298	2.2297	2.2887	7.6859			10.1522	10.6673	9.8754	2.8108	10.1169			8.9318
8.3268	7.008	9.016	7.2016	8.9379			5.8275	5.554	8.1965	3.3829	6.2925			6.7835	6.825	6.6963	6.7656	5.674			5.5106	9.5906	5.6516	6.5978	6.1861			2.4996	9.0729	2.6266	8.968	9.9356			2.379	7.2593	7.1577	3.6637	7.7181			4.7492	1.8627	10.1052	3.2861	9.8691			8.8508
8.7707	7.1241	9.2204	7.02	8.9775			6.2754	5.4521	8.0011	3.4162	5.5611			6.8065	6.8289	7.0308	6.8769	5.1553			5.518	9.7091	8.7571	4.1873	6.154			3.9991	9.3989	2.9221	9.1182	7.7329			2.3989	7.273	7.2124	2.9842	7.5525			2.2253	1.9782	9.7827	9.2489	4.3959			2.7253
9.4164	8.483	6.6692	7.0047	8.8966			6.1799	5.6231	8.9705	3.6287	9.2379			2.8776	6.7986	7.7413	6.8743	8.1154			9.6297	5.9561	9.1158	4.1364	6.4286			2.5954	9.2529	5.0221	9.222	9.8097			2.3216	7.1284	2.2322	7.4779	6.975			9.9339	1.4145	9.9765	9.5639	2.9788			8.8869
9.5243	8.7556	6.6347	6.9225	8.8233			5.6398	5.5702	9.2033	7.643	3.5911			6.698	5.5008	6.8917	6.9342	6.4462			5.6883	9.6063	8.7075	4.2854	3.4812			4.0625	2.7036	2.8052	9.1272	9.8249			2.267	7.1133	2.4224	7.4267	7.2122			9.6164	9.9434	2.4659	3.3581	10.1915			8.8816
9.6474	8.3435	6.5719	7.0107	6.5386			5.6899	8.6154	5.5951	8.421	4.5171			5.2271	3.1555	3.39	6.7891	7.8978			5.5274	9.6401	6.0528	6.6318	6.3248			4.1638	9.332	2.8292	9.8798	4.3863			2.4222	7.2425	7.2324	2.1769	7.1159			10.2144	10.1385	2.1529	9.6145	4.6172			9.1199
9.524	8.3611	6.5667	7.238	6.7879			5.551	8.4839	8.0182	5.7264	4.2386			2.7127	5.3491	2.9193	6.8179	6.9795			5.5751	9.5912	8.9952	4.3545	4.1978			4.0261	9.1091	2.8982	9.8282	8.1035			2.3645	7.1412	7.2286	2.273	6.9852			10.1123	10.3713	2.269	9.3218	3.3546			8.9044
9.8227	8.6018	6.5278	6.4003	7.2039			5.5442	8.2645	7.7406	4.3389	6.0252			3.001	5.5414	3.917	6.4665	6.6626			5.5427	8.6625	9.5231	4.2426	4.1311			2.5838	9.2086	2.888	9.1122	7.0141			7.2312	2.219	7.2655	2.1483	7.257			10.1463	1.3532	10.1866	9.5295	3.2369			8.8089
9.4296	8.2333	6.4843	6.5922	6.9516			5.4232	8.8544	6.5227	5.353	8.2591			3.6733	6.8058	7.6654	6.6538	6.8425			5.6828	9.7495	5.8107	6.5175	4.1292			4.1641	2.8561	2.9295	9.2229	4.7326			7.247	2.5951	7.1228	2.1214	6.9574			10.2429	10.2724	2.7863	9.4813	2.9559			6.359
9.5161	9.071	6.8028	6.439	7.0989			5.4398	9.9974	6.0622	3.715	8.4245			6.5665	2.8349	3.0888	5.4293	7.6312			5.3651	9.6451	5.9783	6.6312	3.7315			4.1071	9.1273	8.2082	9.1129	6.4885			2.2547	2.6522	2.5242	2.2755	6.9247			10.2218	10.2519	2.5811	9.2428	3.2257			8.8565
9.5799	8.2311	6.5299	7.0878	6.4857			5.515	8.4683	3.8918	6.164	3.207			6.766	8.0601	6.6571	6.7612	5.0633			5.5192	9.6856	5.743	6.3721	3.973			4.1386	9.2302	8.22	9.7962	6.5428			2.2626	2.717	2.2688	2.4938	6.8552			10.6245	2.3233	10.2973	2.7523	10.263			8.8997
9.4322	6.9482	7.7861	7.037	3.1578			5.3029	8.1427	7.107	3.1252	3.3603			6.504	7.8891	6.6546	6.6619	7.0853			5.5278	9.6741	5.9938	6.5113	3.2949			4.1024	9.2957	8.2266	9.8222	7.9061			2.3453	6.9275	7.2721	2.425	6.8274			10.2638	10.2115	2.665	2.4218	10.1125			6.2521
9.5766	8.7817	6.5481	3.1235	7.2968			5.6164	5.5493	4.1336	5.8584	7.4613			6.5335	7.7241	6.861	6.5593	7.4593			5.7311	9.6227	9.0694	4.4428	5.2179			9.1378	9.6027	8.2922	9.2127	4.5638			2.3151	6.9829	7.2266	2.4224	6.969			2.2245	10.2983	2.7788	2.7675	10.1745			6.5904
9.5339	8.4796	6.4465	7.2335	3.4193			5.4747	6.1414	5.9562	8.8127	4.1643			6.5517	3.8083	3.5815	7.8134	5.248			5.3823	9.6486	9.2325	4.1259	4.9529			9.1245	2.7068	2.0118	9.2901	4.4639			2.2127	2.4992	2.2281	2.298	6.85			10.4598	10.102	2.8623	2.7199	4.8213			6.3688
9.7179	8.7241	7.0669	6.9462	3.0931			5.3529	6.1375	7.877	5.9469	8.2172			3.0356	6.6733	3.9598	7.7321	7.7866			9.5278	5.6938	8.9232	4.2671	4.9527			4.0179	9.3072	2.8562	9.6211	7.4461			2.3223	2.5823	2.1862	3.6951	7.5161			10.2225	2.2226	10.1155	2.8253	4.9827			6.4317
9.5942	7.527	8.0782	3.4713	6.5372			5.3569	8.788	6.0728	5.9073	9.6032			2.8981	7.8552	3.5455	7.7183	6.6436			5.31	9.6857	9.3132	4.156	4.8182			4.1225	2.5903	2.9228	9.5717	8.0076			2.3427	6.9236	7.1436	3.9176	7.6347			9.8824	1.2758	10.2225	4.2827	3.4734			6.2381
7.6192	9.7676	8.1277	4.1122	8.7305			5.4572	6.0441	8.5912	9.7558	6.3121			6.8541	2.9603	5.6632	6.5963	6.6254			5.4945	9.6732	8.9021	2.9623	5.5739			4.0774	9.2121	5.2868	8.8655	3.8121			2.3646	7.2674	7.243	2.3849	6.8616			10.2883	1.1747	10.1881	3.7242	3.2765			6.2076
7.5979	8.7252	9.0433	3.966	6.6535			5.3888	8.8434	5.814	6.1156	9.5351			6.7644	3.1925	5.343	6.7417	7.7261			5.6119	9.704	5.9579	6.3223	5.6553			4.2914	9.2178	5.2112	8.9269	3.9602			2.4153	6.9918	7.3545	3.5489	7.7632			10.1164	10.1569	2.3214	3.5821	3.2274			6.5238
7.6732	8.8168	9.129	3.7018	8.6314			5.5717	8.886	6.9909	6.1205	6.5665			7.7055	6.7699	3.1347	4.4801	7.4901			9.4268	5.6234	6.0945	6.424	5.5596			4.1908	9.3262	5.0828	5.2267	9.8621			2.3917	6.9796	2.1413	7.5226	7.2794			10.1166	10.1514	2.1579	2.8585	4.522			3.463
7.6048	8.8173	9.0587	3.7655	8.6713			5.2571	8.4032	6.2207	6.5051	6.3415			7.9729	6.7549	3.6542	4.2773	6.6051			9.4607	6.2769	5.4195	2.8387	4.1336			4.1168	10.1122	2.951	8.906	3.737			6.9279	2.1636	2.1552	7.5645	7.1583			2.1138	2.9395	9.8476	1.6427	4.6988			3.7457
7.4156	8.4943	9.2199	4.1759	9.2226			5.4835	5.8066	9.1488	6.1971	5.5476			6.6297	7.9935	3.3274	4.042	6.6244			9.6152	5.486	6.2157	6.3586	5.4187			4.2547	9.1207	5.1929	8.7689	3.978			6.7743	7.2289	7.2226	7.432	7.2252			2.2481	2.9345	9.8747	2.2786	4.6164			6.499
7.5698	8.3504	9.2567	3.7717	6.559			5.451	6.4536	8.9204	6.7937	7.9206			6.6331	6.7583	3.7342	7.8495	3.9879			5.8063	5.7559	9.5853	6.4357	5.5135			2.734	9.6952	2.8818	9.0992	10.1678			7.2311	6.8426	7.3286	7.3529	4.7532			2.1492	2.9928	2.2415	9.2842	10.2937			6.3769
7.5868	8.3768	3.9886	9.0336	6.5343			5.3814	6.0986	8.925	6.3846	6.3131			6.6662	6.7387	3.6816	3.6938	7.7718			5.4985	6.1712	8.8087	5.6647	5.495			3.0272	9.2926	2.1116	8.9986	9.7202			6.9185	2.2594	2.2428	7.5971	4.2547			2.1495	2.9253	9.7971	2.2274	10.2619			6.42
7.4246	8.5481	3.9355	9.2366	6.7543			5.339	8.1379	6.3538	6.0691	6.3599			2.8702	6.7223	3.429	6.6021	7.3936			5.4907	8.5227	5.8533	5.7295	5.3625			2.5999	9.6232	5.2289	9.7277	6.4686			7.2389	7.1187	7.1967	7.5257	4.4363			10.1115	2.8691	9.8462	2.234	10.2769			6.2862
7.5182	8.5198	8.9953	3.765	6.822			5.5322	8.3555	6.3917	6.5169	7.9378			2.9244	6.6958	4.1404	7.6009	6.6267			5.505	8.5574	5.9766	2.8511	1.1218			2.556	9.6109	5.252	9.6912	6.7393			6.7717	7.1926	7.3433	7.2643	4.6851			10.2924	3.236	9.8576	1.8745	9.9986			6.6628
7.7277	8.3449	8.7936	4.114	6.8736			5.8766	8.0842	5.2525	5.0162	7.5317			3.0518	7.6844	3.8807	7.0824	6.1246			8.8175	5.4489	5.7359	2.9133	1.1342			2.5866	2.1173	5.2828	9.9262	9.7655			7.2317	6.9382	7.3425	7.4799	4.777			1.9169	9.7929	2.8131	2.9774	10.2342			6.4548
7.525	8.4421	9.0176	6.7125	3.5373			5.3017	5.7458	10.0936	5.7426	8.1104			3.1814	6.7543	5.4662	6.5553	5.235			8.7052	5.5486	6.3739	4.1146	1.8416			2.7246	2.2565	5.1081	8.9129	7.5549			7.2217	6.9957	7.3224	7.3814	4.5931			10.284	1.6724	10.2424	2.7656	10.2488			8.8105
7.5032	9.6521	8.0179	6.6557	3.7756			6.2638	9.4073	5.6383	5.8927	8.3991			2.8423	7.896	3.4729	5.2651	6.734			5.295	8.4473	5.6938	2.9359	5.4436			2.6328	9.2672	2.6222	8.8286	9.7458			7.2988	6.8583	7.1577	7.2974	4.5865			10.9314	2.1861	9.6839	3.1428	10.2756			6.0403
7.4587	9.5753	6.5414	8.2707	3.1876			7.4125	10.4786	5.7642	5.3577	8.3158			2.9961	7.9146	7.8603	6.674	6.6376			5.4317	8.7277	5.7222	4.2133	5.6995			2.8264	9.0387	2.965	8.8882	9.9461			6.9471	6.7898	7.3386	7.4788	5.2334			10.8245	2.339	9.7223	3.1192	10.2346			6.4142
9.5468	7.4863	6.5103	8.1581	3.2276			6.1539	10.1301	6.1472	5.0748	8.0452			2.8331	6.7972	5.2207	6.9448	3.4246			5.4453	6.3628	8.7627	4.2169	3.9123			2.6281	2.3555	5.1522	5.9526	7.2983			7.2388	7.2983	7.2623	7.3214	4.7767			10.8118	2.2997	9.7528	2.7722	4.4478			6.2461
9.5469	7.5272	6.7668	8.089	3.1459			6.4747	5.9816	10.2192	5.3512	8.7324			3.1447	6.7376	5.8697	6.4329	6.9337			5.2255	6.3357	8.8538	6.5959	5.3242			4.039	9.2889	2.9865	8.9265	7.7237			7.2173	6.9661	7.3442	7.4284	7.2548			10.9144	2.2398	2.6788	9.1918	4.6198			3.3815
7.5061	9.4328	6.6809	7.903	3.0983			10.9474	6.4873	6.2938	5.6388	8.9111			3.0152	6.963	5.3254	6.8125	6.6363			5.4145	5.9036	9.1026	6.5955	5.5257			4.0113	5.3869	5.2586	9.6626	7.2467			7.184	6.9135	7.245	3.574	2.6123			10.9954	2.1125	2.7795	9.3837	4.835			3.2499
7.5733	9.465	7.8761	6.688	3.0302			10.9693	5.3023	5.943	6.1176	7.6284			3.6083	6.9882	3.9533	4.4118	7.6391			5.5348	6.2859	6.255	6.1693	3.4153			2.9629	5.2216	2.9696	8.7609	6.6586			7.1379	6.9343	3.6565	7.4472	2.5259			10.7882	2.2456	10.1386	2.8284	4.8855			3.0468
7.4991	9.635	6.5113	7.7988	3.0795			5.3733	9.5886	6.9646	5.208	8.4753			2.9631	6.8029	2.7948	7.4961	3.4761			5.5673	6.7077	8.9388	4.36	1.8684			2.5992	2.289	2.9966	8.9288	7.1643			6.956	6.8728	7.2496	3.4596	5.429			1.8426	1.7694	10.2756	3.6833	3.1676			3.1213
7.608	9.5071	6.4545	3.4544	8.5838			10.5531	5.5185	6.7519	5.6826	9.9277			4.4381	6.6898	3.6	4.6321	7.5205			5.3607	6.4731	8.7827	4.4478	1.7119			4.0001	9.296	9.826	9.1862	7.7349			7.2229	1.9994	2.2773	7.4395	6.8264			10.3398	1.7454	9.9329	3.7421	9.6814			8.8313
9.5499	7.6003	6.6928	2.7485	7.7608			5.4773	6.0097	10.3397	6.8351	9.48			6.5503	6.7783	6.5757	7.5552	3.9536			5.3191	9.0051	6.7442	5.6672	5.5161			2.7409	9.1383	5.2622	5.079	7.6974			2.4529	7.196	2.3759	7.4276	6.8885			11.2265	1.977	10.2343	3.3399	10.219			8.9115
9.4	7.534	6.5523	3.0051	7.6787			5.2725	5.4018	10.8054	6.5016	8.7803			6.757	6.7929	6.8106	7.5434	6.6417			5.4486	6.5727	8.8075	5.711	5.6156			2.7669	2.1752	5.2526	8.8719	10.13			2.531	7.1942	7.277	2.1116	6.9273			10.8454	2.3113	10.2221	4.2348	10.1915			8.9738
7.6063	9.4358	6.5878	7.597	2.94			5.1959	5.9807	8.8589	8.4529	6.6453			7.7073	6.9843	3.2896	3.2021	6.855			5.6249	5.983	8.6426	5.7847	5.6122			9.1253	2.2082	5.1821	5.2588	9.84			2.4229	7.1283	7.3337	2.1244	6.9146			11.2484	10.2149	3.5354	3.6751	10.1175			8.992
7.5751	9.6576	6.6113	7.6854	2.9241			5.3484	10.0755	5.4107	6.0259	8.2622			6.7246	7.985	3.7659	6.6662	2.9616			5.5529	6.1227	8.9051	4.4252	1.8179			9.2097	3.0311	5.1228	2.9882	9.6765			7.2866	1.9688	7.3719	5.8685	7.2973			3.4813	2.2154	3.6311	3.5897	10.2286			6.3077
7.491	9.4246	6.6748	7.9978	3.4019			5.8003	5.1924	9.984	5.8281	5.3208			6.7878	7.7804	3.7744	6.9725	2.9732			5.4642	6.4392	9.0731	4.1129	1.9398			4.0222	10.0503	8.5205	8.6898	7.4536			2.2921	7.2538	7.1958	3.4555	7.421			3.7549	1.8624	3.1324	3.5941	10.1766			6.407
7.6211	7.0862	8.8786	7.6572	8.939			5.4251	5.8733	5.2914	9.9767	5.6592			7.6271	6.885	3.6604	6.6119	5.3225			5.4464	8.4406	6.4373	3.1711	5.9676			9.1912	10.1316	8.6528	8.5977	7.6571			2.4298	2.6843	2.2237	3.3275	7.5268			3.748	2.2643	3.1129	3.5174	10.2699			6.4199
7.5065	6.8955	9.0481	8.1611	8.9871			5.651	5.8037	5.3248	5.6756	9.7001			7.7567	6.7628	4.2075	6.6377	3.4071			5.43	8.6837	5.821	2.8226	5.9439			9.0245	2.1602	5.2229	9.7929	7.4051			2.2337	2.143	2.1349	5.9169	7.2141			4.6889	1.756	2.8153	3.3259	9.8837			6.3739
6.9174	7.7542	9.1621	8.019	4.0796			5.3296	4.9347	6.5236	6.1958	6.2252			6.7798	7.8772	6.629	6.9518	6.3014			5.5224	8.883	6.5802	4.2141	5.9332			9.1041	2.0872	5.1589	9.7072	7.4551			2.2851	1.9478	2.1836	2.2224	6.7153			1.818	2.1025	2.7627	3.592	9.9282			7.3056
6.9788	7.5197	8.1759	8.9613	3.5125			5.555	5.5583	6.364	6.1173	5.9975			6.5355	2.8153	3.1613	7.782	6.3835			5.5078	8.497	6.1429	2.68	1.9238			2.813	9.292	5.1812	9.7726	9.9867			2.4237	2.1221	2.1614	3.1686	7.4429			4.7924	1.8915	2.8526	9.49	4.7179			6.3469
6.9958	7.5477	7.7439	9.1243	3.5655			4.9959	5.481	7.0529	6.6107	5.9598			6.4937	2.882	7.6333	6.5853	6.5734			5.3425	8.561	5.7429	2.9813	1.9297			2.5752	9.3627	5.0818	9.6809	7.9762			2.3918	1.9844	2.1977	3.6952	1.6428			1.8222	1.8244	2.7952	9.3679	4.8222			6.4842
6.9665	7.691	7.7497	9.0837	3.5577			5.5688	5.7059	6.4574	6.3244	9.811			3.0259	5.3337	3.4816	6.8218	6.4148			5.4922	8.6094	5.9426	5.8278	5.3639			2.4639	9.8885	2.8922	5.2221	7.9272			2.429	2.2617	3.3712	2.2218	1.4613			10.2332	10.6171	2.8525	9.2769	4.457			6.1771
7.0273	7.5272	7.1387	8.9748	3.3858			5.3843	6.683	5.6295	6.3819	10.479			2.8711	5.3402	4.0138	6.8315	6.7466			8.7822	5.5404	9.5933	4.1735	6.2113			2.4907	5.2622	5.5209	9.6272	8.0982			2.4521	2.1829	2.2995	3.7598	7.5454			3.2533	2.4138	10.4881	3.5236	10.2381			7.5739
6.9388	7.6422	7.7876	9.1029	9.33			5.5212	5.5868	6.523	6.3374	8.411			2.9715	5.2586	3.9597	7.5664	7.1957			5.3942	8.3151	9.4978	4.294	6.1629			2.4787	5.3821	2.9586	9.7297	7.9122			2.4258	2.3466	3.2288	2.4224	7.4254			10.4545	2.1113	10.6183	3.3763	10.2235			2.637
7.099	7.635	9.0767	9.2587	7.401			6.6493	5.4168	7.0276	6.3315	9.0746			4.7889	5.3151	5.4732	7.0834	6.7208			5.6763	9.6154	8.8731	4.4435	6.1148			4.3792	9.2815	9.8888	9.8227	7.7155			2.4252	2.3767	3.1112	2.3135	1.4192			10.2592	2.1676	3.7428	9.5537	10.2427			2.3785
7.1987	9.6068	7.1377	9.3499	7.4954			5.2896	6.6736	7.1178	6.3793	8.9913			2.9851	8.0095	7.9434	6.7112	6.7876			5.4902	9.6433	8.6282	4.2287	6.2237			4.168	9.1298	5.2818	5.0922	7.8013			2.353	6.586	7.2589	2.4247	1.6299			9.8262	1.8513	10.276	3.5484	10.2661			2.3372
9.8699	7.0911	9.0767	7.1575	7.8717			5.4766	6.698	9.6585	7.0904	5.9396			3.1188	6.7503	7.8199	7.6614	8.0499			9.369	5.5652	8.9068	4.2248	6.1121			2.6554	9.1732	5.228	9.2228	7.6222			2.3921	6.3955	7.2345	2.4266	1.5346			3.2468	1.537	10.5615	3.6295	10.259			2.3862
9.7265	6.8601	8.9088	7.82	7.1824			6.8589	5.375	8.814	6.9546	6.6824			2.9166	6.8751	7.5743	7.6491	7.355			5.657	9.6499	8.6853	4.267	5.1144			2.4646	9.3271	5.2502	9.1878	7.9012			2.4278	6.5245	7.2643	2.4593	1.4521			10.2682	10.2418	10.5277	3.6422	10.1619			5.3515
9.8401	7.0632	7.5938	9.0063	7.1984			5.6124	6.5171	9.5464	6.1685	7.1335			2.7644	6.7708	5.394	5.8028	7.6446			5.6342	9.6806	8.6925	4.1195	5.2517			2.2667	9.8128	2.9225	9.2709	7.6539			6.4448	2.561	2.2559	7.2225	7.6935			10.1941	10.1664	10.5297	3.8199	10.2546			7.3322
9.7054	7.8908	6.5535	8.5701	7.2326			5.6085	6.9725	5.7196	8.5386	6.6387			3.0316	7.7761	4.139	5.7309	7.1676			9.5508	5.6453	8.6317	4.2177	5.1828			4.0828	9.6302	5.1228	9.0862	7.6567			2.3327	6.6514	2.2229	7.4286	7.666			10.3108	10.174	3.8456	9.627	10.1494			7.4971
9.8171	8.1724	6.5676	9.2289	7.0537			5.2044	6.6102	6.0259	10.5105	5.9149			7.731	2.6922	3.2696	5.5459	7.057			9.5292	8.4557	5.5341	4.2112	5.263			4.1181	9.3616	5.2251	9.1662	8.0718			2.3379	6.7122	2.1825	7.2491	7.5837			10.7439	10.1148	10.6988	3.6944	10.1361			5.3233
7.9701	9.8684	6.5022	7.1237	3.5917			5.3625	6.228	5.6602	6.1622	10.7638			7.7242	2.9861	7.9272	6.6667	6.3062			9.5486	5.6803	8.883	4.114	5.981			3.9838	9.2236	5.2882	9.2855	7.9543			2.3911	7.211	2.9289	2.3284	2.4256			10.6115	10.2925	10.5862	3.8949	10.1679			5.3231
9.8534	7.9546	6.691	7.0236	8.8492			5.3524	6.4724	6.45	9.7271	6.0766			7.6832	5.2369	6.6888	7.3207	6.6945			9.5821	5.5082	8.9745	4.2326	5.9824			4.0642	10.1526	5.1228	9.8265	6.3527			2.3325	6.7744	2.3155	2.2222	2.4424			10.2468	10.1325	10.5746	3.8116	9.8826			5.4466
9.7655	7.8204	6.7062	7.152	8.9529			5.4656	6.6478	7.2528	10.2083	6.4115			7.7234	3.8208	7.7098	7.1333	6.741			9.5268	5.5749	9.0522	4.167	5.4216			4.111	10.0273	5.2652	9.9181	5.2944			2.4313	7.183	2.7754	2.1239	2.4474			10.4455	10.5381	10.2864	3.7824	10.2879			5.2915
9.8304	8.0026	6.636	7.0506	3.5201			5.4509	6.8052	6.6209	5.3933	7.2719			6.6023	7.7935	7.6673	3.5571	7.2941			5.5689	9.654	8.6886	4.6555	5.7993			4.0867	9.8813	5.2211	9.9612	9.7865			2.3236	7.2299	2.4888	3.5889	2.5278			10.2333	10.471	10.2215	3.4511	3.1358			5.6808
9.9012	8.2345	6.6591	7.1961	9.0216			5.7692	6.2053	6.9125	5.9011	8.2641			6.7385	7.7514	7.6459	7.4065	3.8568			5.3863	9.6828	8.7701	4.7764	5.7547			4.0996	9.1223	5.5699	9.6726	9.553			7.2297	2.5527	2.1223	3.3832	2.4922			10.253	10.5115	9.9254	2.8517	4.7337			6.2832
9.7565	7.9924	6.5457	8.832	7.0627			5.5883	5.7575	5.9043	6.8928	8.2903			6.7468	7.5494	6.5647	7.9179	5.1166			5.4433	9.7045	6.478	6.7326	5.3763			3.9292	9.5259	5.6822	9.7222	4.9974			2.3345	7.2838	2.2172	7.3354	6.8228			9.9344	10.1831	10.4791	2.7554	4.6319			6.2895
9.7651	9.5362	7.4647	6.5265	7.1429			5.196	5.8563	6.6941	8.9963	5.8966			6.6538	7.5218	5.2631	3.0802	5.5637			9.369	5.4377	8.6992	5.4319	5.9596			4.0557	9.3561	5.2198	9.228	5.1756			2.342	6.9385	2.1754	7.3393	6.5278			10.1124	10.131	10.4498	2.3885	4.7521			6.1788
9.9617	9.302	7.6823	6.6969	7.2213			5.514	6.201	7.1011	6.2226	10.0056			3.1836	6.7976	4.7009	7.5707	5.7594			5.3712	9.7159	6.3297	6.6869	5.1197			2.6519	2.1632	5.1655	9.5229	9.7906			2.2937	7.251	2.4228	3.4318	2.4791			3.7938	2.2187	2.665	9.5115	10.2678			6.2344
9.9277	9.2709	7.3303	7.2039	6.6068			7.0164	5.1429	5.9881	5.7618	9.1086			2.6468	6.7364	5.3611	7.485	5.7079			9.618	5.5969	6.4589	5.5176	3.2519			4.0962	2.6868	5.288	9.7227	6.5013			7.2721	2.552	2.4166	7.4725	6.8295			3.2142	2.2549	2.7257	9.2793	10.5148			6.1203
9.3093	9.9133	7.6101	7.0388	6.5804			7.1293	6.3656	5.658	5.9442	8.3083			2.8368	6.79	5.6875	7.505	6.8122			9.695	5.6299	6.4696	5.3695	5.4243			4.2089	10.2052	5.2255	2.2998	7.7624			2.3881	7.3894	2.3446	7.2925	7.1555			3.2421	2.4663	2.6366	9.1788	10.8112			6.1089
9.7181	9.217	7.4025	7.0889	6.6085			7.2063	5.7492	6.3907	5.0781	10.1066			3.1575	7.4609	3.0402	6.7451	7.3603			5.3865	9.7384	6.0777	5.2818	5.5182			4.1396	10.2968	5.1822	2.2165	9.8265			7.1524	2.5911	2.2421	7.2461	7.2161			10.6643	2.4328	2.5862	9.7824	10.294			6.2853
9.4744	9.7394	7.5889	7.1651	6.597			6.0201	7.0512	5.4076	6.5927	9.2845			3.0076	6.6597	4.752	7.6487	6.4523			5.3917	9.6478	6.3396	5.1231	5.4361			9.7771	10.2857	5.2268	2.2262	9.728			2.3493	6.9958	2.2281	7.2723	7.2632			10.2321	2.4824	2.7256	9.9756	10.2637			6.2068
9.4849	10.071	8.1257	7.0193	3.5147			6.8743	5.811	5.0959	5.7763	8.2743			7.3637	6.8307	6.6744	7.8159	6.6699			5.4831	9.6119	6.9862	4.3152	5.4278			9.6394	10.2752	5.1025	2.2252	9.7375			2.3791	7.224	2.3423	7.2157	7.3543			10.6344	2.2983	2.6923	9.6688	10.1357			6.4159
9.424	9.8854	8.0952	7.0673	2.6932			7.091	5.535	5.7465	6.4875	9.8157			6.6278	2.6944	3.993	7.3774	7.4096			5.0412	9.6069	6.8746	4.4757	5.4781			9.5912	10.3786	8.6682	9.6579	9.6406			2.2439	7.1246	2.2437	7.2952	7.2369			9.8398	1.8328	2.7311	9.1628	10.8763			6.1858
8.9714	9.786	8.0647	7.1523	2.6008			6.9913	6.3354	5.4196	5.8003	8.2574			6.5646	7.8846	6.6899	6.555	7.266			5.5911	6.3185	9.6343	6.5754	5.535			4.065	10.3952	8.9198	9.7259	9.9131			6.8319	2.4765	2.1992	7.3235	6.7864			3.2444	1.6811	2.8681	9.8288	9.7966			6.1546
9.1434	9.6858	7.9013	3.1579	7.207			5.4065	7.247	5.4543	6.5119	6.7697			6.689	2.7532	5.5957	7.3396	6.6835			6.6576	5.5687	9.5332	6.717	5.7562			10.1042	9.7229	8.8221	9.0007	9.851			6.7926	2.5655	2.2725	7.2325	7.1131			3.4365	2.698	1.7347	9.4751	10.368			4.9423
9.2496	8.3056	9.3751	6.6622	7.0989			7.1006	6.0997	5.2874	8.0645	6.3758			6.659	7.5019	6.6251	6.8222	7.7536			5.4995	6.5704	9.6491	6.6879	5.3962			10.0439	9.7979	8.6528	8.9997	7.6505			6.8573	2.6124	2.1982	7.2592	6.9719			10.1023	2.7321	10.4179	9.4233	3.2956			6.4425
9.3669	8.1801	9.4395	6.6692	7.2655			7.0767	6.0342	6.7657	5.1645	7.7822			6.7241	2.8959	3.5242	6.9502	7.638			5.2619	6.3613	8.757	5.6321	5.4862			9.6205	10.3822	8.6585	8.9726	9.7586			2.4128	7.2177	2.2292	7.3174	6.944			10.3825	2.1965	10.5547	2.2971	9.986			6.3207
9.2109	9.9364	7.9213	6.5708	7.2646			6.8844	6.2379	5.4526	6.5976	7.9533			3.4683	6.7988	3.8692	6.6804	5.818			5.1414	6.0772	9.3251	6.8463	5.3365			4.1323	2.2236	5.2886	9.1275	4.6763			2.3612	6.9117	2.251	7.2461	1.1356			10.7526	2.1979	10.5296	9.6224	2.8655			3.9665
9.8062	9.3686	7.9654	6.5507	5.4185			5.5071	6.1504	7.1885	6.4787	8.9002			2.7368	6.8831	3.225	6.6354	7.3015			5.2141	6.112	8.8829	5.5248	5.3398			4.156	9.5266	5.2222	9.0126	7.6704			2.3299	2.1534	2.2852	2.3758	7.2286			10.4586	2.521	9.9422	9.9591	10.1152			3.4754
9.9193	8.3806	8.9161	6.6437	5.5148			5.3376	6.1779	5.6917	6.6833	5.7032			2.7438	7.7676	3.933	6.6628	6.7585			6.2228	5.7211	9.1106	5.5522	5.5618			4.0081	9.7037	5.0292	8.9802	10.0233			2.427	2.6547	2.1858	2.3492	7.1143			10.131	2.8272	9.88	10.1175	10.231			3.5168
9.9044	9.3403	7.944	6.5041	5.4906			5.4933	5.5139	7.14	6.3676	9.3938			7.745	2.9832	3.38	6.71	6.7231			6.2714	5.4738	8.9936	4.3494	1.9837			1.9402	9.7928	5.1821	8.7982	4.1243			2.1119	1.9125	2.2828	2.2929	7.2628			9.9924	2.8273	9.7169	9.6347	3.1592			3.4785
9.783	9.4127	7.7094	6.5921	7.0015			5.2505	6.1032	6.7648	5.8749	9.1951			2.8218	7.9297	3.5556	6.7763	6.5979			5.3251	5.9674	9.2263	4.2198	3.7113			2.1569	9.7735	5.2522	9.1205	4.4231			2.4223	2.6361	2.1489	3.1821	7.5554			3.7249	10.5265	2.6166	9.9927	3.2283			7.2652
9.362	10.0161	7.9485	6.4062	7.2527			5.4926	6.8827	5.8856	8.5098	5.9813			2.9301	6.8929	5.5486	6.8388	6.6862			6.2209	5.4198	9.453	6.7425	5.3149			2.4223	9.9691	5.2889	8.9762	4.5338			2.4323	7.2798	7.2166	2.3299	7.2739			9.8683	10.4133	2.8158	10.2246	2.8271			3.4149
9.4067	9.8459	7.5612	7.0629	6.5853			5.2647	6.7764	9.728	5.9679	6.1315			6.7176	6.7769	5.2767	2.9906	6.8414			5.1835	6.0965	9.6014	4.3813	3.5214			2.4707	9.3207	5.0215	9.7025	4.1698			2.3386	6.9462	7.1924	2.3629	7.2272			9.7984	2.8154	9.9661	10.2585	2.947			4.2644
9.3014	7.6067	9.3143	7.6885	6.3882			9.2168	5.5315	7.1111	6.4259	5.8171			6.6222	6.7983	3.5449	7.6168	7.6575			5.2933	6.2055	6.2443	5.6768	3.9313			2.4637	9.2325	5.1228	9.6191	7.5178			2.4536	7.23	7.1459	3.7698	7.4488			9.9692	2.7373	9.9611	9.8155	2.9821			3.7771
9.4867	9.8017	7.0797	8.045	6.2151			5.3471	6.9259	10.1092	6.7602	6.4927			6.5114	7.0184	3.4565	7.354	7.7755			5.2057	6.839	9.4284	4.3552	4.139			2.3509	2.3991	5.2812	9.8685	7.5654			6.7622	1.9617	7.192	2.2966	7.2238			9.8684	2.9192	9.9623	9.7445	10.168			5.6918
9.569	9.8502	7.2184	7.7358	6.4246			5.3759	6.7483	6.1253	5.8866	8.82			6.6849	6.8413	4.0253	7.8687	4.0431			5.2073	6.2779	6.5057	5.6516	3.6174			2.4231	2.2282	5.0689	9.7022	7.3088			2.4287	6.8761	7.2993	3.5121	7.6226			3.4968	2.7678	9.7977	2.287	10.326			5.1703
9.5826	9.6387	7.3135	7.6357	6.6325			5.6376	6.451	5.9166	6.9991	9.2767			6.5936	7.9838	3.4349	6.5089	3.5809			5.3637	6.4762	6.2689	5.5637	5.8198			2.2766	2.3382	5.2298	9.11	7.843			2.4463	7.2292	7.1185	3.6225	7.5885			3.6229	2.7893	1.7739	9.2759	10.139			7.3507
9.3323	9.8822	6.8013	7.9862	6.5983			5.5991	5.2133	6.2321	6.9834	6.4408			8.0733	6.7494	3.8156	6.7321	3.6003			6.7886	5.3254	6.341	5.6315	5.9973			2.3479	2.2752	5.1222	8.7178	7.6839			2.3682	7.1354	7.1981	3.6982	7.5921			3.7958	2.6899	1.6739	9.3226	9.9462			5.1455
9.9009	9.3339	7.071	7.5131	6.721			5.5189	5.8231	6.9647	5.9373	6.2383			7.7267	6.882	5.5329	6.7206	6.6536			6.8744	5.8752	5.2667	5.6823	5.7698			2.6305	9.1172	5.2861	8.9616	7.7727			2.3273	6.8834	7.2729	2.3631	6.9317			3.7685	1.7243	2.7957	9.3668	9.9157			5.3555
9.9359	9.3294	7.0023	8.1148	6.6594			5.5011	6.171	6.2804	5.3866	6.2371			7.6407	6.8763	6.9539	7.7883	7.1286			5.999	6.0838	9.5601	6.924	5.1511			2.349	2.2	5.2822	8.9786	6.4352			2.3551	7.2381	7.334	2.5774	1.3986			4.2628	9.9722	2.2946	2.5719	10.345			5.0572
9.7331	9.4737	7.1961	7.5663	6.5164			5.3526	6.4864	7.2099	5.7461	8.8623			7.7573	6.7618	5.4111	3.0381	6.5872			9.0189	6.6791	5.8669	3.7436	1.8757			9.2252	2.2977	5.0126	9.6292	7.145			2.3382	7.2226	7.2167	2.3844	1.4273			4.2652	10.2215	2.2516	9.4339	9.8985			7.6769
9.3224	10.0603	7.2803	7.8669	5.6136			5.5778	6.8832	6.0468	6.5647	7.557			7.7766	6.843	3.7024	4.1764	7.8193			8.7614	6.5692	6.101	3.7661	5.4711			9.1776	10.1727	8.2985	8.8607	7.8372			2.237	6.9465	7.2224	2.4522	1.666			3.621	9.8917	1.8329	9.1628	10.2737			5.1185
9.4482	9.9696	6.9421	7.4891	5.6831			6.4231	5.5343	6.4855	6.3495	8.4758			7.7985	7.8543	3.5962	6.3607	3.143			5.4096	6.4809	8.4852	4.4653	5.4118			9.1323	2.2836	5.1228	8.7866	7.8902			2.2738	7.2964	2.1922	7.3837	1.478			3.2429	9.8285	1.7589	9.2521	10.1424			5.2568
9.2903	9.9	7.2414	8.2234	5.6214			6.3664	6.3203	5.6937	6.2212	8.6098			7.7954	6.7181	4.4418	7.7133	7.0162			5.4934	9.0039	6.507	4.2713	5.6919			9.2687	2.8169	2.0026	9.2299	6.9519			2.372	6.9134	6.8742	2.4989	2.3215			3.6229	9.7189	1.7323	9.1629	3.1329			5.073
9.4581	9.9808	7.1686	8.073	5.9663			6.4928	5.3812	5.3078	5.6175	7.9977			7.8573	6.7593	5.7224	7.1434	6.7209			5.5371	8.6442	6.7138	5.8344	5.4176			8.9877	2.8209	2.889	9.1722	3.4143			2.2398	6.9662	6.9975	2.4424	2.3428			3.2942	9.841	1.8261	9.4101	3.2227			5.2551
9.4603	9.963	8.7766	7.166	6.2187			5.6099	6.2614	6.7843	5.8841	7.303			7.9272	6.8007	3.5297	6.942	6.5036			5.5196	8.9068	6.4694	5.6857	5.6974			9.1029	2.1687	2.9885	8.6829	3.2891			2.2726	1.6734	2.3695	2.4523	7.2495			3.8649	1.5334	10.2821	9.184	3.1597			5.154
9.3056	8.1621	9.2897	7.1635	6.6376			5.5892	6.1881	6.692	7.3659	5.987			7.8496	6.6945	4.0903	6.9488	6.7797			5.4616	8.8496	9.4867	4.4648	5.4198			8.973	2.5867	2.6115	9.0285	3.481			2.3378	1.6123	2.3912	2.3456	7.2372			3.9528	1.416	10.2653	2.6592	10.8223			5.1661
9.3412	8.6239	9.5672	7.0447	6.8239			6.8038	5.5907	5.9144	6.3325	7.5923			6.7368	7.7724	3.5027	6.4882	6.8646			8.92	5.6246	9.3463	5.1818	5.3713			9.0383	2.6318	2.6226	8.987	7.9896			2.3758	7.3368	6.8998	2.1525	6.8825			10.7821	10.2873	10.3754	2.8731	10.686			5.1174
9.2583	8.5541	9.3844	7.2466	6.6709			5.6314	6.8652	5.4219	6.3441	8.1772			7.6797	6.8258	3.3565	7.1163	6.6135			9.401	5.7172	8.6385	4.9796	5.4322			9.2111	2.1371	2.5222	8.9766	3.4989			2.3251	7.4228	6.9994	1.968	6.994			10.8296	9.9633	10.3525	2.743	11.2226			5.2314
9.4133	8.6812	9.4243	7.0826	6.4463			5.6383	5.2751	6.6336	10.0245	6.4997			7.7911	6.8491	4.0609	6.8362	6.856			5.3998	9.4399	8.6288	5.1641	3.9287			9.0297	9.8223	9.2222	9.1605	3.1608			2.3422	7.3232	6.8423	2.2777	7.1249			10.7423	10.1129	3.1059	9.5758	10.2698			5.0484
9.249	8.5828	7.0309	6.7209	9.1756			5.518	6.6866	6.0891	8.3954	5.6022			7.8419	6.6886	3.7049	6.756	7.204			5.4655	9.5753	9.3661	5.2388	3.5377			9.1538	2.0922	9.2289	9.0262	3.2453			7.1267	2.1224	2.2363	7.2332	7.1137			10.2823	1.6988	2.8359	9.4247	10.3181			5.1797
9.3086	7.4691	7.8554	6.5354	9.2346			5.5739	5.4031	6.6556	9.157	6.3078			7.7186	6.9541	4.1843	6.7212	6.6075			9.4083	5.7478	9.4982	5.3987	3.9116			9.1301	9.7717	8.222	9.7525	3.9167			6.9984	7.2288	7.1223	7.5249	2.292			9.9834	1.4266	2.9394	9.6215	10.628			2.9408
9.3663	8.6323	7.0721	6.4477	8.6018			5.4644	5.4664	6.6147	9.0846	6.9526			7.7931	7.021	3.6866	6.8374	3.5301			5.4936	9.2411	9.4353	5.4887	3.4313			9.0774	2.1055	8.2898	9.9122	7.4176			6.876	7.2521	7.149	7.4776	7.2446			3.6182	1.5371	2.9684	10.1426	10.2286			5.2683
9.3711	8.3736	7.0395	6.5663	8.0952			5.3487	5.4284	6.7854	9.1519	4.9965			7.6394	6.6334	3.5378	6.8575	7.8166			5.3906	9.2625	9.4797	4.8565	3.3599			9.2001	2.3782	2.8955	9.7728	7.2591			6.6791	7.2465	7.2321	7.3867	2.2563			3.2548	1.4919	3.14	10.112	10.2743			5.033
9.4553	8.312	6.607	6.9924	7.8419			6.5818	5.5023	5.7144	9.6837	5.7			7.7358	6.6308	3.9617	7.4127	7.9373			5.3795	9.2334	9.5491	5.3821	3.7578			8.9956	9.8276	9.6822	9.7727	7.514			7.2127	6.8686	7.282	7.4436	1.8532			3.794	1.6233	2.9845	10.2115	10.2665			2.8496
9.272	8.8308	6.4876	7.8443	7.1494			7.0134	5.4848	5.8053	6.1903	10.1729			6.6159	7.8273	5.2888	7.4309	6.7443			9.2907	5.6476	9.3418	5.8126	4.7754			9.0918	9.8293	9.266	9.7222	7.4131			7.1377	6.8382	7.1183	7.3512	1.4211			3.8242	1.5871	3.2845	9.5751	10.6289			5.2392
9.468	8.395	6.5345	8.1415	7.0432			6.6018	5.7592	5.6052	6.0264	10.0655			6.5481	7.8395	5.689	7.57	6.3448			5.4608	9.6201	9.4296	5.1846	3.8612			8.8726	2.5021	9.2822	9.8122	9.7998			6.6626	7.3642	7.3846	7.5572	1.3388			9.7529	2.9137	10.2358	9.3371	10.5471			5.2249
8.338	9.5323	6.6821	8.4656	6.9295			6.5416	5.6511	5.9146	5.7882	8.1777			7.6543	6.8372	5.2082	7.7271	6.4901			5.5841	9.7546	8.9336	4.9963	4.2			8.9375	2.2578	9.2689	9.7297	7.6183			6.8363	7.3255	7.2759	7.3692	6.868			10.243	10.2733	2.9696	9.5467	10.4646			4.8674
8.3221	8.4268	6.8887	8.8216	6.9835			5.4896	6.768	5.6724	5.8387	8.3325			7.6938	6.7627	5.6735	7.6698	6.5929			9.5912	5.5317	9.1636	6.1732	4.5971			9.2425	2.3238	9.2089	9.6287	7.9044			6.8422	7.3124	7.1123	4.2769	2.2944			10.8106	10.1019	2.8415	9.3638	10.6181			5.2055
8.7036	8.3923	6.8532	8.8448	7.1305			5.3619	6.6178	9.3317	6.0212	5.9096			6.5623	7.7124	5.3836	7.8693	6.7753			9.6131	5.5771	9.2817	6.6743	4.9531			9.5533	2.3603	5.0985	2.222	4.3454			6.8383	7.2469	7.1867	3.7184	2.2156			10.8332	2.7116	10.2278	9.6216	10.135			5.1853
8.6474	7.3717	8.1045	6.9762	9.2544			5.806	8.7669	6.2854	6.0335	6.5173			7.8728	6.8424	3.3901	7.5148	7.9225			9.5756	5.918	9.4246	6.9762	3.7749			9.5496	2.2022	8.2898	9.7281	4.2922			6.7942	7.3313	7.1918	7.4296	6.8257			10.9338	2.9626	9.8333	9.5847	10.11			5.0436
8.5079	8.8612	6.5609	7.0018	9.0229			6.9651	5.7704	8.8364	6.2436	8.5707			6.6544	6.8855	5.7231	6.8599	7.711			5.4279	9.7584	9.2046	6.8713	5.3345			2.5074	9.117	9.2208	9.2815	4.1047			2.3336	7.2215	2.4119	7.6147	6.871			10.1953	2.8227	10.221	8.9272	2.4585			5.049
8.4022	8.4828	6.6012	7.117	8.1514			6.2612	6.0284	5.4471	8.1165	8.5975			6.6527	6.8166	5.6514	6.8338	7.5086			9.6141	5.5283	8.6783	6.4112	5.6415			9.3917	2.2073	5.1602	9.2575	4.2844			2.3223	7.2341	2.1212	3.8756	2.194			10.2684	10.1196	3.2191	9.5995	2.7985			5.1122
8.0721	8.8038	6.7081	7.3059	8.0538			5.9631	6.2373	5.5227	8.8567	8.7443			6.87	6.8756	5.8413	7.4737	7.4238			5.3063	8.8421	9.6215	6.4466	6.1144			9.5121	2.1771	5.0106	9.1092	3.9929			2.4119	7.2821	2.2826	3.4344	2.2458			9.9222	10.2287	2.925	9.4953	2.4749			7.2352
8.2129	8.595	6.6173	7.1	8.3597			6.5122	5.5674	6.2573	8.3739	8.2847			6.6162	6.7146	5.6024	7.5512	6.4743			5.4116	8.7287	9.63	4.1839	4.2477			2.1946	9.6772	5.1198	9.2209	4.3622			6.9297	2.1261	2.1626	4.2261	1.4724			10.2461	10.1645	2.8614	9.2146	2.3737			7.6695
8.231	7.1713	7.9148	7.1824	7.8756			6.3336	6.0565	5.4253	8.6938	6.5718			6.7604	6.9039	5.9687	7.5874	6.6063			5.332	8.7486	9.588	4.2183	5.1189			2.4749	9.1213	2.8112	9.1566	4.4602			7.2228	6.9657	7.1324	7.5126	2.247			9.624	2.6977	9.9626	9.8861	2.6473			7.5288
8.3073	7.1744	7.282	8.017	8.0833			5.3425	6.2462	6.4858	6.016	6.5978			6.7184	7.9768	3.3001	7.7601	7.5057			5.356	8.7698	9.5798	5.1497	6.1512			4.3204	9.0732	2.8589	9.2207	7.781			6.9559	7.2447	6.9261	7.3896	2.3343			10.7914	10.2611	3.2272	2.6488	10.2638			7.5894
8.0721	7.1536	7.1157	7.9433	7.8206			5.766	5.8678	6.3924	5.7544	8.4047			6.6105	7.7716	5.4221	6.7169	6.813			5.4681	9.6379	6.6923	6.9158	5.8179			4.2032	2.5278	2.8289	9.2228	8.2066			2.1588	7.2443	2.1448	7.2316	6.9364			10.7824	10.2315	2.7762	2.6155	10.6286			7.6811
8.1318	7.4572	6.6202	6.5997	7.8333			5.7298	6.5392	6.1577	5.5514	8.9012			6.7669	7.91	5.2939	6.8952	6.714			5.616	6.9945	9.6196	6.7713	4.8714			4.1366	2.5822	2.9068	9.2128	7.8331			7.2394	1.7636	7.285	2.1776	6.9519			11.1044	3.2222	10.2357	2.6936	10.2132			7.8141
7.0502	7.672	8.0146	6.7057	8.3891			5.6585	5.9955	8.1281	5.3281	6.1062			6.6635	7.7932	3.6887	7.6459	6.4701			5.5944	6.6554	9.0374	5.8899	6.1195			2.4008	9.7733	9.2222	9.229	7.929			7.2432	1.6552	2.3412	7.1441	6.8226			10.2981	2.8531	10.2425	2.7743	10.5441			7.3848
7.0745	7.6235	8.2223	6.3613	8.0727			5.6364	6.1061	8.9133	5.938	5.1551			6.7533	7.8606	3.6013	7.8339	6.4331			5.5768	6.6469	8.7993	5.5963	5.826			2.4908	2.1109	2.8652	9.5789	8.009			2.1857	7.4859	7.25	2.2226	6.9352			10.7833	2.8881	3.2174	9.2328	10.3763			7.5959
7.0925	7.5324	8.4426	6.8	8.7411			9.0241	5.4082	5.3505	6.2746	9.4627			6.7348	7.775	3.7659	7.5189	6.4453			5.6505	6.29	9.1523	5.6964	5.7914			2.4463	2.198	2.8826	9.8012	7.5587			7.2923	1.693	7.1531	2.197	6.7466			10.9424	3.2344	10.2735	2.9628	10.2381			7.7292
7.6131	7.0722	8.3709	8.3949	5.8457			5.5676	8.5039	6.4594	6.0369	8.1799			7.7131	7.1437	3.4916	7.7921	7.8164			5.3818	9.6644	6.3239	6.9362	5.6984			2.3268	2.116	2.8125	5.6522	7.7899			7.2981	2.2226	6.9821	2.3766	6.8851			10.4463	2.8145	9.7838	2.8426	10.4941			7.8679
7.4908	7.0414	8.9658	8.4108	5.7059			9.0228	5.4492	6.2347	9.7402	5.8086			6.5651	7.9137	3.8317	7.6647	7.7873			5.6057	9.7164	6.4575	4.4663	2.6245			2.5762	2.2015	9.6198	8.7268	7.9182			6.9382	2.2262	7.2116	3.6254	7.4621			10.2416	2.9913	9.8769	3.2175	10.5811			7.5975
7.5806	7.0528	8.9288	8.0112	6.3314			8.7789	6.3067	6.4697	5.5821	8.4021			7.7978	7.7794	3.8498	6.5582	5.0477			5.4271	9.6716	6.6562	7.1627	6.1276			2.612	5.827	9.1291	8.8206	7.5473			6.9126	2.2977	6.9657	2.1513	6.8694			10.4355	10.2437	2.2829	3.2877	10.4384			7.6668
7.5555	7.0747	8.9326	7.939	5.9781			6.062	8.0097	6.5584	6.1221	8.6789			7.7423	7.0387	5.4657	7.1531	5.4988			9.5883	5.5383	9.0332	4.9913	5.7942			2.4616	5.9201	2.6221	2.9228	7.5818			2.3786	7.2531	7.2251	2.2242	2.3718			10.6669	10.1713	2.2135	2.7798	10.1328			7.9084
7.6733	7.1709	9.2118	6.1836	8.1433			6.2094	8.8361	6.5112	6.3762	8.4429			7.7493	7.9413	2.8236	5.5395	6.851			9.6145	5.7135	6.0204	6.9796	4.7563			2.6864	9.1699	9.5258	2.7826	8.2414			2.2337	7.2126	6.8333	2.3439	2.2667			10.6224	3.2252	9.9624	2.9579	9.9991			4.0505
7.0865	7.6609	8.9923	6.2173	7.7062			5.1577	6.5169	8.4749	6.2615	6.3882			7.7367	5.4378	2.9431	7.6475	6.7881			9.6669	5.3159	6.1893	6.8469	4.6963			2.3321	9.5722	9.268	5.5882	7.7838			6.9432	2.2147	6.7689	2.3979	2.2947			10.9111	10.2158	1.9534	2.8983	10.1327			7.4486
7.6795	7.2327	5.8228	9.0004	7.925			5.3121	8.528	6.13	6.0669	6.3814			5.8611	7.9304	5.5471	6.7826	6.7443			9.617	5.4539	8.8513	4.1378	4.8942			2.4646	2.1306	2.5862	5.5272	8.3496			6.99	2.1812	6.8234	2.2915	7.1666			10.2116	10.1433	2.2757	3.2446	9.8624			7.276
7.4659	7.1066	6.0116	8.877	8.0169			5.5095	5.2612	8.6307	6.5406	8.5982			7.6896	5.4579	5.7628	6.602	6.9019			5.3474	8.9183	9.4754	4.7593	5.7162			2.5748	9.05	2.8062	5.2605	8.3473			7.1161	2.2118	6.898	3.3328	7.3787			10.3896	10.2932	10.223	2.5332	3.3197			7.5413
7.1407	7.7387	6.1505	8.2926	8.3035			5.9308	5.1135	5.9593	5.8593	8.4188			5.4755	7.858	3.4023	7.921	7.6708			5.471	8.7537	6.3732	5.6763	5.6861			2.1391	9.7138	5.0085	9.2212	7.9056			6.8988	1.9753	6.991	3.4311	7.2224			10.6924	10.141	10.286	2.8847	2.553			4.9803
7.0356	6.2672	8.278	7.1831	8.4701			4.9122	6.4792	5.2838	8.5268	6.3982			6.7314	7.9389	7.8409	7.6523	7.6793			5.2246	8.5185	6.3669	5.5911	5.8199			2.5291	9.1711	9.2928	9.2869	7.78			7.2275	1.865	7.2476	3.5277	7.4112			10.2298	10.2442	10.2683	2.9368	2.5797			5.1424
7.0834	6.7352	7.8127	7.116	8.7871			4.8449	6.4671	5.5389	8.6198	6.0778			6.7123	7.8209	5.5827	5.5016	6.3985			5.2333	6.5892	8.862	5.7145	5.4196			2.4605	9.2812	5.029	2.0028	7.2183			7.2914	1.7217	7.2681	3.4887	7.4165			10.2949	10.142	2.8293	9.3717	10.3815			4.9771
7.0574	6.7432	8.2858	7.0256	8.8045			5.2717	6.2626	5.9491	8.37	6.4268			7.6516	7.7927	4.1828	7.7753	6.6044			5.1739	6.9694	9.1687	5.8684	4.1378			9.218	9.6797	5.1692	5.6229	9.8457			7.2871	2.1217	7.1253	3.5686	7.4326			3.6425	1.4368	2.8756	9.4213	10.3482			4.411
6.9631	6.7416	7.8868	7.1007	9.2209			6.2942	8.7584	4.9874	5.7443	7.5002			6.5432	8.0285	5.234	7.8119	6.7938			5.2689	8.7122	6.642	5.629	5.5114			2.8289	9.7827	5.1856	2.9712	7.841			7.2133	1.8119	6.9447	5.9722	7.1259			3.4942	1.2498	10.2226	2.8154	10.4222			4.4496
7.1335	6.6834	7.8535	7.1713	8.6749			8.6596	6.0204	4.9837	8.9347	6.6892			6.5805	7.8793	5.8628	6.6341	7.5959			5.2533	6.8553	9.0126	5.985	1.119			9.0583	9.2893	2.8912	9.811	4.5188			2.3921	7.1899	7.2586	5.964	6.8974			10.2336	1.4776	10.1922	2.725	4.3985			4.369
6.5476	7.2233	8.1622	7.2015	8.7406			8.4671	6.0941	8.9505	5.2772	4.8208			6.6088	6.9069	5.3586	7.5709	5.3723			5.3905	6.7102	9.0151	4.1218	1.9161			2.579	10.1158	2.8928	2.0128	7.7766			2.2697	7.2239	6.7895	5.9685	7.2278			9.9564	1.4223	2.7427	3.3	9.9749			4.5581
6.1459	7.2299	7.7896	7.011	8.6254			9.1272	6.0648	8.6478	5.0944	5.0886			6.5284	5.6803	3.7805	7.637	7.6054			8.727	5.7084	7.0155	5.8971	5.8666			2.6176	9.1833	2.6255	2.867	8.0535			2.3391	1.672	2.2484	5.9867	6.8359			9.8815	1.25	2.9546	3.8449	10.1195			4.5769
7.1365	6.0571	7.2283	7.7692	8.6058			8.7169	7.6728	5.9832	4.8262	6.2295			6.6322	6.9811	7.6608	7.5018	7.8175			5.4636	8.7517	6.5286	4.1139	5.5218			2.4835	2.295	5.1255	9.7695	10.1087			2.3476	1.7185	2.2535	2.2725	6.7722			10.1188	1.5238	2.9283	3.5294	9.9524			2.9893
7.0846	6.2714	7.0287	8.0539	8.6847			8.13	9.0423	5.1674	6.0376	6.8376			6.6367	6.741	7.733	7.7103	3.5429			5.2497	8.4394	6.5302	5.6737	5.8454			2.5471	8.9356	9.2806	8.8552	9.8505			2.2728	1.7456	2.224	5.9999	6.9847			10.2425	1.1479	2.9629	3.1328	2.5537			2.8838
6.3963	7.6835	6.713	8.248	8.8997			8.5963	4.9318	6.5276	5.8117	8.3105			6.6741	6.9377	7.7508	7.5822	4.5373			5.2231	8.4761	6.6195	5.7442	5.7522			2.4983	9.1155	9.2205	9.8876	7.5931			2.2182	1.7523	2.1596	5.8692	6.9721			10.1165	1.2428	3.2617	2.6335	10.1176			2.8019
6.438	7.5243	7.8736	6.4694	9.1159			5.515	5.3899	8.5262	8.9219	6.1104			6.6626	6.7421	7.7842	7.4926	4.143			5.3581	8.5095	6.5764	5.649	5.9383			9.3594	9.0221	5.1818	2.9928	9.8151			2.2578	7.2947	6.8232	5.8932	6.8279			10.448	1.2141	1.8533	2.8119	10.3387			5.2072
6.5057	7.6594	7.9442	6.7385	8.8293			5.5629	4.6295	7.7092	8.8195	5.5228			6.521	6.82	7.6438	4.0941	7.4766			5.3354	6.95	8.7746	5.7146	5.3837			9.3306	9.9722	9.1829	9.705	9.8132			2.3789	7.3515	6.8155	5.9622	7.2527			3.6248	1.4991	2.7718	2.7261	9.9859			4.996
6.279	7.4635	6.6454	7.958	8.1887			6.7204	8.3822	4.6957	5.9471	6.047			6.6582	5.2745	5.3519	4.6401	6.6755			5.1653	6.5208	9.0915	4.3839	1.8248			2.4834	9.9252	9.2222	9.6109	7.7416			2.3929	7.1266	6.8229	2.2218	6.8669			9.7319	1.3292	2.811	2.5716	10.251			2.5658
6.3731	7.6667	6.6603	7.8673	8.2076			6.552	8.4704	4.9657	5.9148	6.0659			6.6102	5.3194	5.4246	4.1241	7.7228			5.3949	6.5571	8.6474	4.1535	5.6116			2.6846	9.9852	5.0181	2.9822	7.6073			2.4359	7.2385	6.8528	2.2224	2.3948			3.2148	1.686	2.7454	2.794	10.2289			5.2036
6.0986	7.5613	6.613	7.9299	8.1416			6.3291	8.8053	5.1191	6.0152	8.6943			7.7948	5.375	4.0778	3.8999	6.6635			5.3653	8.5967	6.6083	4.2585	1.8397			2.6441	10.0162	2.9551	2.0075	7.7083			2.4843	7.1949	6.8257	7.397	7.6246			3.6224	2.7355	2.2599	9.3472	2.8239			5.161
7.5911	6.2125	6.4198	7.7664	7.7823			6.4291	5.2299	10.4979	5.8166	4.634			7.8266	5.377	3.4576	3.7121	6.8644			5.3107	8.718	6.6185	4.397	1.8491			2.5535	10.2661	2.9525	9.16	7.7135			2.4236	7.2829	7.1465	7.3317	7.4539			4.2393	2.8637	1.9181	9.4636	2.5734			2.8357
6.2225	7.5799	6.6976	7.8843	9.3479			6.553	5.8006	4.9262	5.6047	9.4261			5.3822	6.8097	6.7278	7.6828	7.6267			5.3949	6.1265	8.6696	5.5626	5.9795			2.3327	10.1022	5.0825	9.2179	8.0445			2.4587	7.2927	2.4189	7.5166	1.3792			3.8218	2.8714	2.2328	9.2822	2.4375			5.1134
6.1287	8.4655	6.9916	6.8036	8.9534			6.4371	4.7699	5.4398	9.5961	5.9733			6.6043	5.7004	6.813	7.7093	7.6424			5.5812	6.7423	8.9056	5.6139	5.7148			2.2092	9.9626	5.0295	2.9875	7.7748			7.2255	2.2922	2.3837	7.5214	2.3554			10.2231	9.8995	1.7954	9.3295	2.4811			5.2628
6.4868	8.4454	7.062	8.9484	6.67			6.5738	6.7666	4.6495	8.7018	5.9397			5.625	3.042	4.1476	7.6964	7.8892			5.5719	8.6709	6.2307	4.4318	1.8885			2.28	9.9205	9.2808	9.7558	3.3815			6.9697	2.2633	6.8144	2.2713	2.3526			10.6985	10.2639	2.285	2.6619	10.1687			5.2193
6.5648	8.8054	9.0006	7.0652	8.0923			6.6308	6.4673	5.3111	7.9125	5.6173			5.2228	3.7615	3.2109	7.8156	7.8142			5.5852	6.6365	8.7755	4.1934	1.9238			9.4757	9.9535	5.0189	2.8617	8.2095			6.9159	2.256	6.741	2.2298	2.2717			10.4451	10.1118	1.8224	2.6274	9.9777			5.171
8.6077	6.3864	9.2554	7.0897	7.8066			6.1925	6.7079	8.6357	6.185	5.8692			3.134	5.3364	5.5484	7.7363	6.8422			5.5153	8.6634	6.6635	5.7254	5.6877			9.3982	2.5259	2.8218	2.9201	7.3679			7.2526	2.2623	7.2257	7.231	7.6471			3.2326	2.1616	2.2297	2.6628	10.5134			5.3133
6.4742	8.3481	7.4277	9.0624	7.9297			6.1201	6.4728	5.6466	8.659	6.4227			3.143	5.3677	5.7289	6.8144	7.4847			5.4371	8.4883	9.2913	5.425	5.8612			9.3922	10.0668	2.8092	2.7752	7.5397			7.1216	1.9912	7.1541	7.3432	7.6417			3.6311	2.1735	2.1878	2.5175	10.5296			5.418
6.5641	8.2051	7.0691	8.8263	7.892			5.7717	6.7802	6.5932	6.3373	9.5254			7.9006	2.7695	7.7841	6.7798	6.7423			5.4986	8.6844	6.7926	5.7327	5.9727			9.4926	2.3929	8.2226	9.9269	7.8704			7.1324	2.2656	7.2934	7.3268	7.4627			10.7261	2.2211	9.844	2.5242	10.5818			5.4272
6.3476	8.6186	7.0905	8.7536	7.8003			6.6613	6.7022	5.3462	6.412	10.2093			7.7897	5.3142	6.8438	6.5935	6.5215			5.3417	8.7466	6.6919	5.6572	5.9167			9.1453	2.6938	9.2126	8.7712	7.9278			6.957	2.2991	7.2497	5.9588	1.4745			10.3214	2.3562	2.2527	8.9973	10.1915			5.2054
6.539	8.4899	7.1677	8.1184	8.9369			5.9981	5.6211	6.6495	6.6361	9.7739			5.2493	7.8964	3.8245	4.301	7.452			5.5367	8.6424	6.5769	5.6779	5.6585			9.8528	2.2097	8.5109	9.0122	7.9883			7.2372	2.2176	7.276	5.9237	1.479			10.165	2.2195	10.2458	2.6767	10.233			5.4032
6.5398	7.5304	8.0747	8.1726	9.1065			6.2073	6.6004	5.8953	6.7187	10.0887			5.216	7.8336	3.9954	7.6713	3.1744			5.506	9.6439	6.4324	6.7117	5.8592			9.0062	2.1762	8.2868	9.2925	2.824			6.9546	2.2832	2.1675	7.5858	1.5272			10.3198	2.1586	1.9692	9.2681	10.1898			5.3658
7.5685	6.5642	7.925	8.1921	8.8817			5.7943	6.3802	6.6007	10.4021	6.4569			7.7759	5.5133	3.1784	7.7783	3.761			5.5156	6.6482	9.5133	6.817	5.8657			8.9764	2.5751	9.2622	8.7895	3.2012			7.2398	6.8466	7.1422	7.3123	1.3267			10.6296	2.1392	2.7167	9.221	10.1029			5.3637
7.4081	6.422	8.3468	7.7662	8.729			6.2578	5.8607	6.4224	6.212	10.2776			6.6766	5.3697	5.2844	7.7565	3.1903			5.5673	6.6075	9.5005	4.342	3.624			9.0377	2.5522	2.898	2.1072	7.7708			6.9135	2.5251	2.144	7.2642	6.9724			10.3535	2.2454	2.2931	9.4224	9.9259			9.0096
6.5119	7.4305	8.0022	7.5378	9.0408			6.7984	6.5594	6.2949	5.8995	5.4896			6.7259	5.2588	5.5833	7.9921	6.6726			5.4791	6.7849	9.3686	7.1352	5.8976			8.9184	2.0913	2.5626	2.9262	8.1807			6.7984	2.7626	2.1917	7.2918	7.1224			11.214	2.3147	2.831	9.4249	9.8283			8.9311
6.6005	7.4503	8.0301	8.0103	9.2777			6.2648	7.0701	6.211	5.788	7.4024			6.6775	7.9593	7.7246	3.5537	7.31			5.3735	9.7129	6.8139	4.2661	2.9314			10.0288	9.685	9.2809	2.6811	8.0522			6.7693	2.6643	7.2529	2.2764	6.7593			10.3234	1.424	2.8229	9.3356	10.2211			8.8792
6.4408	7.5815	8.06	7.8574	9.1855			6.2779	6.3103	6.9327	9.3443	5.8882			6.5947	7.8261	7.7112	3.6144	7.711			5.4813	6.6309	9.7567	6.1191	5.8949			9.3767	1.6715	9.2952	9.2826	7.6763			6.6224	2.7229	7.2622	2.3485	1.3965			10.6924	1.567	2.9254	9.7593	10.2394			8.8401
7.5506	6.4507	7.0826	8.2178	6.6162			6.1301	6.3699	6.6082	6.714	10.5105			7.7151	6.7998	7.5759	3.1212	6.4928			5.556	9.7177	6.5843	4.1112	3.3612			9.5371	2.0238	9.2822	9.2976	8.1178			6.5312	2.6562	7.1115	2.2967	1.3514			10.3593	1.2526	10.3531	2.7493	9.8785			8.8787
6.5181	7.5684	7.3487	8.675	6.6131			5.9992	6.509	6.1116	6.7578	9.8601			6.6528	8.0021	3.9256	5.4459	3.8666			5.4023	9.5085	6.9733	6.8631	5.9664			4.1375	10.2872	8.2621	9.6122	7.6007			6.719	2.5575	7.1628	2.3323	1.5689			10.3229	1.2738	10.1987	2.3595	9.9844			8.9043
6.1704	7.5699	8.2073	6.667	9.2542			5.943	6.0799	6.0545	7.1077	9.7288			6.697	8.1097	3.5483	5.2411	4.0824			5.532	9.7196	6.9417	7.1483	2.7484			9.8223	9.9092	8.821	9.6792	8.0088			2.3187	6.8925	7.1976	7.3478	7.4471			10.6356	1.3249	10.4955	2.625	9.7365			8.7645
6.29	7.7041	6.7707	8.6588	8.9072			6.0242	6.5972	6.1063	8.7287	6.4882			6.7363	7.8927	6.9102	6.8549	5.4932			5.4303	9.6182	6.7707	7.1786	2.4619			4.1337	10.0712	2.8209	9.5268	7.7924			2.3922	6.8327	7.2237	2.3235	1.6325			10.3531	1.3617	10.2245	2.6255	9.6174			9.014
6.4316	7.5769	8.333	6.7044	8.924			5.6837	6.3592	6.0394	6.9409	8.9012			6.7509	5.4369	6.7791	7.8024	6.7307			5.4565	8.7196	9.5759	5.4949	2.9374			4.1238	2.0229	2.0225	9.6977	7.7294			2.3221	6.8368	7.1291	2.3567	1.4878			10.3949	1.5476	10.291	2.6889	9.8564			7.2857
6.4198	7.5918	8.2069	6.7846	9.1336			6.5035	6.0844	6.1538	6.7029	9.7425			6.6227	5.5455	6.7382	6.7672	7.6062			9.6222	8.7833	6.8388	3.6359	3.1314			3.9339	2.3622	5.221	9.5929	3.4974			2.2449	6.9259	7.2851	7.4853	7.5419			10.2144	1.5265	10.2567	2.5881	9.9369			7.2245
8.1931	6.516	7.0803	6.7451	9.2591			6.0122	6.2921	6.5118	6.3082	8.9802			3.2097	6.8441	7.6363	6.9177	7.7442			9.7771	8.7693	5.552	5.3195	3.5829			2.3549	2.2608	5.2112	9.1199	7.6124			6.6644	2.5422	7.2887	7.3725	7.6324			10.245	1.3858	10.2625	2.5286	10.2524			8.7179
8.0086	6.531	7.0035	7.499	9.0313			5.9903	6.2269	6.1347	8.1775	6.5502			3.232	6.7961	3.1366	6.6165	5.6841			9.739	5.6109	8.6569	4.9255	3.1285			2.3568	10.2875	2.229	9.9226	8.3517			6.7646	2.5625	7.2959	7.3537	7.5492			10.4893	1.7623	10.192	2.5874	9.9338			8.7352
8.4532	6.5059	7.1754	8.989	6.5102			5.9482	5.5137	5.9612	6.3532	8.4548			3.3844	6.8318	4.0265	7.1107	4.8929			5.4427	6.4059	8.5393	5.7511	3.1111			2.2353	10.2993	2.226	9.8268	8.229			6.7975	1.9362	6.968	7.3827	7.4275			10.4449	2.8721	3.2378	9.4746	9.9223			6.9879
8.5105	6.5067	9.0537	7.0315	6.5245			6.2364	5.4087	6.0105	6.8828	9.3455			2.9033	6.9306	3.4572	5.6	6.6322			5.4274	6.4197	9.5762	6.6298	2.9114			2.2749	2.2878	2.2588	10.0082	7.5608			6.7147	2.121	7.2239	7.3475	7.4264			10.8284	3.1166	2.8621	9.4193	10.1443			6.6702
8.4513	6.386	8.9565	7.0718	7.8866			6.0825	6.2605	6.5768	8.6574	7.0337			3.2366	6.8192	7.8741	7.0289	6.4575			5.3961	6.4866	9.4645	6.812	2.7111			2.6303	10.2523	5.5506	8.8796	4.0491			6.7595	2.2678	7.1952	2.2198	1.4697			10.3541	3.2425	2.9962	9.2757	10.2229			6.7884
8.3388	6.4997	8.8285	7.0341	7.7408			6.4828	5.9596	6.55	6.905	9.562			3.026	5.3787	3.5348	6.8239	6.4391			6.7767	5.5438	8.7117	5.7929	2.9818			4.1792	10.2027	5.2282	9.872	7.7597			6.666	2.2559	2.2755	7.2781	1.2298			10.4246	2.8525	3.1632	9.1114	4.8929			8.73
8.588	9.3604	7.0437	6.0823	7.1484			6.1133	6.6597	5.6551	4.46	8.2926			2.7948	6.842	7.7458	7.6021	6.7549			8.9007	5.7886	6.6775	6.357	4.671			4.1058	9.9532	2.5891	9.7528	7.6049			2.3222	6.8298	2.1222	7.3263	1.4259			10.2446	2.1573	2.3554	9.2108	4.6252			8.6796
8.4126	9.3289	7.1892	5.8166	7.5205			6.5643	6.0634	5.903	3.8998	6.8543			6.7307	2.8899	4.019	5.1372	6.9535			5.586	6.5839	8.4351	6.76	4.1841			2.7605	9.6399	5.2282	9.9877	7.69			6.7495	2.1166	2.1228	7.3228	1.4341			10.2459	2.3528	2.5299	9.2733	5.2421			8.5673
9.3617	8.4188	6.3459	6.9325	8.0293			6.2026	6.297	4.4189	6.3362	7.5003			6.635	6.7555	6.7308	7.753	5.5812			5.6117	6.884	9.0347	5.9177	3.1614			2.5793	9.701	5.1921	9.8826	7.4196			6.5622	2.2932	2.1271	7.5132	1.264			10.6896	2.3197	2.2579	4.1121	9.8827			8.8007
9.4181	8.8102	7.1841	6.206	6.8469			6.1079	5.6875	5.8246	3.9018	6.4661			6.7271	6.936	5.4746	6.8343	3.4596			5.6317	6.6442	9.1662	6.3955	3.2515			2.626	2.2986	5.0821	10.1062	7.7113			6.7162	1.9581	2.2823	7.3591	1.4259			11.2524	2.2377	4.3287	2.726	9.7477			2.9804
9.5956	8.8375	7.1637	6.5743	6.6027			6.194	6.2871	6.0516	6.8225	4.2476			6.5807	6.8134	5.7369	6.6471	6.4004			6.8348	5.576	8.8551	6.7452	3.7917			2.6464	9.9603	9.2566	9.9216	7.976			6.6174	2.2753	2.1838	7.4228	2.1438			10.625	2.3559	4.2252	9.1026	2.4322			2.8507
9.6048	8.6925	6.3707	6.9992	6.9434			6.1902	6.511	6.3063	6.7949	3.9982			6.6643	6.8313	5.8618	7.4864	6.7152			6.8546	8.7751	5.5933	6.8677	3.4422			9.0374	2.2223	2.8051	9.2255	10.1877			6.5274	2.1294	2.1238	7.4396	2.2198			10.662	2.2878	4.2832	9.1313	2.4396			3.1461
9.4085	6.6325	8.0472	7.2002	6.8783			5.7696	6.4651	6.9503	6.3895	8.5877			6.7842	6.88	5.1886	7.6172	6.8925			6.7334	8.7098	5.6191	6.8223	3.7374			9.1327	9.7682	8.5898	8.9828	7.6742			6.5144	2.1954	2.2157	7.2465	2.284			9.955	1.1549	9.8847	3.9419	2.4945			8.8394
6.6144	9.498	8.2242	7.0318	6.9077			6.1531	6.3363	6.6691	5.9958	8.596			6.5732	7.9274	2.919	7.5546	6.2677			6.7103	5.6468	8.8758	6.8212	1.8537			9.1368	2.1136	8.651	9.0856	10.2955			2.2373	6.897	2.2229	7.2974	1.4846			10.2544	9.8431	1.97	3.7925	2.5256			4.8735
6.924	9.609	8.496	7.0828	6.8975			6.1661	5.9128	6.854	6.5122	6.6317			7.8391	7.0183	4.0191	5.142	4.4366			5.5009	6.6354	9.2374	5.916	4.346			9.155	2.0382	9.2262	6.2521	7.8344			2.4223	7.2754	2.3122	7.1912	1.4233			10.1026	10.1153	4.2464	1.9937	2.7			4.7618
6.5763	9.703	8.0897	7.1565	7.1714			6.0211	6.1221	5.9887	6.8036	7.286			6.6505	7.7943	7.6989	4.1091	6.4406			5.4041	6.4648	8.9432	6.7624	1.8333			9.0881	2.1332	5.1212	2.0809	4.7991			2.468	7.1297	7.2682	2.1727	1.3533			10.1941	2.9237	4.3513	2.4864	10.109			4.6895
6.7862	9.5828	7.0615	8.2393	6.9829			6.2986	6.0305	7.5787	6.4451	6.5778			6.7058	5.2781	3.4621	4.5747	7.5456			6.7554	5.6589	8.6746	6.4327	1.7726			2.8983	9.283	2.9982	2.9958	4.6987			6.8872	6.774	7.2733	7.5274	1.3292			10.1859	2.7679	4.1641	2.5627	10.446			3.2066
9.6493	6.6169	7.058	7.7829	7.1568			6.4931	5.9431	6.6769	6.9573	5.7403			6.6721	2.9164	7.7414	8.0649	6.6907			5.5822	6.7543	9.6976	6.4635	3.9259			9.5996	9.3686	9.5508	6.5751	5.1014			6.835	6.9897	7.1247	7.3769	1.6363			10.4112	2.1141	4.2237	2.7372	2.7553			2.8203
9.5868	6.4343	7.0881	8.016	6.9318			6.2001	5.6448	6.1318	7.7897	3.9579			6.5921	2.9466	7.6236	7.5389	6.5062			6.4208	5.7539	9.7913	6.4148	3.9755			2.5214	2.233	5.0292	6.667	4.6395			6.6529	7.117	7.3832	7.1826	1.698			3.8363	2.2793	2.381	3.6929	2.9169			3.158
6.6121	9.4263	8.0787	6.9346	6.9647			5.7899	5.6395	6.0775	6.0388	3.8916			6.7844	5.3456	6.7398	7.835	6.5698			6.9095	5.6121	9.479	6.3513	3.5951			9.3311	2.2853	5.1896	9.0576	4.6265			6.675	2.5936	2.265	7.1227	1.7582			3.6423	2.3254	2.4211	3.6921	10.3333			2.9953
9.5899	6.649	8.0404	7.1369	7.1624			5.5854	5.4557	6.3166	8.0081	6.3017			5.3475	2.9718	3.239	7.4583	7.896			6.722	5.7981	9.6959	6.4286	3.513			3.0159	2.2211	5.0658	6.2992	4.5932			6.5832	2.5896	7.2483	2.3651	1.4365			10.4615	2.5119	2.6229	9.8132	4.4725			2.8523
9.6024	6.8175	7.6564	6.9566	7.1391			6.1276	6.0457	5.4761	8.9106	5.9884			5.5065	7.0507	5.4562	3.9788	7.589			6.7445	9.7528	5.5022	6.7641	3.826			9.0998	9.7392	9.2082	8.8911	4.148			2.2755	6.862	7.1846	7.4329	7.5831			10.2936	2.51	2.3826	9.9684	4.7858			2.8262
6.7424	9.6698	7.8767	6.7432	7.1275			5.9199	5.9569	6.5122	6.0952	3.1532			6.615	7.7814	5.693	5.6676	3.7007			6.4002	5.6821	9.7171	6.5254	4.191			9.0945	9.8617	5.0928	9.7261	4.6965			6.825	2.5822	6.9958	7.4565	7.6694			10.2143	2.2236	2.3996	3.8957	10.5473			2.9052
6.7041	9.6787	7.9831	7.0976	6.959			5.9462	6.2247	6.4203	5.7946	3.2675			5.5805	8.0475	3.5525	7.5418	3.6229			5.2228	6.8803	9.7046	6.5881	5.5196			2.7575	9.7859	2.9886	9.7987	7.7772			6.7565	2.7194	7.2634	7.3897	7.5827			3.4444	2.1968	2.3613	3.7255	10.6265			2.766
6.6598	9.9215	7.1747	8.2406	6.7358			6.0949	5.4344	6.1565	5.4862	3.3504			7.7345	6.9953	7.4982	8.0496	3.0384			6.7376	5.3975	9.5812	6.7411	3.5394			9.3591	9.3097	2.9862	9.6212	7.9536			6.5552	2.1234	7.3297	7.4211	7.521			3.3266	2.1935	2.2388	3.7799	10.2823			3.1224
6.6271	7.5432	9.6141	8.1214	7.1886			6.1181	5.9521	6.0911	5.896	3.5527			6.685	7.6727	7.7829	7.6695	4.2553			6.5178	5.6097	9.7629	6.8143	5.813			2.8718	9.252	5.622	2.9826	8.2049			6.5849	1.9988	7.2765	7.3948	7.3976			10.3	2.3468	2.2189	9.959	4.6233			3.2098
6.8286	7.6959	9.2176	8.091	6.7417			6.1343	6.2839	6.2614	6.0347	2.6427			7.7022	6.7904	7.6564	7.7632	6.3884			9.6848	6.7917	5.5529	6.1315	4.1113			2.7075	9.2726	5.8228	9.0522	7.8503			6.576	1.9853	7.1252	7.2131	7.6314			9.9848	2.6454	2.4664	10.2573	4.3862			2.9169
6.7521	9.6105	7.0961	7.8484	6.8873			6.112	6.5993	6.0864	3.1643	5.6313			7.6658	6.7488	7.7809	3.0352	7.5314			9.5803	6.5567	5.4257	6.2448	2.9997			2.7158	9.2903	5.8161	8.9988	4.5959			2.361	6.8574	6.9364	7.263	7.4854			10.2442	3.2728	2.6814	3.6229	10.4697			8.4115
6.786	7.5087	8.9565	8.2905	6.7955			6.0354	6.5244	5.8847	6.6583	8.3409			6.6184	7.9141	6.5834	7.4186	5.1253			9.6856	6.7472	5.3991	6.7363	3.8125			2.7482	9.9212	9.2252	9.7822	9.6874			2.4385	2.6574	2.2794	7.454	7.4929			9.8696	2.4813	3.91	2.7923	10.6586			5.1617
7.6505	6.6664	9.081	8.0397	6.8756			5.9542	6.4018	6.8153	6.2876	3.059			6.7872	7.7553	5.4287	4.3197	5.1158			6.8526	9.661	8.2153	3.6199	6.1241			2.6253	10.0689	9.1212	9.0282	10.0376			2.4863	2.6897	2.3521	7.5213	7.4245			9.9293	2.8228	3.7997	2.6676	10.469			3.0462
7.5141	6.8104	8.9208	7.1242	8.0945			6.6212	6.0751	6.8966	3.3837	6.0526			6.5369	7.8037	7.8511	7.5008	3.8423			6.9401	5.47	9.5882	5.6126	5.6123			2.5883	9.5673	5.8008	9.0061	9.8842			2.3975	2.1777	2.2254	2.2929	1.5897			9.8699	2.6556	3.7262	2.6478	10.387			8.2564
7.6065	9.3943	6.1001	7.0853	8.0386			6.589	6.2203	6.1375	5.9045	3.3347			6.7436	6.8147	7.6601	7.6808	4.3311			5.1317	6.4365	8.4222	5.755	5.6414			4.2121	2.223	5.6608	8.951	9.8052			2.2734	2.2251	2.3413	2.3951	1.3698			3.2489	2.5947	3.9321	2.9754	10.6331			8.1489
9.4729	6.7575	7.287	7.047	8.096			6.3945	6.4248	6.5186	5.7444	3.4119			6.6484	5.3359	3.7796	7.7365	4.0595			5.3202	6.5569	8.3726	5.6118	5.1965			9.3336	9.2763	8.5822	9.7276	7.9097			2.4166	6.9244	7.1936	7.4668	7.4581			3.4924	2.6924	3.7862	2.7226	10.4884			2.3755
6.6534	9.5413	6.9966	8.0181	6.6633			6.6515	7.0956	6.5706	5.4571	4.0282			5.3	2.8435	4.0009	6.5039	7.7959			5.2188	6.4576	8.1529	5.5557	2.7135			3.9187	2.5899	5.2619	9.168	7.747			2.4313	2.2378	2.427	7.3716	7.5972			3.8249	2.6262	2.2972	3.647	3.2364			2.4725
7.023	9.4726	7.136	8.1249	7.4882			6.8113	6.5246	6.5621	6.0726	8.1549			6.6297	5.232	6.9368	6.8259	7.5494			5.397	6.5482	8.4304	5.6685	3.1853			4.066	9.2381	8.586	9.0098	8.0402			2.2796	2.2386	2.2773	7.5246	7.7598			10.2535	2.5826	3.7345	2.5177	2.8693			5.1955
6.8287	9.512	8.126	7.2658	7.2438			6.1886	6.6249	6.5476	5.8544	7.8627			3.0236	6.7565	3.4296	5.6406	6.4785			5.4023	9.8788	8.4671	5.1161	5.7313			3.9212	9.2516	2.8802	9.0772	9.9682			2.3685	2.626	2.4113	7.3791	7.4721			10.1135	2.9521	2.1869	3.7249	3.1813			5.0795
6.7796	9.3586	8.2295	7.205	6.7613			6.3938	6.3796	5.8018	5.9916	3.91			3.1737	5.2925	3.7229	6.6865	6.6676			5.3596	9.8075	6.7034	4.668	5.817			4.0692	9.2007	8.2262	9.2272	6.4849			2.3723	2.712	2.312	7.4243	6.8371			10.2224	3.1528	2.8248	3.8186	10.5565			2.2017
6.8469	9.4012	8.1149	7.0853	10.1365			6.6344	6.4685	6.6578	5.7833	4.4737			2.8609	5.6773	3.5683	6.6632	6.6166			9.603	5.5193	7.1127	4.2345	5.4876			3.9923	9.776	8.2699	8.9582	6.6602			2.3524	2.6321	6.8974	2.3123	7.2828			9.9858	3.284	3.8563	2.867	10.4892			2.168
6.9526	9.4454	6.9817	8.0908	10.0422			6.3137	6.4392	6.8858	5.8642	8.9521			5.3127	6.8222	6.8734	6.6004	6.7238			9.6021	5.6718	8.1905	5.3115	4.4352			4.0223	9.7519	8.2962	8.9662	6.4161			2.3489	2.629	6.858	2.2174	7.6856			10.2418	2.9392	3.8733	1.8499	3.2218			5.2352
6.714	9.5301	7.0188	7.5822	6.0796			6.6804	5.8626	6.0287	5.3726	8.7297			6.9302	5.7467	6.7544	6.558	6.7717			9.6769	5.6695	8.3149	6.3314	4.5742			9.0843	2.5515	2.9002	8.8907	9.9484			2.3425	2.2535	6.7399	2.2172	7.7123			10.1886	4.5528	2.1787	2.8466	3.1387			2.3271
6.7729	7.6414	9.052	7.8761	9.7065			6.2051	6.4585	9.2501	6.378	5.7465			5.4334	6.7716	4.1325	6.9774	3.7927			9.6032	5.6927	8.1464	6.1237	4.7314			8.9667	2.1232	2.8266	8.8607	9.8337			2.2358	1.992	2.4521	7.2688	7.5532			10.8228	2.5341	2.2242	2.7381	3.284			2.3531
7.0085	7.5218	9.0233	7.7101	6.8286			6.3661	5.6088	6.7569	7.9769	5.5413			6.5323	5.2862	3.5277	6.5319	7.4854			9.5749	8.3157	5.6079	5.9117	2.9183			9.1674	9.7758	9.2689	9.112	7.5592			2.4125	1.9571	6.8628	2.227	7.5457			10.751	2.3257	2.2789	1.9956	3.2114			2.1426
6.9273	7.3957	8.9855	8.3469	6.5059			6.4402	5.9392	6.7542	8.765	5.907			6.6066	6.8694	3.6521	7.6736	4.938			9.5687	5.73	8.3477	5.6359	4.165			9.1729	9.6258	2.9266	2.7826	7.6641			2.4748	1.8622	2.2385	7.434	7.5455			10.7949	2.2297	2.1783	1.9154	3.1565			5.0785
7.5024	6.9214	8.7711	8.2799	6.0596			6.2448	5.8336	6.6355	8.6005	5.5879			6.6469	6.8176	3.4721	4.2454	4.9745			5.3485	9.6585	8.6114	4.4599	3.6763			9.1611	9.7133	9.2998	8.9221	7.6209			2.2767	1.9426	6.9868	2.1296	7.7132			10.7521	2.4822	2.3262	2.2214	3.3223			5.0201
7.4543	6.7703	8.4657	8.7734	8.1272			5.7129	6.4751	6.1802	7.61	9.1096			6.7362	6.7441	3.6204	5.0737	3.127			9.594	5.5635	8.677	4.6217	4.142			9.2394	10.0523	2.9222	2.8201	7.6005			2.322	2.2958	6.8634	2.3547	7.5222			9.9168	4.6331	2.1779	2.9171	2.8566			5.1814
6.9015	8.3626	7.2236	8.9116	7.9692			5.7971	6.7924	5.9634	6.3822	8.3513			6.6811	6.8136	3.5558	3.6282	5.1404			9.5969	8.8026	5.4899	4.6817	4.273			9.1238	10.1253	2.2625	2.6782	3.2045			2.4252	1.9923	6.997	2.248	7.6361			10.2245	4.4427	2.3183	3.1428	2.9335			5.0372
6.888	8.5978	9.0074	6.9188	6.1342			6.2177	6.7819	6.2636	6.464	9.1014			6.698	6.8574	3.6189	3.8552	6.6408			8.54	9.698	5.3344	4.3196	5.367			9.0643	9.9358	2.5161	2.0817	7.4982			2.2551	6.8961	7.2827	7.2559	7.4958			10.1621	4.7635	2.1684	2.9276	3.329			5.3203
6.812	9.5422	8.2613	7.0822	6.1657			5.9843	6.5071	5.8763	6.6736	9.423			2.8388	6.7334	3.6709	6.7471	5.4607			8.4084	8.2036	9.6367	3.5193	5.4164			2.6136	9.8616	5.102	2.9815	7.6768			2.3727	6.9391	6.626	7.3255	7.6393			9.9944	4.7277	2.2217	2.2949	3.3822			5.1717
6.8734	9.185	8.2829	7.1248	6.0568			6.0461	5.6432	6.7819	7.0358	9.2312			3.0297	6.6571	7.719	6.7612	6.6344			8.4388	8.3745	5.4292	5.8451	5.3248			2.7556	9.2835	5.0661	2.8826	3.4151			2.3563	6.7364	6.7821	7.2913	7.545			10.1395	4.6351	2.2616	1.957	9.9279			5.1074
9.5447	6.878	7.7669	6.4382	7.1614			6.1398	6.3005	6.5494	7.0387	9.4538			2.9483	5.3386	3.6597	7.0793	6.7341			8.3345	8.795	5.6197	5.735	5.3397			2.7311	9.8812	2.9802	2.8192	8.163			2.2897	6.9394	6.7196	7.2362	7.5619			3.6325	4.8476	2.2328	2.6685	3.2642			5.1197
9.6581	8.5065	6.2823	6.3848	7.1036			6.864	6.1736	6.8883	5.8711	3.4513			2.8917	6.8703	7.7987	6.2748	6.607			8.6338	8.51	5.3767	5.7286	3.7912			2.7926	9.6839	9.9282	9.1622	7.7722			2.1286	2.6287	2.3885	7.2988	7.4822			10.825	10.1886	2.8521	2.57	2.9989			5.0949
8.7789	9.3833	6.1608	6.292	7.1159			5.8812	6.2788	6.3835	6.6903	4.4746			5.3481	6.8629	3.6526	7.166	3.8334			8.1381	9.8481	5.3941	5.8145	6.2174			2.6273	9.5852	10.0826	2.8682	7.5887			2.3216	1.6938	7.2146	2.3421	7.4112			10.9944	10.2854	3.1371	2.2287	2.5413			3.2836
8.8843	9.52	6.327	5.9497	7.1094			6.4302	6.4941	6.0779	6.9274	5.0376			6.7625	5.4774	3.6832	4.1352	6.7686			5.3612	8.3441	9.5188	5.549	5.4119			2.733	5.6203	9.2285	8.6966	3.1397			2.3417	2.2644	6.9368	3.2273	7.5284			10.6494	10.2654	2.9297	2.4844	2.8728			3.2009
9.0155	9.3775	6.5348	6.05	7.1416			6.6269	6.4415	5.8549	6.725	4.0581			6.9884	5.1616	3.3937	2.8518	6.4751			5.5826	8.097	9.4827	5.4558	6.237			2.353	9.2213	2.8682	2.8022	3.4208			2.4164	1.9316	6.9129	2.9228	7.6115			3.6398	4.4372	2.9818	2.4822	3.2547			2.743
8.5175	6.7271	9.032	6.0069	8.4209			6.6182	6.7656	5.8829	6.5127	4.8588			5.2322	6.7851	6.7097	6.4351	6.5135			5.4599	8.314	9.5747	5.592	5.6177			2.4999	9.159	5.2208	2.1626	7.4633			2.3216	2.7291	6.891	2.2887	7.2721			3.3426	4.5762	3.3194	2.7814	3.2383			8.326
8.7166	6.6852	8.8601	6.3615	8.2147			6.4574	5.8579	6.1337	6.0854	4.5723			5.1714	2.9403	4.0367	6.7022	7.7202			5.398	8.0461	9.5762	5.9431	5.963			2.6727	2.1568	9.902	9.0561	7.7933			2.2439	2.6592	6.7922	2.2831	7.6784			10.6531	10.1943	3.211	2.7416	2.9649			3.0142
8.6599	6.5512	9.0081	6.0777	8.0141			6.463	6.2153	5.85	5.8074	4.2558			3.0638	6.8015	7.6983	7.7631	6.8972			5.2301	8.1724	9.6604	5.6237	5.9374			2.1733	2.2377	5.189	8.8252	7.9294			2.3452	1.9795	6.9275	2.2859	7.6144			10.7143	10.1842	3.1899	9.494	2.4653			3.1237
8.2996	6.9456	8.9387	5.7385	8.3025			6.4025	5.7155	6.8224	6.6999	8.8416			6.6199	5.4452	6.6697	7.7488	6.6439			5.4035	8.3682	9.6157	5.712	5.5157			2.5096	2.2291	2.9291	8.9926	9.677			2.3669	2.2348	2.4864	7.2495	7.6159			10.7693	10.245	2.2567	3.2643	10.5845			2.9336
8.5822	6.7705	9.0564	6.8509	7.9347			6.5776	6.4227	6.3001	6.492	9.154			2.7648	6.9419	7.7576	7.8332	7.0576			5.4809	9.7577	8.5933	4.6114	3.4333			2.5366	9.1782	9.2088	9.1522	9.7387			2.2346	1.9892	2.256	7.3278	7.5775			9.7829	10.2532	2.287	9.7249	3.4214			2.9183
6.9896	8.7717	9.0033	6.5077	7.5856			6.8186	6.1282	5.9251	6.648	9.2498			6.6959	2.9233	7.6988	7.8772	6.5365			5.3036	9.7548	8.2291	5.8583	5.7327			2.6228	2.2598	2.2589	9.1195	6.3783			2.2578	2.2332	2.5386	7.3423	7.6287			10.3566	3.1778	10.1157	9.1572	3.3223			3.0241
7.1043	8.323	8.9327	6.0273	8.3541			6.3291	6.909	6.1076	6.3246	8.1055			6.5719	3.2029	7.6328	6.6296	7.4995			8.3677	9.646	5.4623	6.1138	5.5239			2.4602	2.376	2.9981	9.2288	9.9058			2.3722	6.9234	7.2637	7.3599	7.578			10.6384	2.2169	9.9141	2.8956	10.3998			2.9965
8.6607	6.9563	8.9096	8.1799	6.5483			6.3029	6.405	5.9707	7.6558	6.8243			2.7082	7.9638	3.9642	5.3321	7.5681			8.3696	9.6638	5.5356	5.6719	5.8719			2.7702	9.6173	9.2229	9.657	7.9546			2.2748	1.926	2.3417	7.353	7.2822			10.7968	2.2951	9.9828	3.2785	3.2744			3.1177
8.6189	7.0277	8.9925	8.3277	7.225			6.1158	6.3693	6.7535	5.4658	7.4847			3.0506	7.0103	5.3256	6.3559	5.0837			5.389	8.2672	9.5434	5.6926	5.8117			9.2145	2.3913	2.0819	9.8112	7.9846			6.6262	2.5959	7.1867	7.3413	7.2284			10.2294	4.7335	9.9653	2.9928	3.2152			8.3986
8.5325	9.5128	6.3759	7.0092	7.9864			6.4372	5.4721	6.2491	6.3904	6.9794			3.2171	6.8823	5.4455	7.5236	5.6941			5.4017	9.7498	8.3662	5.4433	5.5896			9.2347	2.1922	2.0212	9.7709	9.9188			6.5951	2.5153	7.1428	7.4665	6.8825			10.7462	2.2577	10.241	2.7416	3.1583			8.5347
9.5846	6.4303	7.8591	6.6633	8.4056			5.1672	6.4692	5.7988	7.0953	8.1728			3.0175	7.6883	3.8486	7.7287	5.1845			5.3538	9.7821	5.2541	5.7583	5.1181			9.0647	2.3368	5.2028	8.7687	10.0236			6.6676	2.5251	7.1215	7.4538	7.1564			10.2629	4.4413	3.2725	9.3382	3.1442			8.6091
9.3919	8.5279	5.9356	6.9562	8.009			6.1528	5.9678	5.9763	6.3618	4.0028			7.8524	2.8366	3.0061	6.4688	5.6662			9.5822	5.6185	8.6315	4.4953	2.6848			9.1502	2.2287	5.2821	2.6295	7.8151			6.5491	2.5936	7.287	3.6336	1.4179			10.3211	4.9426	3.2858	2.3342	9.5827			5.0669
9.3789	8.042	6.4286	6.9886	7.4088			6.2577	6.0095	6.9704	6.5736	4.2155			7.7774	3.3334	3.9128	6.6687	5.4949			9.6163	8.2464	5.3239	4.1426	5.7818			9.0654	2.2368	5.1922	2.7571	9.9349			6.6763	2.6633	7.1381	7.4546	6.9633			10.2314	5.2295	3.268	2.1198	9.6197			5.2347
9.6801	8.5611	6.4658	7.1481	7.2933			5.9561	6.8986	6.0509	2.9608	9.3298			7.6472	6.6444	3.504	3.6754	6.8621			9.5614	5.5441	8.3565	4.1525	5.9319			2.2903	10.0658	9.2812	9.6627	9.9353			2.4647	1.9779	2.547	7.4523	6.8276			10.6392	2.1397	9.7498	2.2732	3.2254			5.2707
9.5159	8.4183	6.1326	7.0497	7.1779			7.0638	6.0835	6.4768	2.9861	5.6719			7.7086	6.8784	3.3408	3.6746	6.6341			9.612	5.4593	8.566	6.6249	5.3965			2.5944	10.2116	9.2652	2.6551	10.05			2.2726	2.5559	2.4113	7.4717	6.9694			10.8433	2.4446	9.7323	2.6845	3.1578			5.2098
8.5162	9.5157	6.1339	7.5916	7.2201			6.4622	5.7829	7.2315	3.4368	4.8404			6.7117	7.867	3.555	6.8747	3.6811			9.552	5.6124	8.648	6.7735	5.3596			2.3113	9.2209	9.1826	2.9216	10.0141			2.3327	2.5614	2.5143	3.889	1.4297			10.2596	2.3927	9.985	2.7875	2.8946			5.1301
9.3969	8.1992	5.9584	7.1695	7.2672			6.4841	7.5072	5.5307	4.5707	5.7981			6.7401	7.1504	6.0232	6.9712	7.7225			9.6257	8.49	8.6623	3.5724	5.1162			9.0138	10.2128	9.2252	2.8266	9.6842			2.3622	2.5931	2.5641	3.5661	1.1379			10.9158	2.3564	10.2728	2.1324	3.1325			5.1997
9.6346	8.3093	6.1376	7.1013	7.2416			5.7741	5.9607	6.9532	3.0075	6.107			6.7291	7.9476	3.6378	7.6342	6.6976			9.6005	8.3927	5.5361	6.5847	3.1155			9.2576	2.2206	5.2192	2.6921	9.7486			2.4295	2.2913	2.4917	7.5531	6.8862			10.8162	3.3644	10.2119	1.6322	3.2468			2.9035
9.6189	8.4935	7.0636	5.727	6.9971			5.9904	6.8196	2.9748	9.4742	6.5452			6.9235	7.8008	3.3913	7.6574	6.8822			9.683	5.5646	8.3466	6.5995	2.7927			9.1414	2.3095	5.2925	2.7852	9.7429			2.3185	2.228	2.5259	7.4582	6.8525			9.6922	2.9889	9.8973	1.5821	3.1673			2.7486
9.5746	8.1842	7.3091	5.9642	6.8199			6.3028	5.9322	4.1967	8.5447	5.7558			6.7617	7.1867	5.4944	7.7183	6.5335			5.3272	9.8011	8.2371	6.6493	2.5877			4.2676	2.2906	5.1209	8.6789	9.7842			2.383	2.1196	2.6125	7.2857	6.7654			10.2462	3.2277	10.2451	1.6644	3.4591			5.1303
8.8908	9.7392	6.0893	6.9314	7.212			6.6979	6.5786	6.0659	3.7028	9.1007			6.6084	6.7484	5.7597	6.7493	7.6354			5.4817	9.7367	8.5073	6.6234	2.7844			9.046	2.6652	2.8861	2.6221	8.2711			2.3264	2.2572	2.2929	3.7221	1.4773			10.6825	10.2878	2.5323	1.6447	3.2643			8.885
8.6457	9.7222	7.1855	6.0119	7.1798			6.2022	5.6089	5.7962	3.8407	8.9653			6.5369	6.7894	3.817	7.7507	6.758			5.4728	8.5284	9.7963	4.8154	2.6436			9.0588	2.2705	2.8598	2.8581	7.7179			2.4856	2.2413	2.4162	3.4374	1.2282			10.2251	2.8936	9.9278	1.8526	3.3258			2.709
9.7726	8.5214	7.1962	7.0545	6.0776			5.6584	4.0825	5.9709	6.3612	8.0859			6.5946	6.8426	6.6915	6.7541	6.8539			5.2584	8.5289	8.3323	5.6557	2.9299			2.2628	2.2506	2.8565	2.8252	7.9162			2.3842	6.9285	7.221	3.5983	1.3784			10.2491	10.1421	2.6314	1.7266	3.3679			8.9806
9.723	8.5246	7.1063	8.2115	7.1213			5.7131	3.7321	6.1214	9.1715	9.3107			3.1549	6.915	3.6447	6.6655	6.399			5.3042	8.6279	9.4483	4.5128	4.9216			2.7502	2.2622	2.12	6.6701	9.6647			2.4589	6.8595	7.1423	3.735	1.4752			3.2488	2.4813	2.3103	1.5823	3.3334			8.9305
9.5207	7.6928	8.2536	8.403	5.655			3.6443	6.0147	6.318	8.4916	8.3288			3.2365	6.8872	3.8388	6.9452	5.1752			9.5258	8.7479	5.5314	4.6327	2.8616			9.2933	2.1961	2.1886	2.7152	7.8188			6.6931	2.5586	7.1671	3.5322	1.3477			10.7261	3.219	2.1587	3.2317	3.1919			2.7127
9.4905	7.8366	8.2313	8.1194	5.7973			4.0469	5.4967	6.1501	9.9591	9.4435			2.8279	6.8531	3.693	5.7696	6.3298			8.7423	9.7511	8.2169	3.4684	3.5168			9.2447	2.3997	2.119	8.9226	7.9336			6.5967	2.6562	2.5319	7.3683	1.3725			10.7539	3.2572	1.5895	2.8495	10.1086			2.8066
7.9248	9.6333	7.8288	7.7934	5.9304			6.7757	6.5353	9.1536	4.049	8.5618			2.8069	6.675	7.6072	6.6731	6.5168			9.5811	8.5221	8.7043	4.6511	4.9526			9.364	10.0668	2.8696	2.9685	7.7916			2.3212	6.724	7.1328	3.3191	1.3668			3.7293	4.8694	2.8627	1.9468	9.9721			8.7874
7.8529	9.587	8.3612	5.6614	8.1935			6.6498	6.3076	3.9137	10.3305	7.864			3.1215	7.0395	7.7685	6.6296	6.509			9.5471	8.3285	8.5514	5.5194	4.8825			9.2364	10.1836	2.8108	2.8155	7.3315			6.6721	2.5945	7.1665	3.5249	1.1986			3.4468	2.5574	3.9235	1.7271	3.464			5.2088
7.6833	9.7545	8.3642	6.1009	8.0524			6.2657	3.4578	5.7624	9.6744	6.1433			6.7719	5.3546	6.6669	6.6815	6.531			8.461	9.6207	8.5703	6.7683	5.1128			1.8592	10.052	9.2889	8.7876	7.0001			6.6175	2.5588	7.3428	3.7264	1.4447			10.7269	10.1028	3.2298	1.6337	10.2874			5.2129
7.7062	9.5961	7.7597	6.0717	8.4984			6.0411	6.0685	3.9693	10.3098	7.5712			5.2485	6.6924	3.6727	4.3839	6.7962			8.5562	8.5515	9.0581	5.8295	5.1991			1.8774	9.7558	9.2882	6.2095	7.0419			2.2931	6.8953	7.2268	3.5146	1.325			10.6213	10.2592	3.4567	1.8289	3.466			5.2695
9.7393	7.7025	7.9218	5.982	8.2901			6.288	6.0257	9.5478	8.3516	3.8826			5.2459	6.7124	6.6699	6.678	6.6203			8.3528	8.4756	5.4482	5.6854	3.7375			9.0377	9.8212	9.2298	6.6516	7.3121			6.868	2.698	7.1744	7.3958	6.8172			10.229	2.356	9.9945	1.789	3.4948			5.2699
9.4107	7.8297	8.2161	5.8822	8.452			6.0819	6.032	10.0811	8.5109	5.2776			5.194	3.3103	3.5361	6.8182	7.6604			8.3895	8.3197	5.4853	5.8421	3.2894			2.6344	2.2629	2.8588	6.206	7.7231			2.3523	6.913	7.2932	7.128	6.8238			10.2958	1.3865	3.6539	9.2277	10.22			5.2095
8.0812	9.7595	8.2352	6.4818	7.4113			6.212	9.0865	5.7686	8.1961	7.9008			6.7044	5.7448	6.7427	7.8638	6.5028			8.5349	8.232	9.5051	3.6291	4.1859			3.9871	9.2883	2.8526	6.2168	7.4581			2.2473	6.828	7.1623	7.4769	7.2286			10.71	1.7862	3.3565	9.1865	10.1056			5.1499
9.5064	7.9444	7.604	5.8807	7.8338			5.9517	9.7728	5.922	8.7021	7.9222			6.55	6.8463	6.937	5.3439	6.7166			8.4372	8.1698	5.4429	5.8541	4.211			2.5425	9.0725	2.8012	6.2222	7.0441			2.3327	2.2286	2.2999	7.4994	6.9827			10.8614	4.7727	10.2198	9.291	2.8572			5.1586
9.554	7.8607	5.8951	8.2076	8.3955			6.1944	9.5883	6.2336	9.2987	7.8453			6.5937	6.8009	6.7853	6.7154	5.7315			8.3238	8.4798	5.4656	5.8546	3.7786			2.4769	9.6525	5.1908	6.2595	7.042			2.2932	6.8882	7.2179	7.478	6.9467			10.6649	1.1542	9.9746	9.2488	2.8946			3.0305
7.7946	9.5016	5.8808	8.7255	8.2228			6.1565	9.2575	8.1289	7.8845	5.4854			3.0484	6.7822	7.5803	6.652	6.9549			5.2967	8.4648	9.7705	4.3851	5.9122			2.1919	9.7095	5.2202	5.0262	7.5942			2.3579	6.9978	7.2621	7.5256	5.9959			10.7211	1.2417	10.2176	9.2574	2.2867			5.2252
9.5975	7.7209	6.2099	8.0048	7.9421			6.1554	8.3319	9.6694	3.7787	5.5931			3.0254	6.7691	3.6116	5.4146	6.7732			5.4799	9.9136	8.5979	4.3268	3.1153			2.3139	2.3225	2.8985	2.9585	7.2433			2.2323	2.6253	2.3241	7.5284	5.3219			10.8429	10.3421	2.5215	9.2624	1.8919			3.0278
9.7968	7.6104	6.1648	7.9371	7.75			6.3052	9.4845	8.2941	3.3055	6.2617			2.7682	6.6383	3.6056	6.7819	5.1634			9.6719	5.8052	8.125	5.2267	3.7679			2.5338	2.2222	9.2182	8.5957	7.3183			2.361	2.7119	2.3752	7.5667	7.7228			2.7644	4.9449	3.259	9.135	2.2169			5.0405
9.3973	7.7892	6.0325	7.8772	8.0555			6.1361	9.2143	5.6784	7.3752	4.4954			2.7963	6.8683	3.9037	5.1355	6.93			9.5892	5.544	8.3259	5.5417	3.5295			2.3604	9.2757	9.8968	9.0222	7.615			2.3852	6.8389	7.138	5.8191	1.4133			2.7924	4.7692	2.7499	9.2824	1.779			5.2303
9.5937	6.273	6.9947	8.262	8.0248			5.9215	5.8563	8.0374	8.4166	3.9203			3.346	6.7456	3.3025	5.5449	6.4061			8.5487	9.8281	5.6508	5.6612	4.7267			4.1776	9.3663	9.2822	8.8996	7.1556			2.2671	6.9292	7.1259	7.4789	7.5567			2.6394	4.6497	2.5372	9.2198	1.7489			3.7674
6.5866	9.4931	7.8417	6.9604	8.6238			5.8351	7.5996	6.4864	9.4673	6.0462			3.139	5.2845	3.8274	6.5838	6.4713			9.6272	8.1466	5.8906	5.955	4.4146			3.9867	10.0913	9.6928	9.8121	7.3246			6.6241	2.1893	7.2426	7.5275	7.5298			2.6222	4.5551	2.7628	9.1024	2.7233			5.2482
6.5368	9.6349	7.9808	8.3069	7.2441			6.0743	5.791	8.589	4.843	9.7611			5.3092	2.9865	3.3795	7.1634	6.6996			9.6544	5.9265	8.4333	5.4517	4.5158			3.9935	10.1125	9.2892	9.7262	7.1687			6.5295	1.84	7.1627	7.3639	7.4897			10.6241	10.3726	2.4281	8.9187	2.6813			5.1291
6.6667	9.6969	7.7114	7.8623	7.2195			5.1938	6.17	8.429	3.2195	8.7463			3.131	6.7342	7.7706	6.9113	6.8692			5.4392	9.6034	8.0915	4.1798	5.9416			3.954	2.5856	5.1215	5.0085	7.7895			2.1942	6.9521	6.9188	7.3583	7.552			2.7844	4.6441	1.8949	9.2617	2.9711			5.2878
6.4697	9.5624	7.9029	7.7851	7.2715			5.2525	6.1639	3.5166	6.6571	8.0425			6.5046	6.6978	7.0537	5.67	6.6237			5.4796	8.4422	9.5787	4.283	4.9714			2.2349	10.0928	5.1582	5.0026	8.0481			2.2771	6.8223	6.9235	7.3226	7.3211			2.6429	3.2447	1.8621	8.8572	2.6222			8.1502
6.28	8.7532	9.0347	7.7369	7.3331			5.9319	5.8071	6.7399	4.4822	9.6606			6.5401	6.9261	6.8863	5.4646	6.5363			5.4681	8.875	6.6283	4.2452	1.8552			2.1585	10.2502	5.0285	2.9011	8.0683			6.6236	1.9218	6.8413	2.219	2.255			10.9446	10.4927	1.9637	8.8385	2.6489			5.1289
6.6651	9.1074	9.1028	7.3634	7.6879			6.4899	6.7208	6.0365	3.5671	7.8453			6.5841	6.9605	4.595	5.0165	3.6115			8.4225	5.7069	6.8428	4.3186	5.1337			2.4049	10.0958	5.028	5.006	7.6326			6.6314	1.8742	6.9289	7.5157	7.5164			10.4614	4.7555	2.249	2.9729	9.8262			8.0665
6.6311	8.5569	7.0516	8.9379	8.5512			6.1089	6.1502	4.2729	6.8572	8.4724			6.596	2.9539	3.6614	6.7449	6.8661			5.6932	8.3624	6.9794	4.1775	5.1619			2.3179	5.2722	5.1222	9.1612	7.9916			2.3248	6.9972	6.8275	7.3564	7.6581			2.7248	3.1128	2.1136	3.1689	10.2672			8.1173
8.7965	6.2208	7.2325	9.2139	7.7619			6.1024	5.8489	4.4123	6.7562	9.5216			6.5955	2.8062	3.2436	6.8646	6.7735			5.5868	6.8921	8.6206	4.1777	6.1143			2.3409	5.2722	5.2222	9.2109	7.9822			6.6221	2.1746	6.878	7.3932	7.264			10.2524	10.5166	1.7768	3.3435	10.1111			8.3291
8.7426	6.7007	7.1027	7.9934	9.2133			5.7974	5.874	4.523	8.5016	8.2854			6.6232	3.2254	3.8035	5.8808	6.4067			8.347	5.6437	6.8032	5.7585	5.7591			2.278	5.3619	5.1926	9.2167	7.7389			6.6646	2.2964	6.8773	7.3915	7.5642			10.9211	1.4749	2.422	9.2823	2.6614			8.2515
8.5776	7.5549	6.1155	8.2979	9.1578			6.1951	5.8568	4.5339	8.4905	7.1521			6.6729	6.9134	4.1974	6.05	6.7198			5.6353	8.2011	6.5484	5.699	4.2411			2.4632	2.0825	5.088	9.2827	7.7291			6.4557	2.2625	6.9224	7.4299	7.4541			10.7245	3.1444	2.2893	3.4782	9.9989			8.8926
8.8956	7.6201	6.1213	8.2763	9.331			6.7601	9.1597	6.2095	4.5706	3.0266			6.5452	6.9234	3.4202	5.6525	3.8258			5.4424	8.1407	6.6224	6.1231	2.9627			2.6697	5.5237	2.9658	9.2767	7.7017			6.6227	1.8312	7.1852	1.8369	2.2532			10.7914	4.6262	3.2899	1.8979	9.8975			8.3461
8.6129	7.6652	5.9055	7.813	8.9099			5.6839	6.4527	8.7144	4.4142	3.1281			6.6819	6.9356	7.7101	6.9212	3.5456			5.5653	6.8016	8.3536	5.7218	5.9312			2.9281	5.5806	2.9659	9.7229	7.7943			6.4968	1.8248	7.2794	1.7721	2.3683			2.236	2.8867	3.8837	1.3299	10.1121			8.3419
8.4487	7.6209	6.0805	8.033	9.0506			5.6135	6.3919	4.2286	8.2753	3.5258			6.6976	6.862	3.9884	5.4664	2.4104			5.5964	6.7629	8.4599	5.5874	5.8221			2.7461	2.3213	2.9582	9.0986	7.1909			6.5744	2.1338	6.9126	1.7569	7.2222			2.2233	2.5558	3.8271	1.7329	9.9821			8.7084
8.441	7.717	6.2294	7.8911	6.8672			4.3234	6.3912	6.2543	9.5295	3.0474			6.633	6.8657	3.5934	3.4466	5.6819			5.3927	6.8368	8.3957	5.4948	5.8638			5.3136	2.5101	2.9958	9.6626	7.4922			6.6595	2.2179	2.7378	7.5552	6.8555			10.2559	10.3468	3.7931	1.4686	9.7967			8.1169
8.1764	8.295	6.0886	7.5562	6.7322			3.9169	5.1735	6.7142	9.1313	3.8027			6.8217	6.8395	3.0571	7.7891	5.317			5.383	6.6234	6.0858	4.3165	3.5128			5.258	2.1832	2.9222	9.866	7.7262			6.662	1.9725	2.7211	7.4272	7.2228			10.4469	10.4941	4.1171	9.2213	2.8105			8.7546
7.7726	8.4665	6.4487	7.8612	9.1766			5.5058	3.8518	6.1734	8.8079	3.5468			6.9597	6.8946	3.7215	5.4226	4.5139			5.6161	8.2321	6.6545	4.3184	3.4131			2.7638	2.2722	5.0611	9.5826	7.1722			6.6728	2.2885	2.8211	7.4911	7.2227			2.6118	2.5847	3.8472	9.4924	2.721			8.3311
7.586	7.0264	8.0056	7.7887	9.1643			4.2486	5.48	6.3629	8.9694	3.8517			6.6794	6.7588	7.9032	6.4849	7.2037			5.6008	6.3624	8.2205	4.3364	2.8797			2.3094	9.1382	2.6585	2.062	7.7147			6.7232	7.223	7.2783	2.528	1.3915			2.2645	2.5198	3.6968	1.6453	9.94			8.0365
7.549	6.7445	8.1071	8.2103	8.6281			3.9408	5.3145	6.0938	8.6912	8.0124			6.5973	6.6873	7.7218	8.0447	6.6181			5.5876	6.6891	8.4835	4.2918	2.6737			5.24	9.1558	2.5282	2.9268	7.3647			6.5229	2.1222	2.8136	7.4392	6.669			10.1581	10.515	3.8395	9.1553	2.7716			8.1657
7.3802	6.7889	7.6559	7.7967	8.9552			3.8149	5.5984	9.3176	6.5418	9.2052			6.8144	6.8112	5.5628	5.3931	6.684			5.3914	6.7644	8.9182	4.3929	5.6414			5.284	9.1282	9.1856	8.8266	7.6923			6.5841	2.2155	2.8268	7.3796	2.2266			10.2224	4.4294	9.8919	9.1624	3.2627			8.2049
7.6499	6.8503	7.9489	8.9784	8.0451			3.6051	5.6001	6.1594	9.8209	9.9565			6.6393	6.8583	3.2887	6.7021	7.6218			5.5953	6.3158	8.4613	5.8189	4.6539			2.6153	2.3032	9.5522	8.625	7.3252			6.5682	2.1859	2.8269	7.4891	2.251			10.2214	10.515	3.6458	9.4338	3.2353			8.1943
7.6008	6.7386	8.1963	8.9339	7.7476			5.5312	3.8774	6.0186	9.093	2.9599			6.617	6.7322	5.4623	6.961	6.5395			5.4896	6.632	8.2522	5.3182	4.8414			2.3194	2.2729	9.8528	8.6869	7.0805			6.5183	2.1391	2.7534	7.5367	2.3838			10.2428	10.3174	9.8458	2.8822	4.671			8.2739
7.6731	6.9268	8.5434	7.6943	7.8026			5.5022	5.5247	3.3953	9.8778	3.5892			6.8969	7.9114	3.6278	7.539	6.5928			5.4927	7.0321	8.1375	5.3918	5.225			2.5369	5.2823	9.2522	8.8061	7.6964			2.3842	6.8389	2.7181	7.1729	1.4849			5.8469	2.2953	10.2737	2.9329	4.7916			3.0326
7.6203	6.8003	8.8929	8.4797	7.5646			5.465	6.3288	3.9616	5.2972	8.5279			6.6409	6.9778	3.5093	6.6046	7.8118			5.2887	8.1053	6.7451	5.3294	4.5186			9.1395	2.281	9.8292	8.7882	7.2216			2.2836	6.7683	2.8611	7.328	1.2861			10.2988	10.44	3.8664	9.2835	3.3932			2.7299
7.4562	6.8429	8.7176	7.9652	8.1389			5.4729	6.4814	3.9451	9.1366	5.3727			6.5517	6.8707	3.1851	6.5331	7.8286			5.3831	6.5496	8.3305	5.6389	4.8573			9.0764	2.2252	2.2121	2.7227	7.8688			2.2373	6.7732	2.7255	7.389	1.3827			10.4835	10.2794	3.9269	9.4676	3.1095			2.7601
6.6877	7.4329	7.9843	8.7415	8.3817			5.5461	6.241	3.8468	8.7578	4.9884			6.5355	6.7297	7.5258	7.9224	6.6456			5.4641	8.1119	6.5633	6.6316	2.7389			9.0269	9.721	9.6292	2.2256	7.9219			6.5786	7.2536	6.9299	7.3437	1.317			2.2588	2.326	3.7252	9.4229	3.1013			2.5618
6.8371	7.5809	7.6015	8.223	7.9803			5.4732	6.4008	3.9797	8.7831	2.6064			6.7268	6.8904	7.9368	6.6432	7.3432			5.3515	8.0835	6.7577	6.5116	2.6944			9.0493	9.762	9.8689	2.2222	7.9947			6.6368	2.2298	2.7542	7.3693	7.2725			2.7318	2.4365	3.7261	9.1357	3.2263			2.9391
6.6642	7.6176	8.0624	8.9876	8.0305			5.181	6.2757	8.6808	3.8255	4.3781			6.5495	5.478	3.4664	6.3808	6.4928			5.3722	8.4138	7.2617	6.5594	5.9417			4.4186	2.5326	9.8299	8.6578	7.8017			6.6338	2.1121	7.1257	5.8199	1.6339			5.8624	4.3813	2.8266	3.2226	9.8225			8.2286
6.8009	7.3676	7.7638	8.0621	8.7622			5.5017	8.6521	6.4163	3.8922	3.5909			5.3453	6.8495	3.4696	6.5519	6.5824			5.3483	8.1154	7.2382	5.1952	5.9143			9.0905	2.7821	9.8955	8.8209	7.729			6.4939	2.7267	7.2414	5.8194	1.327			2.2622	4.3922	3.246	2.9234	9.8883			8.3436
7.5459	6.8117	7.9344	8.5262	8.0058			5.456	6.0591	8.2824	4.8626	6.5394			5.2	6.7063	3.6244	6.7027	6.7111			5.4136	8.3865	7.6858	4.5366	3.635			8.9824	2.2995	2.8202	2.9029	7.9419			6.6699	2.781	7.1855	5.8559	1.7339			10.2694	3.1329	2.8743	2.9984	10.2529			8.2685
7.645	6.6871	8.3424	7.8557	6.9628			5.4966	8.9201	4.5203	6.468	3.1581			5.4548	6.983	3.8464	6.965	7.0197			5.2605	8.449	9.1768	4.1913	4.6112			9.328	2.5695	8.5928	2.7198	7.4631			6.6279	2.6949	6.9742	5.7971	1.6234			10.8825	2.9925	2.8796	9.2845	3.1437			8.853
7.4325	7.2878	8.0761	8.3079	6.7363			5.7126	4.8659	9.0982	5.6463	3.6312			6.627	5.3948	3.2695	6.9103	7.2182			5.5058	8.3389	9.5791	4.2214	4.4319			9.1282	2.5555	8.2192	2.8108	7.752			6.5871	2.7354	7.119	5.8588	7.2483			10.7428	3.2139	9.9429	3.1084	3.2417			8.7331
7.9765	6.7792	7.83	8.2707	6.7234			5.5913	5.8503	3.5547	8.2123	3.6562			5.5691	6.811	4.0592	6.4814	6.864			8.0072	5.6171	9.2506	4.3868	4.6393			9.3852	2.28	5.1018	2.529	8.0173			6.5888	2.8521	2.794	7.2221	7.2914			10.6629	3.2627	9.9195	2.8131	2.9966			8.7645
7.9095	8.4077	5.9986	8.3442	9.4206			6.3762	5.3426	3.7458	8.2128	3.1923			6.6119	6.8334	7.6489	6.7955	7.4512			5.5794	8.1172	6.6362	6.2115	5.5163			9.5313	2.2731	8.6088	2.8272	7.7835			6.4399	2.8125	2.7969	7.2546	6.9754			10.7643	3.2851	10.2236	2.455	3.1168			8.3399
8.0543	8.3766	5.8816	9.3428	8.6261			5.28	3.9211	6.2167	3.2992	8.2831			5.3535	6.8645	3.2024	6.7882	4.7036			5.4974	6.7598	8.2229	6.1119	5.6881			9.3904	2.2652	9.9261	2.0822	7.7692			6.4694	2.6329	2.7797	7.162	7.229			10.7284	3.2236	10.2686	2.6742	3.2625			8.3552
7.6331	8.4105	5.8276	9.0755	8.3123			5.486	5.7403	3.9406	3.065	4.8946			5.2521	6.6753	3.701	7.6525	6.5311			5.5184	8.7811	6.7458	4.4832	5.5827			9.2534	2.2279	2.9552	5.0122	7.6732			6.4999	2.6977	7.1718	5.8367	7.2757			10.2235	4.7229	9.9799	2.775	3.4349			8.8868
8.1368	8.3488	5.7884	9.0217	8.2965			5.7189	6.1901	4.5158	3.5862	9.626			5.1505	7.972	3.9279	6.9683	3.8356			5.4041	6.8435	8.906	4.4233	1.912			9.3532	2.3682	9.9118	2.9007	7.8192			6.4622	2.6464	7.2269	5.824	7.2429			10.3415	10.5222	10.2399	3.2362	3.2148			8.9214
7.4997	8.3308	9.0653	5.6874	8.571			5.752	5.8588	3.0423	10.1034	4.7547			5.4377	7.896	3.5072	6.8378	6.7119			5.523	6.4474	8.6721	5.6544	4.9112			9.2556	2.5292	9.8082	8.9262	7.8233			6.5426	2.8326	7.178	5.7449	7.1969			10.3211	10.4931	10.2458	2.9943	3.5282			8.9266
7.5143	8.3488	9.2846	5.659	8.3905			5.4275	4.56	6.2451	4.2383	9.411			5.2762	6.847	5.5592	6.6935	6.4754			5.3165	8.7439	6.5284	5.4728	4.9864			4.2176	9.7207	9.8292	2.6701	7.8902			6.5183	2.6473	6.996	5.7736	6.9658			10.3221	10.5461	9.9825	2.6973	3.2836			8.8253
7.6696	8.2929	9.2	5.469	8.1989			5.575	5.893	4.6654	4.0625	9.4755			5.3935	6.7495	3.5519	7.6282	3.9861			5.3126	6.7	8.2535	5.8366	2.7173			9.2405	2.1711	8.2059	2.8828	7.9394			6.5539	1.9228	7.2747	5.7467	6.9523			2.6135	3.2438	9.9413	2.7359	3.2744			8.9054
8.3201	7.6206	9.2383	5.394	8.3038			5.6765	5.7718	4.166	3.4773	9.2669			7.7553	5.3185	4.1964	6.8732	6.694			5.242	7.956	6.9844	5.594	4.4789			9.2369	2.0921	8.2525	9.1055	7.6317			2.4723	6.7797	7.1113	2.4725	7.6998			2.6219	3.1325	10.2478	2.6662	10.1126			8.6505
8.1704	7.8849	9.2771	5.5766	8.3287			5.3312	6.5578	3.9377	3.5735	8.8188			7.74	5.396	6.815	6.63	6.3634			8.136	5.5976	7.0009	5.7158	1.8193			9.369	2.3912	5.1622	2.557	8.1037			2.428	6.8126	1.3267	7.2368	7.6257			2.2285	3.1367	9.8354	2.7372	10.2389			8.7943
8.4071	7.6757	9.2395	5.3683	8.364			5.5215	6.0745	4.0507	3.393	8.9221			7.6658	4.5575	7.6654	6.5486	6.4257			5.5653	8.3571	8.5496	5.6683	4.8247			9.0057	2.1675	2.9028	2.7662	7.5497			2.28	6.8375	7.2227	2.3327	7.628			10.7259	10.2299	9.9252	2.4427	10.2527			8.9981
8.2593	9.7702	7.0674	5.4619	8.2945			5.4703	5.6974	4.3614	8.1947	3.3021			7.7417	5.4277	3.2538	6.5021	4.0938			5.2968	8.1364	9.4376	5.7523	4.1819			9.2554	9.2501	2.921	2.5285	7.853			2.3842	6.941	7.2232	2.2867	7.7348			3.7161	3.1753	9.6269	2.6731	9.9828			5.5356
8.2616	7.786	9.3867	5.437	8.2983			5.2188	6.2922	3.1811	8.7984	4.3987			6.5651	7.8863	7.8632	4.1741	6.406			9.7278	8.0905	5.4088	5.5861	4.113			9.2804	9.2211	2.8886	2.6298	7.5914			2.2653	6.8984	1.1783	7.224	7.6132			2.7444	10.2246	2.1785	2.8384	3.22			5.8632
8.2353	9.73	7.0207	5.3902	8.4667			5.7517	6.6674	8.8392	3.5055	6.6454			6.6828	7.9941	6.8912	5.7392	6.5227			8.4207	9.7085	5.4442	5.5532	4.1913			4.2228	9.7101	5.1112	2.2522	7.4969			2.3156	6.9975	6.9861	2.2251	7.5499			2.7344	3.1469	9.9446	3.26	2.7292			8.7978
8.3979	9.7409	7.0891	5.5512	8.7157			5.3541	6.4872	9.7172	3.4701	6.6765			7.681	3.8209	3.2504	6.6676	5.203			9.5971	8.2452	5.6193	5.7485	4.5926			4.0919	9.1929	2.8186	2.2876	7.5921			2.3824	2.6382	2.4248	1.8228	6.9852			2.4119	3.2627	9.8821	3.2711	2.6588			8.8045
8.3759	9.6659	6.9753	5.1217	8.8959			5.2414	6.5173	8.088	3.0823	5.4494			7.6718	6.8624	3.7078	3.0475	5.4796			9.5617	8.3183	8.552	3.5451	4.262			4.2175	2.6221	5.085	8.8229	7.6604			2.5142	2.2856	2.3428	1.8564	6.9927			2.6624	3.2311	9.7896	2.8296	2.1892			8.8803
8.2963	9.7541	6.7826	5.9436	8.8518			5.2799	8.2232	3.2361	5.9496	7.1067			7.6882	6.8436	2.978	5.3348	2.4195			9.7075	8.2239	8.5787	3.5236	4.2111			4.3029	9.8128	2.9669	8.7268	7.8378			2.4528	6.8227	7.139	1.7288	6.8417			10.8442	10.1116	2.2883	3.109	3.3472			8.9263
8.3892	10.1219	6.5169	6.1809	8.6202			5.3215	9.1254	5.916	3.2508	5.6916			7.6551	6.9287	6.8351	6.7906	6.7444			8.3095	5.6683	9.5122	5.8691	4.1158			4.2142	2.5521	2.9128	9.82	4.7838			6.6874	2.6137	7.2577	1.7848	6.7594			10.8142	10.2896	2.2273	2.9624	3.2966			8.9152
8.4643	9.7163	9.2528	6.3318	6.3156			5.4146	6.6918	8.9571	2.9855	8.2055			6.5738	7.8282	6.819	6.9267	6.6434			8.4589	9.634	5.5052	5.3319	4.4147			4.0798	9.8073	5.1226	2.567	7.4738			6.7897	2.5176	7.2582	1.8198	6.7298			10.8632	10.1337	2.9428	2.7324	3.5265			8.1364
8.3829	9.7199	9.073	6.185	6.9776			6.8696	5.1742	8.4942	8.7371	3.3856			6.5734	2.8254	5.8715	6.5795	6.3965			8.6532	9.6075	5.6309	5.5527	4.4466			4.2254	9.7513	5.0226	9.8925	7.9781			6.7264	2.297	6.9294	2.2199	7.5889			10.848	10.2118	2.9915	2.4754	3.2427			8.0777
8.4252	10.1544	9.3412	6.0899	7.4148			6.1423	5.4753	9.0231	3.6344	8.8814			6.682	6.8569	4.0166	7.5508	5.7813			8.1572	5.6009	8.112	5.6426	4.7761			4.1382	9.1657	2.8566	2.5612	8.1722			6.6813	2.7227	7.1374	1.8747	7.5244			11.228	10.2398	2.8223	2.7381	2.6259			5.6115
8.5084	9.854	9.3883	6.5464	7.6675			6.1197	5.351	9.0491	3.3069	6.4651			6.5506	6.8503	4.0348	7.5613	4.4177			8.4002	5.757	8.5134	5.6471	4.6348			4.1679	9.231	2.8682	2.8202	7.6827			6.7182	2.7643	7.1863	1.7421	6.7129			2.4486	2.3878	10.2106	3.2345	2.4569			8.0157
9.8095	8.5673	9.2117	6.0188	6.6001			6.13	5.6251	7.8796	3.2945	6.3973			6.6799	7.1245	4.0312	7.7393	6.8302			8.6435	5.4959	8.3509	6.1159	3.5743			4.1007	9.2179	2.9588	9.9212	7.8393			6.5893	2.6699	6.9787	1.8329	6.6929			2.3239	10.1576	3.2441	2.6219	2.7837			8.3842
9.8593	9.9151	7.8103	6.6242	7.4111			5.8056	5.4443	2.8918	8.3813	6.1427			6.6446	6.8154	3.3179	8.0865	6.627			5.5639	8.2189	8.5411	6.1349	3.7127			4.1187	10.0682	2.818	2.82	7.7833			6.6178	2.6626	7.2213	1.8487	6.9125			2.3396	10.2853	2.8723	2.8327	2.6424			8.0662
9.7691	9.3794	6.3253	7.7152	6.7231			5.7402	6.266	4.0419	5.8069	7.6825			6.6397	6.8508	3.7327	7.7351	6.6382			7.9491	5.62	7.1416	5.6996	3.7878			4.1172	9.7971	2.8812	8.9556	8.0662			2.3843	2.1271	2.4567	1.9547	6.7598			2.2449	2.3338	10.2459	2.613	2.6243			8.18
9.9872	9.7311	6.3447	6.8228	7.343			5.7072	3.8922	6.2663	6.2031	8.1971			6.5608	6.8206	3.6036	7.5499	5.077			8.2538	5.775	7.4464	5.5275	4.1625			4.1938	9.9162	5.0281	8.8201	7.9235			2.3794	7.2446	7.2659	2.4538	6.9689			10.6524	2.3587	2.8251	9.275	10.1932			5.0751
9.7514	9.69	6.991	6.4151	7.4385			5.4063	5.933	4.4202	6.4024	4.1519			6.6497	6.8952	3.481	7.7312	5.3724			5.5145	8.5973	8.242	5.9657	1.9746			9.0438	10.0208	2.8202	9.6765	8.1736			2.368	6.9771	7.3377	2.2598	6.7924			10.7644	2.1827	2.9751	9.2537	10.2911			5.3329
9.5487	7.3848	9.1872	5.991	6.696			5.5261	4.6227	6.0055	6.2795	3.8172			6.7717	6.7264	3.9393	7.813	5.3898			5.5711	8.3789	8.4938	5.7173	4.1133			9.0324	9.7902	2.9022	9.7762	7.7508			2.2237	6.9979	2.4732	7.3345	6.8722			10.6541	2.3524	10.2218	2.6899	10.2746			8.1219
9.6203	9.7554	6.6787	6.1578	7.1575			5.4397	6.4647	6.364	5.0968	8.3547			6.6017	7.9062	3.8108	6.513	5.7439			5.4693	8.1713	8.9518	5.6258	4.1284			8.9886	9.6932	2.688	2.922	7.8232			2.2931	6.8975	2.2998	7.3438	6.8672			2.4448	2.5513	10.2411	2.6584	9.9927			5.372
9.7098	6.5943	9.174	6.7421	6.4877			5.7021	6.2934	5.8635	4.9504	9.3566			5.3348	6.5893	3.7034	7.552	6.7319			5.5422	8.4253	8.4698	5.8276	1.9418			9.0257	9.8927	2.5822	2.9226	8.136			2.3225	6.8937	7.2928	1.9186	6.964			2.4555	2.461	9.9928	2.8326	10.2113			5.3326
9.7539	6.9209	6.7224	9.2464	6.5662			5.4726	6.3713	4.463	5.9423	8.7411			5.4231	7.7846	3.855	6.7901	6.6867			5.5149	8.4046	9.502	4.426	3.9311			8.9581	2.2279	2.8921	2.6702	7.7809			2.2735	6.8644	7.1628	2.2366	7.6246			10.8829	2.3571	10.2652	2.7925	2.748			5.3044
9.7895	7.2278	6.0697	9.1511	6.4677			5.8577	4.1623	6.5863	2.4793	6.3783			7.812	5.2014	3.049	6.6413	6.8985			5.4061	8.5939	9.5586	4.2141	3.5435			8.8086	2.3095	9.228	8.7212	8.0913			2.3735	1.9847	2.4276	2.2269	6.8486			10.9966	2.4752	3.2636	8.9274	10.2297			5.095
7.1836	6.8139	9.2079	9.3632	7.8052			5.7632	3.7602	4.5861	5.7762	6.4874			5.1977	6.9506	5.5617	6.8327	6.5845			5.3726	7.9925	8.2179	5.7287	3.2953			9.1733	2.3261	9.2282	2.8276	7.9501			2.3856	2.2384	1.2777	2.3929	6.7473			10.6243	2.4538	10.1037	9.3227	3.4919			5.3073
7.1446	6.6132	9.1848	9.1552	8.2853			5.4773	4.2269	3.8656	8.8649	5.9895			5.2892	7.9587	3.1476	6.7023	6.5691			5.3187	8.0158	9.5208	5.4631	3.4184			9.0711	2.1129	9.6908	2.8227	8.0237			2.3212	2.2784	1.2596	2.3269	6.8221			10.442	4.7236	9.9733	9.6228	3.2622			5.0924
7.1951	6.736	9.2964	9.2871	7.638			5.5743	3.294	4.2346	6.1137	9.7414			6.6219	5.686	4.0212	7.5757	6.3349			9.6383	5.6683	8.154	5.3765	3.3598			8.9929	5.0692	8.6199	2.2091	7.8808			2.2836	2.29	1.1239	2.2444	6.6877			10.1196	4.863	9.9213	2.9446	9.949			8.181
7.1441	9.8786	5.7793	9.1604	7.4124			5.5203	3.946	5.4347	9.422	4.3166			5.3901	6.825	4.0055	7.8896	6.4595			5.3863	9.6598	8.3608	5.3423	3.1639			9.1538	5.1372	8.8129	2.1272	3.0471			7.2726	2.151	7.2136	2.2856	7.58			10.364	4.7589	9.9883	2.8278	2.7372			8.0902
9.7594	7.1204	5.7308	9.2872	7.8454			5.9169	5.787	4.1653	3.8654	9.6605			5.5531	6.7243	5.5984	7.0264	6.649			5.518	9.5859	8.2128	4.3943	3.1214			9.0082	2.0867	9.8682	9.877	7.8867			6.9158	2.2687	6.8868	1.8724	7.4783			2.4681	4.5822	9.9222	3.2328	2.7767			7.9258
7.1006	9.654	5.8501	9.2304	7.4883			5.822	5.4715	4.7103	9.0616	6.3679			6.7909	5.5296	3.8514	7.676	6.8926			5.5033	9.6635	8.1784	5.4857	3.121			9.0267	10.1389	9.9181	9.77	7.8795			6.8892	2.1593	7.2562	2.3364	7.5361			10.6425	4.4629	10.1115	2.9576	2.8168			5.2031
7.2148	9.7213	6.248	9.2872	7.6237			5.6829	5.9289	5.1956	4.5617	7.8877			5.4191	7.7963	3.4197	6.679	6.7643			5.435	8.0242	9.4823	5.2445	3.7615			9.0394	5.1762	2.9268	9.1202	7.8962			2.3827	7.294	2.2792	7.1657	7.6114			2.2661	10.2238	3.6277	2.7779	10.2109			8.1458
7.2273	9.627	9.0733	5.9468	7.2035			6.3645	5.8394	6.4495	9.0261	4.4604			7.7213	5.2793	3.5341	6.6478	6.7927			5.616	8.2511	9.7003	5.627	3.3777			9.0615	5.069	5.2929	2.0105	7.5759			2.425	7.2874	2.4823	7.3277	7.636			10.2493	10.1641	3.8778	2.8421	10.1559			5.1967
7.276	9.6974	9.2884	7.1082	6.0076			7.129	5.6576	5.8915	8.9942	4.1542			7.7208	5.5603	3.2374	6.4639	6.7357			5.407	8.4346	9.6188	4.6181	3.5946			9.0011	2.2065	9.2128	8.9121	8.0405			2.339	6.9438	2.4559	7.4425	7.5647			10.2625	10.1639	2.6736	3.5582	10.2225			5.1143
7.0638	9.8162	9.234	7.027	6.1222			5.6519	6.4666	6.4257	8.5035	9.0414			7.7584	6.9618	7.6098	6.8409	6.7752			5.3769	9.7093	8.3429	4.6131	3.3843			5.3091	2.2313	8.2251	8.6728	7.8683			2.2863	7.2266	2.7673	7.3555	7.6269			3.6646	2.327	2.6416	3.7429	10.1022			5.0308
7.2086	9.9817	6.9838	6.3339	9.0925			5.5129	6.557	9.1811	5.9982	3.2424			7.7956	5.2598	3.4237	6.7045	6.6324			5.533	9.7223	8.4967	5.4968	4.9374			5.3044	9.8516	9.2806	2.2212	7.8766			2.3771	6.981	2.8273	2.2589	2.2684			4.221	2.5387	3.2429	9.4146	4.6251			5.0646
7.1477	9.804	6.9254	5.7772	9.0911			6.9044	5.4052	8.7337	5.6951	2.6033			5.3066	7.8891	3.2665	6.8225	6.4436			9.734	5.61	8.5412	5.1362	5.1157			9.0985	9.9532	9.5258	2.2278	8.0371			2.3328	7.2665	2.7926	2.2268	7.2696			2.6156	2.7321	2.8663	9.4726	4.4988			5.1938
7.2771	9.7789	7.1082	9.1155	5.8544			5.5073	6.7749	8.334	6.3226	2.9818			5.3503	8.0691	3.4924	7.0984	6.491			5.4938	9.6626	8.4509	4.3315	5.1585			9.1739	9.9673	9.8298	2.2295	7.9707			2.2966	7.1356	2.7348	2.3259	2.2262			2.4421	2.5374	3.1567	9.4814	4.4829			5.3623
7.106	9.7431	9.1562	7.22	5.9886			5.7121	6.8728	8.3822	6.0533	2.6227			7.6864	5.5489	3.2973	6.4944	6.3998			5.3685	8.1323	9.5597	5.5491	5.2187			9.0644	2.2506	5.2625	2.9826	8.0159			2.2994	7.2944	2.8898	2.2533	2.3677			2.6524	2.7855	10.2284	3.1041	4.6325			5.1279
7.2867	9.7834	9.297	7.1712	6.0012			5.4121	6.4274	8.73	6.0919	3.5464			7.7242	5.4065	3.9195	6.9094	6.6632			5.6167	8.3983	9.5217	5.4937	5.4184			9.1375	2.3791	5.1521	2.0118	7.8468			2.2618	7.2895	2.8137	2.2538	2.1976			3.7269	10.2165	2.6726	2.7271	3.6213			5.3544
7.1183	9.604	9.1226	7.197	5.8955			6.4998	5.5374	6.151	9.1434	3.5085			7.7588	5.2581	3.2671	6.849	6.7872			5.241	9.687	8.198	5.6621	5.7516			9.1166	2.6271	5.0852	2.8592	7.9213			2.2811	7.2388	2.8322	7.2273	7.6355			3.2864	10.2217	2.7111	2.7364	3.328			5.2638
7.0731	9.5391	7.1682	9.034	5.6991			6.2138	5.6306	6.8139	8.8047	3.2769			6.6169	5.2187	5.5507	6.4387	6.8473			5.3832	9.7121	8.642	5.8862	2.5617			9.0888	2.5327	5.2659	2.0882	7.8431			2.2324	7.2911	1.3932	7.1742	7.4697			3.6114	2.7849	10.1142	3.3699	2.5261			5.0314
7.1797	9.5224	9.0509	7.1469	5.8558			6.3451	6.5396	5.4851	2.7692	2.5233			5.616	6.7635	3.7438	6.7978	7.7652			5.4467	9.7269	8.294	5.9647	2.6584			9.1298	5.0272	5.1281	2.2262	2.3675			2.2374	7.2271	1.1999	7.2381	7.5896			3.6444	9.947	2.7228	3.684	3.2955			5.1306
7.138	9.9032	7.1578	9.0493	5.9868			6.8107	6.308	5.599	3.1562	4.537			5.2106	6.8283	3.0774	6.8269	7.627			5.4323	8.0927	9.5749	5.9913	2.6518			9.103	2.6215	9.8685	8.7276	2.2137			7.2387	7.1627	7.226	2.1824	2.4288			3.2411	9.9941	2.6298	1.8178	4.6658			5.1258
7.6106	7.1149	9.2273	8.972	5.8127			6.7632	6.5039	2.9213	5.4045	2.7541			5.4826	6.6955	2.6977	6.7476	6.6496			5.4486	8.2344	9.6021	6.1822	2.6452			9.0059	2.2508	5.1198	2.721	3.5408			7.1279	2.2278	2.8562	2.4651	2.3331			4.1545	10.1125	2.6429	3.7225	3.4623			5.0272
7.4798	7.1545	9.2975	5.7122	7.7539			6.7099	6.8404	5.4356	4.4237	3.5033			6.6821	5.2894	4.0903	6.5621	6.7097			5.4654	8.2084	9.6054	6.1636	2.4588			9.1078	2.6286	5.282	2.7265	7.761			6.9384	7.2145	7.2741	2.1525	2.3174			4.1449	10.2862	2.7497	3.5729	3.4368			5.2323
7.5142	7.175	9.3226	7.7957	5.9919			7.072	5.389	6.6713	7.0158	2.8527			6.4883	5.5952	3.663	6.6316	6.8766			5.2647	8.0993	7.2516	5.7114	2.4988			4.5005	2.7311	5.2626	9.6761	8.3141			6.9827	2.2671	2.7335	7.3987	7.5373			4.2466	10.2292	2.7319	3.5336	3.4439			5.1414
7.1541	7.5984	9.1952	7.634	5.941			6.5897	5.3512	6.5598	2.7905	9.1076			6.7635	6.7417	7.4754	7.0621	6.7232			5.3214	7.1957	8.3093	5.7776	4.8175			9.2321	2.2691	9.8922	8.9577	7.7446			7.2781	6.9417	7.1762	7.2765	7.5879			3.2244	4.8456	10.2494	2.4112	2.8293			5.1231
7.4759	7.1684	9.4617	7.6573	6.0231			5.6356	6.7828	6.7008	4.5691	7.3822			6.6231	6.8147	4.1538	6.726	5.6166			5.2531	7.0279	7.979	5.5978	4.6718			1.808	2.532	9.8262	9.0157	7.6721			6.8536	6.9733	7.2453	7.3794	7.4484			3.6958	9.9365	3.8221	2.5283	2.7996			5.0926
7.5572	7.2802	8.9846	7.3578	5.4882			5.4536	6.8793	6.7909	3.8975	7.7546			6.5466	6.7184	7.6912	7.0158	6.5616			5.4117	7.2043	8.1947	5.7686	4.4725			1.9771	2.6859	5.2895	2.7225	8.0453			7.2548	7.2349	7.1724	2.3646	2.2529			5.8384	9.9723	3.7118	2.686	2.8296			5.0501
7.6527	7.3159	7.9128	5.874	9.1736			5.638	6.8595	6.2146	8.5011	4.0194			6.4821	6.7554	4.485	5.3585	6.3314			5.4952	7.4173	8.386	5.7172	4.733			9.0544	2.7601	9.8825	8.9625	8.0832			6.9925	2.269	2.8194	2.1125	2.3669			3.7242	9.9333	3.7299	2.5815	2.6592			5.1178
7.4563	8.0778	6.8251	5.2798	8.9446			5.4573	6.6911	6.3389	7.7539	4.2217			6.567	6.8348	3.5639	6.5254	5.5331			7.5671	8.1368	5.3287	5.748	4.619			9.1725	2.5658	9.9022	8.9298	7.73			7.1232	2.277	2.3313	1.9216	2.3288			4.1445	10.2881	3.9157	2.697	2.651			5.0026
8.1452	7.6261	5.6936	6.8547	9.0543			5.3157	6.3798	6.7991	3.2218	8.9656			6.512	6.8335	3.739	5.6121	6.5634			8.4247	7.1821	5.4963	5.761	4.8413			9.0101	2.9599	2.1268	8.9212	8.0921			7.1456	1.999	2.3686	1.8836	2.2457			3.745	9.9259	3.8266	3.1083	2.8916			5.095
8.2292	7.7854	5.863	6.8463	9.0859			6.2803	5.6988	6.1591	4.2067	8.5803			6.7795	6.8273	3.5143	7.1194	5.5969			8.4466	5.5223	9.7055	6.5219	4.9637			9.1103	5.0255	2.1818	9.1222	7.9062			7.2212	1.9333	2.3464	7.3194	7.5819			3.8995	4.5531	10.2568	2.9593	3.2636			5.002
8.0752	7.5147	5.8424	6.6147	8.7914			5.3424	6.4222	6.7363	4.0275	8.4304			6.6622	6.8395	7.7417	6.9485	6.8854			5.1461	8.3581	9.7455	5.8988	4.3848			9.1089	9.328	9.9229	8.9202	7.8827			7.2883	1.924	6.9543	2.1189	7.6498			3.384	4.5984	10.2244	2.6176	1.845			5.0503
8.2378	7.7387	6.055	6.8148	8.7494			5.2313	6.5222	6.6314	8.7413	4.6944			6.5929	6.8646	3.9554	5.5394	7.4339			8.5682	5.5692	9.0608	6.1165	1.8319			9.161	9.5582	5.2809	2.2522	8.0142			6.9818	2.732	7.1537	2.2323	7.6369			3.294	4.5295	9.9599	2.7487	2.9653			5.1792
8.2407	7.3546	7.1999	5.5926	9.1371			6.705	5.1215	6.3157	7.7583	3.512			6.8671	6.7554	3.5933	5.4186	6.7193			8.3888	9.0323	5.3898	5.729	4.4187			9.0796	9.256	9.6896	8.9505	8.3994			7.1237	2.6923	2.2511	7.1324	7.488			3.264	4.5528	2.2443	2.8107	9.9967			5.2567
8.053	7.1162	7.0711	8.9323	5.8606			6.9297	5.4497	6.307	3.8052	9.1054			6.5965	6.7888	3.2967	5.8187	7.7881			8.308	9.7537	9.0927	5.8431	4.918			2.0116	10.207	2.8818	2.7719	2.7629			7.2282	6.9521	7.2265	7.2137	6.8689			3.4224	4.6258	1.76	2.7189	10.2411			5.287
8.0739	7.1873	8.7637	7.0682	5.8659			5.3074	6.7031	6.6603	4.2547	8.8058			6.7904	6.7955	3.941	6.5247	5.4065			8.3701	9.7292	9.1764	3.7984	4.1995			9.1291	9.5978	9.9219	8.9725	7.85			6.7167	7.2727	7.2266	7.4427	6.8288			10.1485	10.1922	3.6967	2.9874	10.1118			5.2828
8.2415	7.4459	9.0049	6.664	9.202			5.1497	6.3399	6.3594	8.8978	3.5509			6.6876	6.9118	3.2117	6.471	5.1984			9.7742	8.3469	8.7866	3.6588	4.3636			9.1995	9.2262	9.808	8.7792	2.4969			6.7362	6.9911	7.1281	1.2886	2.3792			2.4458	10.1983	3.7234	3.1077	10.1626			6.4934
7.9482	7.5269	8.9622	6.7274	9.4656			5.4831	6.8352	6.2751	8.8027	9.0217			6.6634	7.1889	3.6403	5.6299	6.4715			9.5757	8.4328	8.895	3.6145	4.1453			1.6794	9.6938	9.8028	8.8722	8.3816			6.6627	6.9489	6.9693	2.9431	2.3147			10.754	10.6729	10.2588	2.5422	10.2732			6.5086
7.9744	7.4051	8.8442	6.8443	5.9931			5.5213	6.8534	6.1611	8.6946	8.1903			6.5839	6.6748	7.7861	6.736	6.863			9.4656	8.389	8.6256	3.6935	3.966			8.8216	9.9832	9.5222	2.8702	2.4801			6.7895	7.2174	7.1478	7.2329	6.9224			2.2588	4.5498	10.2112	2.8452	10.2546			6.4781
8.1306	7.6041	6.6753	9.3215	9.2481			5.2837	6.9029	6.2218	9.5951	8.5832			6.5403	6.9891	3.8842	6.9073	6.8433			8.2614	9.5512	8.8822	3.6311	3.5532			9.0312	5.1622	8.8052	8.9157	2.6496			6.6787	2.5716	1.4327	7.3621	6.8686			2.4213	4.6815	10.1998	2.964	10.2884			6.4773
7.4706	8.1347	6.5656	5.998	9.3187			5.321	6.9372	5.9061	8.2546	8.6557			6.6179	6.7179	3.3752	6.5329	6.3786			8.4741	8.4039	9.6092	3.4519	3.4777			9.579	5.2012	8.9026	8.9927	10.1795			6.741	2.1784	7.1695	2.4396	6.8276			10.2444	4.6331	10.2228	2.8276	10.2917			6.6571
7.5717	8.1353	6.721	5.611	9.551			5.4822	6.1878	6.5273	8.7179	8.1122			6.9247	7.0946	3.634	6.7805	6.4265			8.3032	5.6109	9.5392	5.5576	3.4384			9.5831	5.1272	8.8216	9.0222	10.381			6.7127	1.8882	7.1627	2.2888	6.8679			10.6492	4.6989	10.2635	3.11	9.9252			6.4626
7.5739	8.1173	9.5004	6.8818	5.957			5.2258	7.0752	8.9524	5.9165	7.3776			6.5717	6.7772	3.3847	7.0041	6.6452			5.5619	8.3312	9.6603	5.3113	5.4744			9.4761	2.3695	9.8982	9.0686	8.0944			6.6618	2.156	7.1716	2.2743	6.8126			10.3981	4.5765	9.9221	2.7437	10.232			6.5594
7.5796	10.0302	7.7209	6.6868	5.862			5.5682	9.1462	6.6352	6.2397	7.123			6.6745	6.747	3.5245	6.5711	6.4514			8.2024	5.9039	9.6701	4.6919	3.5168			9.3459	2.2892	9.6896	8.7269	7.8473			6.6992	1.9934	7.1421	1.143	6.8668			10.1521	10.1126	3.6861	2.9846	10.1147			6.6087
7.5473	10.0559	6.7119	7.6665	9.1747			6.6339	6.154	5.3105	8.9414	8.4202			6.69	6.8014	3.7085	6.5503	6.7122			5.6366	8.2717	9.6624	5.7367	3.7587			9.3837	2.2026	9.8522	2.2287	7.7852			6.6353	2.2275	1.173	2.2324	2.3273			10.488	10.1174	3.6794	2.6944	9.9199			7.9287
9.709	7.6958	7.6323	6.7421	9.2401			6.2805	5.2988	5.8765	9.2567	9.1198			6.7474	6.882	3.508	6.887	6.8397			8.4643	5.7625	9.6655	6.5825	5.6115			9.0105	2.6555	9.2229	2.8267	2.6874			2.3576	6.8293	1.1277	7.3396	6.9361			2.3445	10.106	3.6838	2.7224	2.97			7.9025
7.7478	9.7722	7.5199	6.7292	9.152			6.8161	6.5021	5.3546	10.1236	8.8236			6.7035	6.6568	3.2356	6.8393	6.5026			8.3594	5.7228	9.1077	5.7182	5.1175			9.1327	2.6927	9.2225	8.9859	10.2408			2.314	6.9624	6.9518	2.2185	6.8778			2.6226	10.271	3.7227	3.2323	2.8576			7.7737
7.4189	10.0285	7.6321	8.9999	6.8964			6.6742	6.7741	5.3824	9.8331	8.8152			6.6026	6.6962	3.8118	6.5014	5.6857			8.3475	5.6634	9.2245	5.8137	2.9746			9.2791	2.5967	5.1055	2.2225	9.8465			2.3825	6.9449	7.1935	2.337	6.9267			3.624	10.5923	3.6252	1.8513	3.3286			6.3808
9.889	7.4181	7.6838	6.8645	9.2187			6.6969	6.4301	5.6477	8.4611	10.4092			6.5751	6.9225	3.8275	5.188	6.7399			8.2911	5.6853	9.6508	6.6229	3.1116			9.5177	9.2792	5.2651	2.8971	10.4148			2.3264	2.718	2.3424	2.265	7.4851			3.4134	10.7511	2.4181	3.4479	10.2534			6.4531
10.1441	7.5636	6.7721	7.7366	9.1023			6.5554	6.5314	5.3892	8.0896	10.0847			6.6535	6.7806	7.6891	6.531	6.7084			8.0171	9.6074	5.7223	6.6999	2.8111			4.5069	9.6082	5.1012	2.722	7.7096			2.293	2.7122	1.1693	2.2825	7.6296			3.3814	10.6877	2.426	3.5264	10.263			6.5889
7.4142	10.082	6.7396	8.2214	6.4648			5.1264	6.0646	6.2152	3.1285	3.1624			6.7102	6.8518	3.4061	5.4964	6.5367			5.534	8.1518	9.6331	6.6211	5.2975			4.3575	9.8032	8.222	2.8228	7.6778			2.3656	2.1825	2.1588	1.9626	7.5886			3.4895	10.4329	2.498	3.4214	10.2897			6.3764
7.4304	9.7741	6.7975	9.2152	6.4772			5.65	6.3745	2.6449	6.8714	9.8367			6.7379	6.76	3.775	6.7729	5.7813			9.78	5.6067	8.2843	5.1218	4.5566			4.3943	9.0507	8.2528	9.6518	10.1943			2.3752	6.9551	7.2213	2.1481	7.4642			2.634	10.1172	2.5266	3.3622	10.3548			6.1507
7.4624	9.8993	6.7993	9.2531	8.1835			6.6307	5.5107	5.6995	3.8151	8.993			6.4517	6.7887	3.4012	6.6994	5.4616			5.4096	9.8394	8.3054	6.1892	5.2273			4.3569	9.3229	8.2122	9.5622	10.2807			2.3838	6.9296	7.2153	1.9586	7.5253			10.2898	10.2107	2.4324	9.33	4.333			6.4143
7.4578	9.6565	6.7619	9.2187	8.1366			5.1558	6.8328	6.6274	4.1175	7.0547			6.6064	6.8114	3.4124	7.0461	7.8577			5.6234	9.6024	8.5023	4.6768	4.5849			9.4034	9.2268	8.2022	9.5729	8.0093			2.2997	6.9859	7.1697	1.8426	7.6949			10.4199	9.8836	2.1569	9.5367	4.3983			5.4381
7.3852	9.834	6.8403	9.0181	8.3412			6.6236	5.9933	5.4242	3.1886	6.7397			6.6337	6.8604	5.8005	6.7439	6.9272			8.2484	5.7117	9.6321	5.8828	5.4194			4.3968	9.0919	8.5555	9.6699	7.8101			2.3633	6.9129	7.2697	2.2282	7.5781			10.3181	9.8558	10.3957	1.7385	4.2816			6.4986
7.3866	9.8497	6.7902	9.2416	8.6381			6.708	5.3267	5.8017	3.5608	6.6716			6.5599	6.7705	3.9898	7.761	6.5193			5.5073	8.105	9.5105	5.8943	5.3316			4.2683	9.5703	5.5588	2.2285	7.8945			2.3693	6.9673	7.1159	1.8428	6.9228			10.3243	9.5722	3.6486	9.3881	2.9579			5.3022
9.636	7.2874	6.8281	9.1313	8.0931			5.9211	6.2884	6.0129	3.381	8.7144			6.6809	6.9696	3.6119	7.4081	7.6589			5.284	8.262	9.4779	5.9919	3.8167			4.3371	2.7327	5.1992	9.0156	8.4884			2.4281	7.2217	7.1216	2.2365	7.2869			10.3582	9.9172	3.5692	9.5364	2.9978			8.3479
9.7892	9.5699	7.3503	6.8024	8.6597			5.208	6.0905	6.4593	3.8323	8.4211			6.6362	6.7005	3.6898	7.7465	6.7014			8.3961	5.7385	9.5513	5.8474	4.438			3.0094	9.0913	5.26	2.9169	8.3171			2.2977	6.8867	7.1629	1.881	7.2151			3.7111	3.2628	10.2224	3.274	3.2172			8.1231
9.5118	9.7334	6.9976	8.3486	6.7266			5.3954	5.8312	6.6599	2.9446	8.3905			6.7992	6.8604	4.0854	6.6933	7.8579			8.3137	5.7262	9.4658	5.8971	3.8962			2.4367	2.3772	2.6219	2.8917	7.7293			2.4829	6.8727	7.2478	2.2546	6.9897			3.6431	2.9451	10.2228	1.9354	4.2726			8.3481
9.4346	9.801	7.1487	8.3456	6.6327			5.4743	5.5121	6.123	9.5066	7.4979			6.6734	6.9418	3.3049	6.7826	7.8311			8.2711	5.2749	7.2417	5.7775	4.4249			2.4161	5.191	2.1281	2.1926	7.116			2.4819	6.9926	7.224	2.2547	7.6178			3.7223	3.2249	10.3783	1.6167	4.3513			8.3267
9.473	9.727	7.1113	8.9939	8.0015			5.1992	6.2463	6.0201	9.451	6.5001			6.831	6.7534	3.6741	7.6735	6.3866			8.3698	5.6735	7.5265	5.7722	3.8594			2.4665	5.225	2.0222	9.879	6.8408			2.2865	7.2122	7.1466	1.985	6.9241			3.6988	2.9334	10.2841	2.3996	4.2256			8.1925
9.9241	9.6541	6.9494	8.6526	8.1852			5.4993	6.304	6.8816	6.2823	8.6716			6.6522	6.7034	5.834	6.6103	5.1494			8.2156	5.6613	7.2669	5.6212	3.8358			5.3426	9.2215	2.2299	9.7552	7.8323			6.7652	2.7765	7.1355	1.9414	6.8723			10.3498	9.9722	10.2575	2.1488	4.6107			8.3106
9.755	9.8833	7.2119	8.6844	8.4733			6.6038	5.3544	6.4538	6.4423	8.9688			7.8845	6.7689	2.9751	5.6612	6.6531			8.1937	5.6231	6.8273	5.7992	3.7413			5.2727	9.5173	8.505	9.8897	8.1563			2.3926	6.966	7.2112	2.1248	7.2111			10.3343	9.9134	9.8939	1.966	4.2738			8.3501
10.0999	9.6392	7.0283	8.4845	3.8097			5.3012	6.0646	7.0175	8.8305	3.2152			6.6543	7.8956	3.6685	6.8688	6.729			8.3506	5.4701	7.3226	5.7553	3.3847			9.0622	9.5306	8.2202	9.5729	7.7164			6.7661	2.7234	2.8738	7.3216	7.2211			10.14	10.1618	10.1147	1.8116	4.6584			8.3443
9.8274	7.6366	9.1331	8.3868	3.2833			5.5059	5.2871	6.8259	3.1839	4.3396			6.6271	7.828	3.589	6.7472	6.621			8.3051	5.787	9.5858	5.7617	3.365			9.0835	9.6837	8.5068	9.2711	8.1395			2.3117	6.9277	7.2122	2.1241	6.8743			10.2142	9.8523	9.8829	1.582	4.5593			8.2061
9.9646	7.5178	8.7317	8.9149	7.6025			5.6068	5.6057	3.4209	6.5772	3.8201			6.7507	8.0356	3.9198	4.6718	4.9931			8.2882	5.6684	9.5579	5.9545	3.5516			9.0738	2.6075	2.9902	2.2622	10.1269			2.2782	6.8995	2.7645	7.3116	6.6211			10.1444	10.2324	10.2811	1.9261	10.3626			8.3005
10.013	7.5937	8.46	7.6968	9.0332			5.3937	3.6257	6.0025	3.5761	6.4917			6.618	8.059	3.4234	3.5436	6.6452			8.2861	5.5222	9.6512	6.1451	3.9223			9.2581	5.2318	9.2559	9.021	8.1031			2.3641	6.8578	2.8345	7.196	6.7367			10.1449	9.9929	2.2239	9.5267	10.8141			8.8658
7.6114	9.9045	8.3202	7.982	9.73			5.433	4.2746	5.6249	4.1876	3.7832			6.5197	4.5207	3.3534	6.7604	7.783			8.3481	5.5748	9.735	6.1414	3.8812			2.2162	5.3531	9.5292	9.0098	7.9801			2.2456	6.9626	2.4596	6.8774	6.6781			3.2154	2.8666	2.3131	9.3722	4.4319			8.8921
9.6853	7.4402	8.4798	8.0578	9.5534			5.4852	3.4502	6.0669	3.5783	3.4386			6.709	2.873	7.7341	7.1948	6.4456			8.4414	5.6139	9.5196	6.3112	3.4194			2.1681	5.3052	9.5555	8.8625	7.8895			2.3375	6.9722	2.1823	2.1262	6.961			3.7814	2.8772	2.5255	3.6933	10.1789			8.3681
9.8739	8.9735	7.0443	8.1193	9.5871			5.5473	4.1197	5.4133	3.2644	3.3287			6.6713	3.1431	3.1331	5.3756	6.3709			8.2906	7.3826	5.6163	6.7926	1.6814			9.1018	2.3757	2.0562	2.6205	10.0254			2.4224	6.9279	2.3664	2.1156	6.9213			10.221	10.4676	2.326	9.2725	4.4569			8.4135
9.7178	8.8531	7.1403	8.3554	9.5324			5.6507	5.7826	4.1332	3.5787	4.1169			6.7052	3.1094	3.4696	5.7638	6.6646			8.3105	5.4251	7.4852	5.7269	4			8.9199	2.5508	9.5929	9.0622	8.6497			6.7785	2.7516	2.297	2.2125	6.9835			10.1694	10.4395	1.887	3.7101	10.1116			8.8006
8.896	9.7357	9.8588	6.9776	8.1952			5.6155	5.78	4.0595	5.2442	4.329			6.5506	5.1917	3.3498	6.8791	5.1268			8.4022	5.5673	7.4242	6.7167	1.9216			2.396	2.2623	9.6292	8.807	8.218			6.7395	6.9515	6.9823	2.385	6.8922			9.9443	10.4432	1.7652	3.57	10.2326			8.7249
8.632	9.9384	9.6201	7.0723	8.4148			5.7531	5.7531	4.174	7.5418	3.6488			3.0131	6.9089	3.6404	6.4801	7.0164			8.7156	5.53	7.1974	6.8174	1.8563			2.2149	2.6208	9.2668	9.581	7.8653			6.7652	7.2192	7.1161	1.1696	6.7676			9.9265	1.3658	9.891	9.5452	4.3458			8.8293
8.7665	9.9809	9.3848	7.0312	8.2326			6.1624	5.5432	4.3766	7.4077	4.0528			2.8443	6.8143	3.3289	6.8306	6.3995			8.3583	6.7562	5.546	6.9558	1.1464			8.9519	2.7221	9.6982	9.6657	8.044			6.7531	2.7233	1.128	1.8653	6.7628			10.2443	1.3693	10.2249	9.2311	4.183			8.907
9.0926	10.1535	9.2983	7.1551	8.5128			5.8432	5.6067	8.2006	4.0708	9.0916			6.9197	3.0011	3.9652	6.8725	7.4841			8.2894	5.6612	8.8061	6.1179	1.7223			9.0076	2.7232	2.226	2.7299	7.5215			6.7933	6.9396	6.9674	1.9845	7.5415			3.4924	1.3939	9.7784	9.435	10.646			8.908
8.9442	9.8143	9.5067	7.0337	8.1738			6.0802	5.6711	7.0272	8.9616	3.8784			6.7568	2.8545	2.7739	6.8776	7.8605			8.4203	5.7195	8.8944	5.9424	1.914			8.9892	9.5932	9.5029	8.7705	8.1361			6.8329	2.9649	1.2335	1.8232	6.7958			3.4619	1.3272	10.1043	9.2104	10.5442			8.7941
8.8969	10.2934	9.1389	7.1755	3.2657			6.4572	5.3267	6.9659	4.0048	6.8197			6.6151	2.658	3.8185	6.8448	6.7485			8.5388	5.8882	6.7158	6.6332	1.7452			9.017	2.5683	2.222	9.0208	7.967			6.8429	2.7532	2.7298	1.1965	6.7247			11.2682	10.2453	9.6631	9.3936	10.5613			8.3973
9.0515	10.2061	2.8011	9.2663	7.075			6.3882	5.4914	6.3893	6.5939	4.3097			6.6823	6.7367	3.2438	4.2598	6.3504			5.6335	8.392	8.7782	5.9689	1.9156			4.6781	2.706	2.2226	9.0018	7.689			6.7928	2.841	2.8445	1.1844	6.6823			10.9662	10.1129	9.7279	9.3115	10.9756			8.788
8.6163	9.8594	9.19	2.9719	6.5818			6.2779	5.5911	7.5115	3.9549	5.8281			6.7734	3.0877	3.6681	6.7503	6.727			5.5459	8.5282	9.5081	6.7368	5.2241			4.5297	9.0229	2.2259	2.5911	7.747			6.63	6.8734	6.9931	1.863	7.2129			3.665	3.3317	9.7252	9.4231	11.2256			8.7093
8.5802	9.8778	9.3418	2.7307	6.5417			6.0005	5.0879	7.6191	5.7766	3.8533			6.6735	4.6468	3.7103	6.5939	6.5159			5.4808	8.285	8.7423	5.8517	5.4593			2.2578	2.2652	5.2085	2.7118	7.8373			6.6578	2.8283	2.8133	1.423	6.8589			3.6889	3.2369	9.8933	9.4152	10.6437			8.826
8.825	9.9987	2.7192	9.72	6.6374			6.5165	5.1496	6.392	8.5014	3.0015			2.6581	6.8097	3.4527	6.5367	6.6352			8.2671	5.9695	8.6734	5.6132	4.1785			2.4109	2.7022	5.1505	2.6582	7.6526			6.7	7.2441	7.226	1.6269	6.9492			3.7421	10.5421	1.8827	9.2479	10.6999			8.7586
10.0446	8.6313	2.9827	9.6199	6.792			5.7945	6.033	6.0742	6.7541	8.1378			2.6684	6.8054	3.5231	6.8395	6.6143			5.3596	8.2277	9.4105	6.5756	3.7575			9.8355	9.0307	9.2298	2.7022	7.8939			6.7227	6.9889	7.2924	1.3833	7.2165			3.6431	10.3448	2.2345	9.3992	3.4567			8.9088
9.7375	8.8118	9.6487	2.967	6.6965			5.0619	5.6739	7.7067	6.2232	8.1056			3.1144	6.6874	3.7841	6.8348	6.541			5.5229	8.103	9.447	6.6259	4.2176			9.6327	9.3006	9.2028	8.6299	7.9617			6.6965	2.8285	2.7547	1.4532	7.2392			10.2696	10.5415	2.1024	9.3856	3.3534			5.517
9.8615	8.6138	9.5457	6.6781	3.1088			7.7389	5.1932	6.1698	8.0166	3.7539			6.7608	6.9436	6.8203	6.8368	7.017			5.5893	8.5384	9.5047	5.852	4.7171			9.4497	9.1928	9.2922	8.926	10.5928			6.6825	7.2625	7.2529	1.2859	6.9523			10.6296	3.1781	9.6694	9.3956	3.4152			8.8794
9.7562	10.2106	8.2853	6.5568	3.012			4.9432	8.6014	8.1936	5.4686	7.019			6.6794	6.8197	3.7072	6.7509	2.6159			8.3849	5.4108	8.014	5.8124	3.4422			9.472	9.2238	9.5561	9.192	7.8913			6.7216	6.9419	7.2715	1.275	7.2594			10.7265	10.4944	2.2715	9.3683	4.4298			4.9771
10.039	8.6495	9.3437	6.7559	8.5137			4.8335	5.9199	7.9162	8.3044	4.0527			6.5473	6.8621	3.7038	6.717	8.025			8.207	7.981	5.4341	6.9719	1.7686			9.5741	2.5827	5.2288	9.108	8.4786			6.6769	2.7233	2.7522	1.1896	6.8272			10.6213	10.371	1.9522	9.238	4.427			5.0532
10.1939	8.8231	9.3352	6.7105	8.6469			5.3963	9.2439	6.1514	3.9909	7.2669			6.526	6.6584	4.1386	7.0021	7.72			8.1502	5.5431	8.926	5.855	4.4815			9.7052	2.7528	5.2912	8.8078	8.5792			6.7326	2.7275	2.8248	1.2367	6.6815			3.7444	10.5552	2.2438	9.375	5.3924			8.9831
10.1245	9.8206	8.3151	7.9094	6.6325			5.6506	4.8116	8.0456	5.9955	3.8088			6.6618	6.8195	3.2777	6.8426	7.5885			8.5634	5.6095	8.6356	5.5864	4.9838			9.5453	2.2328	9.5162	9.0725	7.7326			6.8361	6.8266	1.3662	7.3718	6.9267			3.7358	10.4526	10.1172	2.7257	5.2233			8.8773
10.2614	9.8957	8.23	8.3027	6.6817			6.1903	8.1573	5.0233	6.0095	3.9663			6.6083	6.8677	3.6056	6.852	7.958			8.5952	5.6863	8.5338	6.7592	4.8632			9.2063	9.6739	9.2862	8.9662	7.8924			6.7931	6.828	7.2163	2.9122	6.9287			3.6466	10.5715	9.9752	2.7436	4.6375			8.8819
10.2823	9.863	8.5996	8.401	6.6391			6.0931	8.3172	5.6139	3.7342	5.8664			6.5585	6.8412	6.8602	6.685	6.7303			8.5371	5.4118	8.5239	4.2683	3.4983			2.253	2.3862	2.2508	9.0918	9.9058			6.7143	6.9262	7.1172	1.2855	6.9376			3.4833	10.4888	3.886	3.2422	10.259			8.8099
9.9633	8.7276	9.368	8.5489	5.8035			6.5753	5.8345	5.3918	8.229	3.6652			3.2134	6.7789	3.5914	6.6042	6.9137			8.4045	5.4585	8.8638	5.8695	5.8856			2.3907	2.1238	5.2225	9.6218	7.6937			6.8141	6.9424	1.2996	7.2633	6.9626			2.28	10.1988	3.6297	2.8583	10.2716			8.8639
10.0776	8.6041	9.3714	8.594	5.5692			5.4097	6.5127	5.5004	8.2005	8.6754			6.6349	6.7648	6.7108	6.8235	6.5742			8.4905	5.5188	8.7654	5.8583	3.833			2.7444	9.399	5.2298	9.0515	4.8378			6.7476	6.8478	1.3645	7.3218	6.9725			10.623	10.16	2.273	3.3695	9.9232			8.7647
10.1342	9.838	8.3467	8.2701	6.0849			6.0642	6.5002	5.5948	7.1178	7.7476			6.6687	6.9366	3.737	2.8583	5.2556			8.3426	9.679	8.8793	3.6725	3.9247			9.2748	2.3176	5.1802	9.572	7.5484			6.7815	6.9176	1.284	7.3311	6.7728			10.3446	10.213	1.8286	3.7141	9.8954			8.9156
10.1342	10.2125	8.703	8.1558	6.0379			5.8829	6.5771	5.5174	9.395	8.3602			6.6332	6.8911	6.7437	5.8225	6.6103			8.3372	8.639	9.6559	5.7161	4.9611			9.1669	2.1857	5.1852	9.6298	6.7137			6.8422	6.9212	7.2752	1.1497	6.748			10.636	3.2682	9.9227	3.4258	10.2819			8.8099
9.9956	8.4521	5.8919	9.6442	8.3198			5.9487	5.2638	6.4877	9.2338	8.1945			6.5477	6.8009	6.7383	6.8635	6.1866			8.3624	8.6741	9.6536	5.5823	4.9179			2.6685	9.6162	5.2265	9.5228	9.9516			6.7822	6.8721	7.225	1.125	6.6832			11.1441	2.7645	3.7976	8.9835	10.2171			6.3628
9.9081	6.7547	9.8	8.2614	8.4147			6.2845	6.1154	5.4168	8.4536	7.9507			2.6153	6.7815	3.2817	6.5424	5.3567			8.5276	8.8086	9.6561	5.5912	5.1351			2.8542	9.6756	5.2828	9.5012	10.0671			6.8225	6.8691	7.2289	2.1692	6.9744			10.8481	2.8623	3.765	9.2523	10.2661			4.9448
9.7909	6.6763	9.6556	8.1375	8.2443			6.1734	5.9713	9.1819	5.2328	3.5478			3.6503	6.9183	3.4373	6.7298	5.6045			8.4037	8.6916	9.5725	5.351	5.1564			2.62	2.2663	5.2229	9.2892	9.9876			6.8995	6.9248	7.1187	3.3356	6.8169			11.2425	2.8425	3.7576	8.885	10.2688			4.8584
9.8196	6.7734	9.6849	8.4515	8.0867			5.8517	6.0578	9.1516	5.3447	7.4463			6.7013	7.0654	6.5512	7.1322	5.1784			8.1474	9.8078	8.846	3.5925	4.1142			2.6989	2.1238	2.9982	9.5272	8.441			6.8219	6.9548	7.1424	3.5424	7.2229			10.9385	2.7245	3.8965	9.4879	3.25			6.4533
6.3727	9.8053	9.5283	8.1941	8.3532			5.6154	5.7969	5.7409	8.5811	8.7069			6.6655	5.4255	6.8786	6.9394	6.6493			8.2814	9.7634	5.3999	5.7311	4.1216			2.949	2.2301	2.9868	2.5726	9.5001			6.8523	6.9939	6.9351	3.2419	6.9224			10.7686	2.6384	3.5299	9.3589	3.2326			6.5002
10.0556	7.0347	9.5188	8.3628	6.7646			5.9053	5.9723	5.6811	8.5334	8.8773			6.5712	5.3211	6.7549	6.6695	6.9127			8.2542	5.7467	9.5899	4.7489	3.5591			2.5843	2.2621	2.8062	9.5891	9.5882			6.8293	2.7448	2.7385	1.3244	6.8932			10.7485	2.8933	3.617	9.6237	2.8962			4.8331
10.0448	6.9092	9.4348	7.9453	6.715			5.9929	5.1601	6.2243	3.2313	8.9945			6.5856	5.2523	3.909	4.2757	7.8935			9.5847	7.9955	5.7491	4.7798	3.4122			9.2409	2.2125	2.2982	8.8002	9.8422			6.7288	6.7778	7.2225	1.2629	6.659			10.9234	2.8278	3.9215	9.2618	2.9299			4.8111
10.2299	9.7802	6.4079	8.3004	6.8191			5.337	5.2994	5.5681	2.3221	8.801			6.6115	5.5113	3.9628	3.4677	6.7352			5.5621	9.7363	8.386	4.7198	3.8141			2.5568	2.1331	2.2958	9.5591	9.4993			6.6722	6.9771	6.9675	2.9391	6.878			2.7518	9.8699	1.8344	3.8163	2.6958			4.7996
10.0596	9.9037	5.7919	6.447	8.6201			6.2973	5.3089	6.2081	2.5244	8.2725			6.7517	6.6844	7.6878	3.7733	6.7675			5.3836	9.8052	5.1318	4.5673	6.1217			9.1441	2.0177	2.8982	9.7296	9.7169			6.6628	6.9363	6.9622	1.1376	7.2615			2.6355	2.9739	10.2721	3.2264	4.4221			4.9602
10.1507	9.8426	5.8564	6.587	8.4929			6.1482	5.4411	6.2523	2.7162	7.2975			5.5417	6.9171	3.7387	7.8526	6.5599			5.3881	9.9773	4.9071	4.4858	3.7377			2.5112	9.2612	2.2958	2.9119	7.812			6.7293	7.2326	7.2452	1.2689	6.844			10.6894	3.1342	10.1736	2.599	4.8265			7.6058
6.4767	9.9197	9.4099	6.7416	8.2344			6.5971	6.1378	5.1946	7.14	4.3027			5.299	7.0773	3.1317	6.9271	7.8477			9.6808	5.6591	8.288	4.5822	6.195			9.1641	9.833	2.689	2.9022	7.7684			6.9345	6.8533	7.138	1.3772	6.6334			10.6649	2.8329	10.2222	3.9118	2.4421			6.9735
6.7945	10.145	6.7259	9.0619	8.1232			6.1868	5.3327	5.3741	8.3198	3.0456			5.2621	6.7189	3.1067	6.6517	6.5671			8.4143	5.5749	9.8503	6.8117	6.1921			2.6623	9.7666	9.2859	8.8226	9.473			6.6876	6.8488	7.172	1.2786	7.2228			10.2444	1.6987	3.7963	9.519	2.4946			7.4801
10.0036	6.5504	9.3047	6.6074	8.31			5.8953	5.2155	6.1363	8.3213	3.2896			5.4636	6.734	3.5752	6.9456	6.337			5.6022	8.2481	9.6632	2.8971	2.9912			2.7179	9.9006	2.8868	2.9281	7.8316			6.878	6.9936	7.3252	1.3263	6.9225			10.1644	1.5976	4.2628	9.4837	2.6814			7.3055
10.2164	6.3383	6.6616	8.9161	8.0494			6.253	5.6268	3.6775	5.5075	8.7423			5.8515	6.7039	3.5404	6.9365	6.789			5.4355	8.2687	9.5392	3.1882	3.2111			2.9228	9.5133	9.282	9.2611	7.639			6.8262	7.2275	7.1577	5.1727	6.9166			10.2423	1.8324	3.7133	2.5194	10.1175			7.1061
10.1161	6.814	8.7926	6.5035	8.3405			6.4067	5.8621	9.0481	3.8981	2.3051			6.8782	5.3357	3.8954	6.8992	6.6818			9.5556	5.648	8.4543	2.8472	4.8896			2.6544	9.782	2.8585	2.9218	7.8118			6.9323	7.1146	6.9313	3.7548	7.2315			2.7195	1.6439	3.6587	2.7229	10.2242			7.251
10.1606	6.6638	9.1061	6.7854	8.6538			6.2703	8.2812	4.5618	5.9063	2.5852			5.3067	6.8089	3.7345	6.8679	6.822			9.6714	5.7072	8.1882	2.7233	3.9853			2.5469	9.2752	2.2568	2.8815	7.5792			6.9119	7.1477	7.1267	3.578	7.1882			2.7295	1.4467	4.2226	2.4837	2.6593			4.9967
10.1213	6.2471	8.9442	6.681	7.0785			5.9735	8.2942	4.8453	5.8453	3.0214			5.2402	6.6981	2.8497	6.8317	6.7781			5.6345	9.5506	8.7849	3.1616	5.1171			2.7523	9.5583	2.2985	2.9055	8.0334			7.2251	6.9937	7.226	1.3266	6.7282			2.7459	1.5849	4.2983	2.4694	2.8468			4.8571
10.192	6.4303	6.5977	9.0241	7.1143			4.7608	8.1489	6.6662	6.0322	5.3336			6.0936	6.9057	4.0774	6.7912	6.6299			5.3775	9.7685	8.6539	5.3136	6.2277			2.7585	9.5685	2.2828	2.0222	8.4647			6.851	7.1948	1.2325	7.3381	6.8528			2.6483	1.494	3.777	3.2484	3.6285			4.7927
6.0857	10.1844	6.3821	9.0489	8.3673			4.3655	6.1558	7.787	5.2724	5.7985			5.3347	6.8513	3.1539	6.6662	6.4635			9.6263	8.4652	5.6442	5.1842	5.9821			2.7296	9.5973	2.6062	2.0172	7.9486			6.684	2.6892	1.2726	1.8526	6.7237			10.6569	10.4138	2.5217	3.9366	3.3567			4.7582
6.3299	10.1827	6.4956	8.9465	8.6467			6.5741	6.7992	4.1241	7.7661	6.2077			6.6093	5.2908	3.8195	6.8187	6.6429			9.7225	8.3863	5.3936	2.8182	4.5728			9.0969	9.7137	5.0689	2.182	2.2763			6.8625	6.8225	7.1164	1.9256	6.8459			10.6291	3.3645	9.781	2.9263	4.5693			4.8174
10.2356	6.3858	6.561	9.2238	8.6073			5.7449	4.5089	8.3767	6.5264	5.8243			5.3149	6.7148	3.7837	6.8421	6.7367			9.6827	5.8183	8.3525	2.6746	4.8963			9.2587	2.2316	8.812	9.1562	9.8404			6.7775	2.6517	1.1945	1.8378	6.6676			10.2463	3.4693	9.8368	2.9114	4.7915			4.8795
10.2827	6.2981	6.5875	8.9827	8.3633			6.0298	6.655	7.9226	4.3897	4.0039			5.4756	6.7841	3.0075	6.2638	6.5582			5.5081	9.6543	8.4669	2.8213	5.1671			9.2434	9.7573	8.6269	8.6825	9.8966			6.7741	2.5862	2.827	1.1265	6.7115			10.2341	2.4284	2.3446	3.4962	10.221			4.6772
10.2073	6.4419	6.6786	9.0948	8.2901			6.3184	6.2515	7.7105	5.2967	3.2509			6.7332	5.3327	3.664	6.5707	6.5558			5.418	9.6481	8.3017	3.1759	4.7438			2.5645	2.3528	5.0688	9.6226	9.892			6.8673	2.5227	2.8298	1.3599	6.9727			10.4818	2.5393	2.3945	3.7723	10.2229			4.8286
5.9572	10.05	6.678	8.966	8.8197			6.6691	6.341	5.5509	7.926	3.8576			5.3173	6.8876	4.0778	6.5592	6.9282			9.4642	5.5045	8.2447	2.8931	4.733			4.1952	9.0569	5.0269	2.6252	6.7117			6.7994	2.546	2.8326	1.6254	6.9915			10.1122	1.435	2.2197	3.4113	10.2173			4.7785
10.106	6.1912	6.6056	9.1442	8.3836			6.3809	5.4102	6.2416	6.1558	8.4803			5.241	6.7084	3.0437	6.7938	6.5204			5.3642	8.1012	9.4704	3.1115	4.7237			2.5651	10.0238	9.6622	9.7217	6.481			6.7729	7.1799	7.1343	4.9575	7.1272			10.3285	1.7114	2.1713	3.5224	9.9624			4.9348
5.9724	7.111	9.5906	8.9924	8.5866			5.4309	6.294	6.1742	6.7174	8.2043			5.4811	6.7394	3.6917	6.466	6.5818			5.3478	9.619	8.1668	2.9319	4.6155			2.8051	2.9066	2.5282	9.0851	6.5859			6.7794	7.122	2.7629	7.3678	7.196			10.3226	1.8473	1.9517	3.2873	10.226			5.1663
6.4612	7.0091	9.5618	9.2098	8.2136			5.4561	9.0877	5.9104	5.8386	6.3513			6.7318	6.7842	3.4162	5.1308	7.0939			9.4109	5.4716	8.5803	2.8715	4.8737			2.7319	10.0228	9.6622	9.1282	6.518			6.9133	7.2281	2.7353	7.3775	6.9653			10.2325	1.4948	2.2272	3.2222	4.4395			4.8456
6.3421	10.2047	6.5614	8.6766	9.4193			5.5683	9.1184	6.0197	6.2288	6.2392			6.6285	6.7823	3.8938	7.0472	6.4632			9.5237	5.6724	8.4687	2.8585	5.9116			2.6587	5.1156	2.2089	9.0222	6.7492			6.7914	7.2158	2.7834	7.3662	6.9459			10.2228	1.3672	2.2335	2.8148	4.3429			4.8602
6.2223	10.1203	6.6904	8.1868	9.0418			5.5472	5.8973	6.2578	8.8505	5.7255			6.643	6.8842	7.6361	6.6639	7.0195			5.3453	8.4507	9.113	5.6356	5.256			2.5902	10.0952	9.8525	9.6021	9.7309			7.2184	6.8826	7.1623	1.8699	7.2327			10.1014	1.3281	3.2576	3.2268	3.8757			4.7099
6.1838	7.1853	9.6694	8.9075	8.8055			4.7541	6.0419	6.408	2.8937	8.5273			6.695	6.7956	4.1531	6.4346	5.8504			5.4987	8.3083	9.0276	5.7911	6.1649			2.4319	2.188	2.2918	9.1222	6.7556			7.2293	6.8636	6.991	1.5822	7.6178			10.3105	1.6294	3.3165	3.1063	4.1721			8.376
7.0871	10.1997	5.6977	8.8306	9.152			6.927	5.736	6.1218	3.3793	7.9216			6.5925	6.7603	2.6996	6.793	5.3541			8.6427	5.4549	9.5744	2.8481	5.9591			2.7613	5.1812	2.5259	9.1702	8.0712			6.7152	6.8281	1.2421	7.2693	7.6194			10.4944	1.4668	2.9566	3.2826	2.8199			8.3245
7.1957	6.2995	9.5164	9.4896	8.3813			5.6576	5.9805	6.4369	3.7887	8.8951			6.5828	6.7377	3.1928	6.5565	5.3559			8.576	5.7916	5.8983	5.7548	1.9415			2.6056	9.5935	9.8229	9.222	9.8962			6.7113	2.7624	1.3218	3.782	7.5829			10.634	1.4323	3.6521	2.9757	2.8491			8.5285
7.094	6.4005	9.7067	9.3196	8.5506			5.5166	6.3117	6.1162	3.2838	6.2982			6.586	6.8864	3.808	6.7041	6.6942			8.4204	5.679	5.9716	5.7725	5.7219			4.2391	9.5776	2.8852	2.61	6.8094			6.7197	2.654	1.321	1.8646	6.9959			10.852	2.5823	3.482	2.9221	2.9726			4.8514
6.9567	6.2886	9.6435	9.1638	8.5424			5.9166	6.5812	3.1194	7.0933	5.8816			6.6735	6.75	3.8204	6.931	6.7313			8.3553	6.0784	5.3914	5.7643	1.8587			4.1872	9.7158	9.6028	9.2522	6.6724			6.7255	2.5294	1.287	4.5724	7.6423			11.2655	2.6237	3.8151	2.8335	10.2683			4.9963
7.0119	10.3192	5.6639	9.3229	8.6949			5.626	6.6568	3.0368	7.3405	6.022			6.713	6.8612	3.8925	6.402	6.6138			5.3817	6.0028	8.2993	5.7385	5.5464			2.6777	2.2906	2.1928	8.9212	7.7473			6.8381	2.5929	1.171	1.8658	6.7396			10.2435	1.4627	3.3977	2.9285	10.3865			4.8957
7.0082	10.3137	5.466	9.0545	8.5801			6.4097	3.3949	6.031	6.9793	6.5026			6.5428	6.6894	4.0414	5.3601	6.7503			5.1609	6.0599	8.4391	5.7566	5.7374			2.5323	2.1858	2.5292	9.6271	6.8562			6.7255	2.469	2.8151	1.2566	7.2114			10.8845	2.7147	3.4744	2.8569	2.5286			4.8391
7.0147	10.1029	5.4179	9.2073	8.0084			3.3446	6.3984	5.9666	6.7646	6.1309			5.482	6.7279	3.8675	6.8301	7.5233			5.2223	6.0182	9.4839	4.5117	4.7621			2.6304	9.0779	9.682	8.8002	7.5431			6.8	7.2213	7.2326	1.3864	6.8725			10.336	1.4186	3.7924	2.7534	2.4825			4.8773
7.1265	5.4232	9.578	9.1262	8.4067			3.2758	6.7868	6.2147	6.2401	5.7451			5.262	6.7306	3.1916	6.7871	7.0501			5.3363	6.0522	9.7492	4.8836	5.1338			2.6907	9.3136	2.2502	8.7859	7.1976			7.1247	6.794	7.1523	1.1298	6.8713			10.2523	2.8292	3.6971	2.8871	2.3196			5.2291
7.0441	5.6113	9.7301	9.2277	7.6267			6.0175	3.1484	6.0073	6.2644	5.2689			5.23	6.6707	3.6902	6.5063	7.9931			5.4522	6.0327	9.788	5.2165	5.8972			2.8159	8.9822	2.2185	9.0225	7.5825			6.719	7.2932	7.2291	1.3288	6.6845			10.1121	2.9758	3.2248	3.9175	2.6767			5.3197
7.3135	5.6991	9.2907	9.291	8.073			6.8824	3.1601	5.9422	5.996	5.9835			6.8401	6.7734	7.8126	7.4572	6.5777			5.4107	6.0877	9.5893	4.9658	5.7482			2.6726	8.9735	2.8588	9.715	7.5746			6.8365	2.6143	2.6749	1.2246	6.9563			10.9423	2.7575	4.3515	2.7293	2.4283			4.9993
7.0332	5.9816	9.5417	9.1483	8.401			6.7779	3.1237	6.0131	6.2405	5.9035			6.7283	6.3008	3.8327	6.8575	6.898			5.5637	9.8583	6.0899	5.4732	5.7592			2.6351	2.2125	2.9582	9.6208	8.1766			6.7739	2.6232	2.732	1.9196	7.2173			10.6445	2.9525	4.2233	2.8457	2.4228			6.0607
6.9289	5.8028	9.6657	8.3099	9.1446			6.7344	3.288	5.802	6.5439	6.3406			6.5034	6.7389	7.7034	6.6466	6.8231			5.4469	5.9235	9.7484	4.5113	5.7817			2.8611	9.6158	9.2262	9.7262	8.052			6.8224	2.7997	2.7788	2.2579	7.2117			10.9228	5.296	2.9429	2.7866	10.4638			5.5655
6.9883	5.7538	9.7656	8.2232	9.2881			3.1709	6.4282	6.6469	3.2672	6.2577			6.6321	6.7218	3.6006	5.3892	7.6879			5.4622	5.9771	8.6744	5.5981	5.525			2.6356	9.5889	9.5288	9.6127	8.285			2.3123	7.2966	2.3821	1.9555	7.3198			10.6543	4.9826	3.2527	2.8551	2.5829			5.234
7.1795	5.9299	9.5312	9.2028	8.1734			3.0658	3.9179	6.3556	6.0564	6.5326			6.4654	6.7148	3.2243	5.219	6.5683			6.1246	5.5176	8.4007	5.7991	1.8812			2.6198	9.7266	2.2882	2.2225	6.8717			2.2341	6.9827	2.7131	2.2551	7.1256			9.9839	4.9534	3.2653	3.3323	10.3256			4.8133
6.796	9.9633	5.3738	9.3522	8.238			3.4565	4.0451	6.274	6.425	6.142			6.5405	7.6619	4.0732	6.6616	5.32			6.1645	5.4597	8.7117	5.8531	5.5659			2.5628	2.8592	5.0292	9.6652	6.2647			2.2365	7.2189	2.7238	1.2125	6.8858			10.232	5.1447	3.2696	2.9171	10.1485			4.9955
7.0478	5.776	9.6195	9.3312	8.2811			3.1381	4.3722	6.6227	5.9431	6.7072			6.5316	6.0138	3.908	7.5775	6.4746			6.1143	5.7101	8.2666	5.7738	5.7147			2.9614	5.0502	5.0285	2.8752	7.4829			2.3274	6.9156	2.685	1.2218	6.8614			10.7841	3.1176	3.2191	2.9998	10.2772			4.9349
7.0505	9.8934	5.1522	9.2325	8.3112			3.1436	4.3243	6.2944	5.9784	7.0456			6.8032	5.3803	4.5925	6.5686	6.5335			6.0805	5.694	8.4436	5.8419	5.7164			2.91	5.0002	9.8288	9.7926	7.4023			2.254	7.2471	2.7692	1.383	6.7669			10.2839	3.2522	3.3411	2.4169	10.2389			5.0341
7.0655	10.0916	9.1592	8.1327	5.1578			3.1488	7.0851	5.9241	3.2051	6.2062			5.4044	6.7895	3.9603	7.2289	6.4687			5.6096	5.9608	9.7083	4.6416	5.7276			2.8608	2.8227	2.2226	2.782	10.0931			2.3453	7.268	2.7921	1.4288	7.2137			10.7116	3.2351	2.5811	2.6116	9.8998			4.9072
6.9823	10.0848	9.3221	8.1561	5.3524			3.1885	6.5507	7.1051	6.3603	2.7513			5.3825	6.931	3.1708	6.8025	7.4407			6.1046	5.5161	8.4314	6.1454	1.8129			2.7387	5.0252	2.228	2.7802	7.8238			2.3426	6.9259	1.2527	1.7827	6.8478			10.682	3.1119	2.4329	9.1197	2.5922			4.7616
6.9991	8.7984	9.4966	9.1884	5.1269			3.2318	6.1768	6.1574	8.4552	6.6537			5.3088	6.7293	3.5513	7.6319	6.5124			5.5684	5.8827	8.4202	5.5788	4.8176			2.4887	2.6255	2.2808	9.8225	6.5389			2.439	6.9841	2.3258	1.8524	6.9621			10.8319	2.8774	2.4746	9.1168	2.4947			4.887
7.1194	10.019	8.443	9.4272	5.2672			3.3148	6.1055	6.5273	7.3058	6.2412			5.3466	6.9394	3.049	6.4436	6.7383			5.6056	5.9921	8.2549	5.7211	4.8779			2.6066	2.6202	2.1982	2.9625	10.0581			2.4125	6.9145	2.292	3.2435	7.6565			10.6318	3.2722	2.8276	9.5925	2.5134			4.8886
6.9967	10.0831	8.1276	9.3303	5.3839			3.1968	5.7478	6.4984	6.4947	5.4616			6.6827	6.8092	7.7218	6.6212	6.9119			5.4726	8.3162	6.7636	2.8319	1.6172			2.6577	2.6295	2.2896	2.918	8.3674			2.4639	6.9881	1.5226	1.1723	7.4981			10.7639	2.7237	1.9476	1.9236	10.2871			7.732
7.1263	10.2868	8.3621	5.2829	7.8753			3.1603	5.929	5.8876	7.4865	7.8392			6.7972	6.7696	7.841	6.6012	6.6114			8.3193	5.7843	6.0358	6.1151	5.1441			9.2691	9.6696	9.2986	2.8281	7.999			6.8619	2.7226	1.3579	1.2856	7.6253			10.691	3.1338	2.8818	1.9625	9.8111			7.7372
10.0916	7.0416	8.2001	5.4866	7.9277			2.8826	7.5318	8.6761	6.2143	6.0541			5.4455	6.8642	3.3604	6.7464	6.9494			8.156	5.8838	5.5369	5.9287	4.7249			9.2547	9.6265	9.2289	2.9222	7.5752			6.7784	2.6341	1.289	3.922	7.4838			10.6424	3.239	2.9386	2.3978	10.3529			7.4227
10.1375	7.0615	5.2591	8.4281	8.0416			3.5665	6.684	6.0398	5.8772	8.3179			6.6766	5.4909	3.0896	6.8101	7.0079			5.6688	8.3801	5.9958	5.7188	5.9152			9.2418	9.6713	9.5122	2.7881	7.967			6.7887	6.8671	7.2273	1.7793	6.9766			10.2936	2.6913	1.9157	2.1411	10.2862			4.8748
10.089	7.0495	5.0427	8.1439	9.1557			3.7353	6.977	6.327	6.4286	8.2784			6.5932	5.4163	3.8944	6.5916	6.3366			5.6913	5.9727	8.509	5.6378	5.7613			9.2633	9.8309	9.5822	2.9098	10.0233			7.1878	6.9926	7.1979	1.8733	6.9288			10.6528	2.7111	2.1311	2.3279	9.9575			4.9389
10.0089	7.1003	5.275	7.7219	9.0756			3.9339	6.3284	7.5252	6.8948	8.9692			6.8025	6.8304	3.8313	5.654	4.3569			5.6165	5.9591	8.5063	6.2819	1.8858			9.2164	5.2332	2.226	2.212	7.8053			7.3914	6.9799	7.1397	1.7946	7.2886			10.8226	2.7482	1.8114	2.2113	10.1796			5.0066
10.0915	7.0305	5.2058	8.1994	9.2862			6.1487	4.16	7.947	6.3989	6.9393			6.6842	6.7826	7.7125	6.7042	3.7383			5.3223	7.9746	9.6013	2.9214	5.5118			9.1911	2.9982	5.082	9.7022	10.0164			6.7181	7.136	1.3252	7.6458	6.8267			10.7216	3.1087	1.9618	2.7241	10.2934			4.8263
10.1211	7.0774	5.1528	8.9343	8.7601			6.26	7.3345	4.0581	6.4876	6.1143			6.668	6.695	7.9017	6.825	6.7141			5.6845	8.2229	5.9537	5.7177	4.2558			9.2053	9.2635	9.6818	2.662	7.9082			6.8395	7.2573	1.1858	7.4827	7.1665			10.7438	3.1172	2.1595	2.5457	10.2522			4.7949
10.1615	7.0134	5.196	9.5152	7.9124			6.3349	4.4948	7.455	6.3429	5.9403			6.6384	6.6022	3.876	5.0868	6.8461			8.3361	5.5797	9.52	2.9715	5.7171			2.6707	9.6326	9.822	2.2228	7.4416			6.9733	6.9782	1.3965	7.4887	6.7742			10.39	2.9392	2.2921	2.6289	2.3357			8.1027
10.2041	7.171	5.4262	9.2796	7.9395			6.0767	7.1382	4.3088	6.1097	6.7095			6.6436	6.9371	3.439	5.3197	6.2011			5.5364	8.2593	9.5592	2.8463	5.4827			2.5811	2.2253	2.2899	2.8627	7.6686			7.2445	6.9421	7.1253	1.1242	6.9811			10.2425	4.4724	2.2652	2.8526	2.3963			4.8045
10.0962	7.0346	5.5289	9.0933	8.4992			4.6072	6.0268	6.0721	7.8513	6.0052			6.6187	6.8128	2.789	6.9859	4.0479			5.4282	9.7038	8.0548	6.3179	6.1518			2.6922	9.7927	9.8626	2.722	8.0901			6.8755	7.2477	7.281	3.4695	7.2426			9.8458	4.8	2.1152	2.9118	9.9338			4.8145
7.0418	10.1023	5.6496	8.4356	9.3492			6.4713	4.0588	7.5522	6.1475	6.526			6.8035	6.7806	3.8323	6.9632	3.3236			5.5892	9.7702	5.9641	5.8931	4.8423			2.39	9.7252	9.6052	2.8221	10.1833			6.7693	7.1262	7.1141	3.3581	2.6583			10.2354	2.8954	2.2824	3.5811	9.9988			4.8803
7.0703	9.9817	5.72	9.2693	8.0027			6.4449	4.8651	7.5611	6.2163	6.4026			6.9378	7.0506	4.0039	6.7752	3.9082			5.5853	9.6735	5.9532	5.9944	4.1268			2.6306	9.636	9.8192	9.5799	7.8632			7.2338	6.8432	7.1192	7.2251	7.1493			10.104	2.4253	3.3254	4.2191	10.2556			4.9567
7.1337	6.2672	9.5883	9.2654	8.3944			6.4698	4.0586	6.3793	7.4139	6.7406			6.6497	6.8445	3.4648	6.7099	3.715			5.4547	5.8505	9.5355	6.1458	4.3719			2.643	9.6778	9.8525	9.56	7.6396			6.8932	6.9794	7.275	7.4212	6.9919			10.2926	2.7531	2.1976	3.7482	9.9261			5.0215
7.0447	6.1395	9.617	9.358	7.4059			5.9254	6.4643	4.0341	8.2772	8.5454			6.8403	6.7932	3.9344	6.5131	6.8147			5.5932	5.9373	9.4988	6.2125	4.1853			2.8004	9.6716	9.6162	9.8208	7.5647			6.7214	7.183	7.1236	7.522	7.2272			10.2665	2.9562	2.4568	3.5434	2.5118			5.0464
7.0794	6.3163	9.6179	9.2703	8.1772			6.1912	4.4238	6.4127	8.5226	8.1399			6.7963	6.7837	3.3506	6.9224	6.6128			6.0365	5.8108	9.5276	4.2663	3.8582			2.6196	9.722	2.8602	9.887	7.6778			6.7279	7.1661	6.9345	7.1122	7.1186			10.456	2.2565	3.2851	3.2194	4.669			4.7913
7.1201	6.3786	9.6048	9.3501	8.5365			6.4723	6.0657	3.9253	6.3451	9.1406			6.6069	6.6857	3.9156	6.6228	6.8611			5.7051	6.0783	8.4591	5.6386	4.3356			2.9664	9.2859	2.226	9.6582	7.4177			6.6545	2.7769	2.7576	7.199	6.9431			10.244	2.4222	3.2886	3.1455	9.9541			8.3131
6.3874	10.2163	6.6276	9.4906	8.2276			6.4708	5.8379	3.2065	6.7971	9.9237			6.6242	6.5978	3.7041	6.7891	6.6825			5.2942	6.0415	8.2404	6.1142	1.7114			5.2354	9.2965	8.982	9.7295	7.411			6.9596	6.8271	7.1517	7.2527	6.8877			10.261	2.3862	3.2223	3.2516	10.1181			8.8274
6.3644	10.2246	6.4248	8.3413	9.0647			5.9922	2.9513	6.3608	6.5705	9.0424			6.7694	6.7283	3.9334	6.6565	7.8301			5.4727	5.9664	8.1845	5.9898	1.8962			2.7412	9.5505	8.0868	9.5222	7.6707			6.9883	6.9598	7.2769	7.3884	7.29			10.7359	1.3827	3.2956	3.2644	10.2536			8.8521
9.8806	6.2394	6.5771	8.0471	9.3253			5.8508	6.7698	4.0866	8.3242	8.9243			6.767	6.7444	3.968	6.7259	6.8328			6.1768	5.5948	8.29	4.8229	4.3465			2.6244	6.0909	2.681	8.9207	7.6414			6.9776	6.8137	7.2258	7.232	7.2956			10.3953	2.1921	2.756	9.3261	2.5519			8.9605
10.1791	6.2681	6.5498	7.8662	9.39			6.2266	6.0926	4.7497	8.6848	8.8527			6.6075	6.7938	3.7337	6.9428	7.7541			8.3803	5.7449	5.9141	5.4147	1.8114			2.7292	9.765	8.2885	9.0291	7.4959			6.9423	2.7415	2.3243	7.3321	6.8963			10.7548	3.1637	2.2165	3.2343	10.2499			8.1506
10.0362	6.1192	6.7222	8.0063	9.2632			6.6658	6.5953	8.6633	4.161	9.132			6.6246	6.7764	4.0567	6.4854	7.7876			5.6737	8.3088	6.0263	5.3981	1.7515			2.8168	5.2152	8.1268	9.1262	1.6374			6.9216	6.8531	6.9129	2.326	2.5976			10.751	2.3754	3.2711	3.5681	2.4256			4.8875
10.2353	7.0547	5.7773	9.3112	8.0269			6.1139	6.9085	9.0445	4.4469	9.4501			6.7162	6.6473	3.4513	6.5211	7.6555			5.6074	6.0206	6.8034	4.7184	1.7591			2.8008	9.6012	2.212	9.0221	8.2738			6.7821	6.8394	7.134	2.519	7.224			10.4493	2.4735	3.2849	3.3943	2.7963			4.9349
6.1807	7.0565	9.5672	9.2107	8.6946			6.2469	5.5625	4.4257	9.1844	7.7614			6.5464	6.849	3.1004	7.7796	6.8518			5.5915	6.5324	5.9746	4.4421	1.8373			2.6127	9.6607	2.2608	2.2516	8.0589			6.9629	6.8296	7.221	2.2969	6.7583			10.4931	2.4955	3.1643	2.8527	4.5832			8.1374
6.2193	7.1106	9.6451	9.5404	8.0153			6.6354	5.8771	3.1488	9.1725	5.7692			6.4818	6.7	3.6354	6.6463	8.0892			5.5519	6.3488	8.3011	2.7324	1.8196			2.7851	9.7397	2.128	2.1122	7.9191			6.8932	6.8855	7.228	2.5264	6.8462			10.7232	2.9225	2.248	2.7288	4.5644			8.9229
6.2903	7.0485	9.6822	9.5321	8.6084			6.7749	6.134	3.8407	5.4856	8.8929			6.5012	6.715	3.1589	7.0714	7.8216			5.6793	5.9896	8.2876	5.2519	1.9158			2.5763	9.6009	2.2886	2.1015	7.9842			6.7157	6.8924	1.5936	7.4654	7.1918			10.8151	2.8222	1.9879	2.8948	4.9238			8.7666
6.1155	7.1769	9.2992	9.6911	8.4179			6.5336	6.785	3.5071	6.0939	8.0834			6.6028	6.8045	3.5706	6.8841	7.9266			5.3984	6.1384	8.4409	5.7917	4.8792			2.7457	9.5232	2.6868	2.1901	7.8002			6.6934	6.9356	1.7986	7.3889	6.8227			10.442	2.8221	3.1498	2.1755	4.3849			8.6031
7.1529	6.4113	9.6168	9.2734	8.3239			5.8664	6.7045	3.9558	8.9824	5.841			6.8021	6.7632	3.6826	7.4699	7.967			5.4607	6.0958	8.3051	5.6735	5.3978			2.8204	9.6561	2.6885	9.6222	10.4568			6.8131	6.8767	1.4947	7.3366	2.6327			10.4224	2.789	2.9223	1.8186	10.2173			8.1814
7.1976	6.2987	9.4981	8.18	8.4368			3.9808	6.5674	6.5775	8.6365	5.9789			6.5046	6.8405	3.889	6.6774	7.4835			5.2464	5.9958	9.4892	4.3549	5.1268			2.5689	5.1066	2.6902	2.1182	10.1465			6.8241	6.8428	7.1331	2.425	2.5555			9.8318	2.9259	3.2695	2.225	10.294			4.7999
6.4101	6.9773	9.5907	8.6028	8.2559			2.9385	6.4221	6.7514	8.0577	5.7208			6.6396	6.6634	5.704	6.6503	6.8775			5.4671	9.6708	5.9709	5.8164	4.7292			2.6669	2.6181	2.8881	2.9621	7.8681			6.865	7.2414	7.1122	2.5413	6.8992			9.9624	2.9178	3.1026	1.7768	10.1413			4.8111
6.3405	10.0647	6.5723	8.4351	3.9409			3.8021	6.1949	5.7112	6.7269	8.2501			6.8136	7.8354	3.3359	6.6595	6.4095			5.2542	6.0937	9.3037	5.5117	5.7215			2.5828	9.6069	9.8101	9.8252	4.4221			6.8644	6.9653	7.1599	2.9418	7.2938			10.1461	2.8228	3.8574	2.6626	9.9755			4.9001
6.2806	10.0619	6.7658	8.4134	7.9095			3.204	6.5911	5.9356	6.6161	8.2268			7.7177	6.7498	3.6091	6.932	6.6909			5.4253	9.7971	5.9242	6.3382	5.299			4.3882	9.1831	9.8826	9.77	3.8412			6.7338	7.233	7.2862	1.2877	6.8673			9.9426	2.8321	3.1021	3.5183	9.8421			4.8793
6.4457	10.0764	6.723	8.798	5.3788			6.7055	3.1767	5.6231	6.3674	8.8143			7.686	6.7811	3.84	6.5074	6.4974			5.4885	9.903	5.906	6.1324	5.1743			2.7128	9.0113	9.8252	8.9715	2.1043			6.9144	7.2714	7.1224	1.3939	7.2396			10.6434	2.6496	3.1627	3.6787	9.9736			4.9416
6.172	10.0563	8.4209	6.5754	5.2506			3.2347	6.158	6.317	5.4826	4.9999			6.7096	6.6545	5.6535	6.9207	6.2797			5.2731	5.9208	9.6503	4.3179	4.331			2.6993	9.0083	9.6522	9.8927	8.0427			6.6919	2.5687	2.8222	3.2229	6.7396			10.2219	2.6313	3.1192	2.9733	2.6152			4.7849
6.2728	10.1368	8.4043	6.6282	5.3367			3.0869	6.1999	6.1336	4.7676	5.6711			6.6852	7.9984	3.4882	6.5367	3.2488			5.3918	8.5072	9.5633	2.9759	5.1281			2.7391	2.5512	2.5121	2.8122	1.5705			6.6354	6.8639	7.1381	2.9437	6.9143			10.8533	2.6819	3.2214	2.2228	4.2964			4.9452
6.3626	10.1219	8.2053	6.8336	5.1169			3.2818	6.7376	6.0207	5.013	6.3695			6.4988	6.7628	5.4326	7.0438	6.7833			5.4564	8.2365	9.5506	5.289	6.2114			2.5453	2.5161	2.5269	2.7202	1.9844			6.7895	6.8977	7.287	3.4686	7.2162			9.953	2.7276	3.2977	1.9483	10.2615			4.7129
6.4244	10.0891	6.6257	8.3774	8.0405			2.9745	6.5385	6.4643	6.5969	6.0243			6.708	6.7266	5.6932	6.6968	6.4276			5.3891	9.8409	8.2849	5.3124	6.1646			8.7398	2.6195	9.828	8.7222	1.9323			6.7924	7.2728	7.2184	2.3189	6.9376			10.2682	2.7955	3.2814	2.2276	10.2818			4.8384
6.2582	10.1584	6.702	8.405	7.9456			3.2173	6.4646	5.5286	6.3205	9.5019			6.5249	6.7767	5.8369	6.7512	4.2396			5.3444	8.2224	9.8037	5.4519	3.371			2.8534	2.2887	2.8109	9.7288	10.2099			6.6685	2.6929	2.7768	2.4684	6.9835			9.9585	2.6775	2.8284	2.9916	4.2838			4.8286
6.3815	8.7859	9.6063	6.8247	7.989			3.3637	6.8128	6.0709	5.3885	3.0345			6.797	7.8159	3.9806	6.6745	3.8919			5.5203	8.2389	9.5443	5.119	4.5112			8.9686	9.2768	9.2826	9.8191	10.3183			2.4732	6.782	2.6629	2.1851	7.2224			9.9393	2.5336	2.732	8.9564	2.4853			5.0311
6.3168	8.9352	6.647	9.6059	7.9663			6.5359	3.3256	6.1811	9.1368	6.5581			6.4906	7.0413	3.6882	7.574	6.8029			5.5041	8.3905	9.4774	5.4128	5.5145			8.8247	2.2902	2.6026	9.6625	10.1184			2.4369	6.9659	2.8223	2.4531	7.3276			10.2923	2.27	2.7595	3.2578	10.1779			4.7477
6.4056	8.726	9.6174	6.6813	7.8817			6.7493	6.6436	9.1304	3.7531	6.7021			6.7311	7.967	3.8454	6.59	6.5345			5.5877	8.1761	7.0209	5.7656	5.4386			8.7902	2.2793	2.8282	9.7208	10.229			2.3569	7.2528	2.226	2.259	7.2165			10.2625	2.4529	2.8823	2.9616	10.4577			8.2164
9.0625	6.7394	9.5047	6.7351	7.877			6.4747	5.8428	2.9602	8.156	6.3876			6.558	7.0339	5.91	6.813	6.4727			5.7502	8.3114	6.7379	5.6647	5.6855			9.0199	2.1682	2.2568	8.8985	10.2126			2.2879	6.9937	2.2152	2.2797	7.1299			9.8934	2.4985	3.1843	3.239	10.3266			4.6956
8.9899	6.5652	9.0979	6.7853	7.8631			6.595	5.7474	4.0594	8.6166	8.4844			6.8675	6.7344	3.5927	4.4119	6.9785			5.3763	7.9099	9.4605	5.644	5.7112			8.9053	2.3667	2.1052	9.0212	7.388			2.3728	6.8851	2.1294	2.2929	7.1149			9.8549	2.5552	3.2775	2.7568	10.1699			4.8396
8.8262	9.6948	5.9316	6.5539	7.8351			6.2898	5.8752	3.8301	11.0615	6.5104			6.6591	6.7387	6.839	6.8395	7.2619			8.5381	5.6964	9.5957	5.8312	5.988			8.8255	2.2957	2.2982	9.0272	2.4819			2.3881	7.2194	2.1951	3.1451	6.8739			9.9451	2.3851	2.2657	2.8172	10.2968			8.8146
8.8555	6.4715	9.2124	7.7879	6.7515			7.1095	5.0638	4.1212	6.641	7.8969			6.7631	7.0475	3.5671	6.903	3.4615			8.5145	5.4951	9.5072	5.781	6.1592			9.1257	2.6102	5.2001	9.7221	10.1697			2.2958	7.2545	2.124	1.9588	6.99			10.1353	3.17	3.2227	3.2898	10.1517			8.8462
8.6012	9.8708	5.9351	6.8281	7.6438			3.6652	6.9117	5.7071	5.9686	9.6083			6.7442	6.6913	3.6044	7.2066	6.8196			8.1924	5.7885	9.61	5.832	3.1765			2.7109	2.6606	2.2208	8.9257	10.418			2.2641	6.9895	2.2212	2.3242	6.8974			10.1964	3.1165	2.9595	3.1144	10.354			8.7462
9.8888	8.7828	5.9261	6.7081	7.8979			3.4686	6.3423	9.2384	6.1821	5.7599			6.6044	6.8414	3.7105	6.5972	6.901			5.5176	8.2401	8.8532	6.6886	1.9212			2.6092	9.7971	9.2895	9.0852	10.514			6.6666	7.2114	7.1555	2.1484	7.339			10.3484	3.1323	2.7567	3.4295	10.113			8.4069
9.8581	7.1179	8.4221	5.9932	7.8394			3.0822	6.3477	5.2331	5.913	9.9792			6.6198	6.9013	3.969	6.8755	7.0971			5.5112	8.7653	8.5695	4.5195	6.2776			8.862	2.5627	2.2255	9.0221	10.0738			6.6577	7.2252	7.4252	3.1226	6.9626			10.2824	3.2928	2.5529	3.177	10.3222			8.6705
7.1718	9.684	8.4391	6.2364	2.7533			3.2612	6.6513	5.6582	4.8374	7.3035			6.6681	6.72	3.2291	6.7799	7.5431			5.4237	8.6197	8.8961	3.1615	5.3396			8.772	2.5361	8.2226	9.005	8.0163			2.3583	6.8477	2.2195	2.3216	7.2234			10.4463	3.153	2.9762	3.1527	10.2714			4.7782
9.8443	7.1147	8.3063	5.6574	2.4196			3.2663	6.6607	4.8927	6.588	5.1804			6.5887	6.8576	3.7047	7.0019	7.4589			8.784	5.7316	8.18	5.8855	6.1298			9.0634	2.5295	5.1109	2.7577	2.4218			2.3517	6.8462	2.5278	2.2194	6.9829			10.6116	2.9193	2.7491	9.3823	2.5358			8.2853
9.7515	7.1799	8.1181	2.548	6.2071			6.3867	3.0611	4.9508	6.1313	5.9144			6.6166	6.8531	4.9855	6.332	6.6318			8.6482	5.4234	8.2489	5.6216	5.714			8.8054	2.7262	5.202	2.6207	7.6287			2.3248	6.9763	2.2639	3.1723	6.9658			10.1952	1.6538	2.7484	3.2359	10.2269			4.9498
7.1726	9.9258	8.1901	2.9982	7.7481			6.8394	3.4463	5.0145	6.7508	6.7498			6.66	6.8137	4.9763	6.9913	6.6003			5.4052	8.5458	8.6015	5.7211	6.1775			9.1891	9.9038	8.5011	9.1076	7.4191			2.2757	6.8578	2.1223	3.2694	6.8893			10.6453	2.4188	2.9119	3.1192	10.2825			5.1436
7.0912	9.8193	7.7576	7.5115	5.3826			6.8705	3.8983	6.2404	5.5853	4.985			6.584	6.9594	3.7294	7.6975	6.4727			8.5833	5.4526	8.3496	2.8211	1.9233			9.2359	2.5298	2.2882	8.9227	7.3304			2.2914	6.8911	1.8944	2.3248	7.4824			10.3108	2.4853	3.3428	2.9872	9.9639			4.9195
7.0979	9.9641	8.1284	7.7597	5.4067			6.5492	3.6342	6.3092	6.9152	4.8465			6.631	6.7407	3.4645	7.7582	7.5718			5.5781	8.6859	8.5643	5.7676	6.129			9.1736	2.5832	2.2528	8.6989	7.3057			6.6341	2.6618	1.4668	3.7354	7.587			10.6284	2.6495	1.8753	2.5572	10.21			5.0367
7.0619	9.8676	8.1357	7.6675	7.5166			6.8962	6.6971	3.7404	6.147	4.4711			6.7953	8.009	3.5111	6.8418	7.8615			5.5642	9.7296	8.4165	6.6221	6.1663			9.1104	2.5855	2.292	8.6801	2.32			2.2586	6.9516	1.2554	2.2129	6.9887			10.2924	2.258	2.2238	2.4972	10.2474			4.9965
6.9344	10.1053	8.8964	7.9229	6.0934			6.5473	3.1277	5.9182	4.8875	7.4048			6.6015	6.6965	5.4986	6.8594	7.5651			5.6149	9.622	8.7941	4.5559	6.2424			9.0166	9.7866	9.5829	8.9222	2.573			6.7242	7.2991	7.2688	3.8713	7.5342			10.6211	2.4462	3.3173	9.4474	3.1497			5.0463
7.1629	9.03	9.5145	7.7904	7.7085			6.4639	6.4063	3.3695	5.2048	6.278			6.7331	6.9655	3.7342	7.5729	7.7772			5.5247	8.2452	9.3954	6.4729	5.1183			9.1665	9.771	2.6582	9.2552	3.442			6.7296	7.2357	7.1178	3.1622	2.5254			10.3328	2.5229	2.9317	9.3522	9.5781			4.8901
7.27	8.5634	7.4565	9.5408	7.7057			6.5762	6.1007	3.1993	6.8548	8.6382			6.6967	6.7927	4.0245	7.8155	7.5716			5.3091	8.0065	9.5032	2.9599	6.2748			8.9529	2.3562	2.9192	9.2165	2.2948			6.75	7.1793	7.2486	7.2628	6.9778			10.2251	2.5292	10.322	2.9767	3.2827			4.8155
7.1984	8.0224	9.513	7.5804	6.0214			6.6788	3.456	6.2543	6.0165	9.2469			6.5454	6.9206	5.6776	7.9095	6.6661			9.481	5.5803	8.1639	2.7662	5.3143			9.0709	9.872	2.66	2.9989	2.5248			6.6335	7.1949	7.2835	7.1941	7.5243			9.7424	2.5259	10.1795	3.2737	3.4283			8.8153
7.0913	9.9609	8.1318	7.788	6.1684			6.3863	6.7251	3.6371	6.4213	7.5335			6.5717	7.0177	3.4612	7.4987	5.8814			9.6405	5.5542	6.0525	4.3852	5.1561			8.9778	9.7138	9.2016	9.0229	2.8734			6.725	7.1241	7.2275	7.2158	7.5235			9.933	2.3566	3.2168	2.9926	10.1122			8.4206
7.1315	10.0788	8.1819	7.6662	5.8735			6.3543	3.1688	6.5275	5.898	7.5615			6.6078	6.8632	3.5315	6.4697	7.572			9.4604	5.9508	5.4677	4.5372	5.1663			2.6535	2.3222	2.2068	8.8052	8.3393			6.579	7.1125	7.1279	7.2152	7.6145			9.9856	2.6157	3.1011	2.6386	10.2236			8.9762
9.9977	8.5526	6.8492	5.9603	7.7039			6.7073	3.0159	5.989	5.3817	7.2626			6.6988	7.4556	3.5956	6.6094	7.8356			9.4816	5.5969	5.972	4.4373	5.1436			2.8813	9.6999	9.2222	8.922	2.9627			6.7378	7.1728	7.3823	7.4262	7.2116			10.2934	2.9225	3.1342	2.1116	9.9871			8.8624
8.5688	9.9316	6.5613	5.9774	7.3853			6.8635	5.6586	6.5142	3.2371	8.2051			6.5471	6.7436	3.6826	6.8447	7.4967			9.5106	5.6134	8.1864	2.7395	5.8524			2.7791	8.9679	9.2222	8.9256	7.9295			6.9839	6.94	7.1983	7.3424	7.5682			10.2349	2.4695	3.1826	2.2282	9.8965			8.9822
8.5288	9.8526	6.6572	5.6893	7.6678			6.2743	6.503	6.4432	4.0028	7.3283			6.5819	6.8436	3.0004	6.7268	7.5175			8.069	5.5799	9.6891	4.9711	6.1182			2.4921	9.668	2.6288	9.0596	7.7869			6.7798	7.1251	7.2298	7.3892	7.6681			10.7194	2.8945	3.223	1.9244	9.8427			8.9324
8.8244	9.8967	6.5692	5.8827	7.8309			5.5635	6.542	6.5561	8.1334	8.1251			6.6208	6.6709	3.9694	6.9143	7.7859			9.5576	5.7483	8.0828	2.7153	5.9691			8.7373	9.5925	5.082	8.8285	2.0746			6.7436	2.8214	7.2384	2.2396	7.6226			10.4836	2.7863	2.6288	1.868	9.9889			9.0129
8.7225	10.0763	6.6862	5.5179	7.4478			5.9851	6.6374	6.7323	9.0351	4.5611			6.5981	7.0071	3.5454	6.8686	7.5753			8.25	9.6705	5.8269	2.8826	4.9235			8.7351	9.6596	9.6202	8.9866	10.3884			6.7418	7.2524	7.2945	7.3616	6.8132			10.4238	2.9163	2.6626	1.838	9.9189			9.0532
9.9857	8.8111	6.6054	5.9056	7.7038			6.903	6.6767	5.9515	4.2426	8.6809			6.7088	6.7592	3.9954	6.9346	7.9009			9.5888	8.0971	5.8529	5.7951	5.8155			2.7973	5.0392	2.9182	9.2256	2.4331			6.6328	7.1546	7.2421	7.3215	6.7688			10.245	1.3841	2.4826	2.2866	9.7542			8.9569
10.0647	8.6678	6.5967	5.7782	7.3008			6.5133	5.3277	8.0848	6.2728	4.6916			6.6677	6.8587	5.8342	6.6612	6.7005			8.457	9.642	5.6672	5.7559	5.8853			2.6928	2.9972	2.8501	9.1256	2.943			6.6625	7.1598	7.1492	7.2596	6.859			9.9211	1.5292	1.8951	2.5221	9.6771			9.0079
10.1811	9.0553	6.7442	5.6877	7.9033			6.3487	5.6871	7.6447	5.9186	4.026			7.9135	6.7396	3.4729	6.7373	7.6318			8.4564	9.8076	5.3206	5.747	6.1154			2.6811	9.173	9.8265	8.8225	2.1713			6.7189	7.2213	7.256	7.325	6.979			9.9952	1.3733	1.9592	2.6239	10.1065			8.9756
9.9985	7.1912	8.1298	7.5594	6.4899			6.6386	5.6158	3.6733	5.3397	8.2932			7.719	6.8366	4.0432	6.8273	6.3669			8.361	5.7445	9.6003	5.8774	6.2845			2.8171	8.951	2.8802	2.7729	2.417			6.72	7.2439	7.2444	7.2571	6.9727			9.9391	1.5257	1.8193	2.8714	9.9759			8.8585
9.8958	7.0247	8.3744	7.6277	6.5375			5.7958	6.6422	8.6764	5.7691	4.1212			7.668	6.8086	3.7942	6.8606	6.4596			8.0796	9.6441	5.6543	2.7933	5.3359			2.6611	9.2066	9.5229	9.0505	7.92			6.618	7.2839	7.1173	7.2747	7.2451			9.9424	1.6524	1.9291	2.779	9.8643			8.7376
10.0485	7.1529	8.2089	7.4264	6.6541			5.8839	6.4679	7.9125	5.9873	6.2334			6.6021	6.9405	5.7709	6.6617	6.956			9.5193	7.9578	5.6913	2.8892	6.1415			2.7041	8.9027	2.6081	2.5782	8.0049			6.6518	2.7515	1.4256	7.273	6.8192			10.4444	2.9269	1.8991	2.6294	9.927			8.8552
10.1853	7.1338	8.3436	7.8362	6.136			5.9779	5.8626	6.9819	7.6068	2.541			6.9278	6.8555	3.6142	6.7526	7.6549			9.6147	8.1333	5.57	2.8117	5.239			9.5288	9.5522	8.5802	2.0822	7.8719			6.6927	2.5614	1.3828	7.2324	6.9722			10.4953	2.9396	2.321	2.7114	10.2192			7.4117
9.9862	7.2041	8.0471	6.1366	7.6858			6.0474	8.084	5.8756	6.629	3.8921			6.6909	7.7201	3.481	6.894	6.9548			8.3355	9.8185	5.5774	2.9571	5.2742			9.6084	8.9223	9.2881	2.7661	8.1155			6.7728	7.2323	7.1197	7.4384	7.5688			10.6621	2.9167	2.9113	1.8411	10.2766			7.4619
10.0048	7.2947	8.1898	6.0886	7.5828			6.1587	6.0704	2.547	7.1142	6.665			6.6587	7.0163	5.4507	6.4531	4.9775			8.4838	5.8925	9.4417	2.783	5.1421			9.6674	8.9289	2.5888	2.707	10.1784			6.6816	7.1483	2.1455	7.2538	2.2191			10.8146	2.9211	2.9226	1.9465	10.2376			7.4683
10.0283	7.1039	8.2245	7.655	5.7585			6.081	6.581	7.6226	3.9039	8.8632			6.6498	6.8691	3.2807	7.8466	3.6632			5.5467	8.3264	7.6307	3.1321	1.1291			9.5992	9.0701	2.5125	2.6525	10.1197			7.2635	6.9718	2.2779	7.2791	2.1657			10.1648	1.7727	1.9828	2.7213	10.1562			8.3668
10.1111	8.7321	6.678	7.7681	6.2634			6.4983	5.8959	8.0173	3.6945	7.3718			6.6707	6.8216	3.9697	7.6032	4.6356			5.4562	5.9843	7.8469	4.3338	6.1831			9.4834	2.3863	2.6192	2.7522	2.5962			6.8387	6.8514	1.4928	7.2827	2.2526			10.2148	2.3935	2.2516	2.5585	10.1776			7.4521
10.011	8.7253	6.6621	5.4515	8.0311			5.8426	3.6701	5.9089	7.5713	7.0062			6.5991	6.7236	6.8494	6.6814	7.8941			6.1129	5.5747	8.2574	5.2834	1.9194			9.0867	2.3396	2.6688	2.9275	2.6684			6.5296	7.1495	1.3823	7.119	2.242			10.2883	2.3336	1.8977	2.5816	3.9567			8.7458
10.1738	8.3585	6.7366	5.9837	3.3016			6.1873	3.5464	6.0722	6.0213	7.7531			6.5965	3.3682	3.523	6.461	7.9736			8.3037	5.8781	5.9336	4.9863	4.9213			8.9402	2.57	8.2652	8.8218	2.3389			6.8426	7.1582	1.2863	7.1264	6.6699			9.8481	1.2753	2.2729	2.8641	3.1181			5.0633
9.0864	10.1379	6.571	5.8944	8.0259			5.807	3.4892	6.3593	5.2221	7.2914			3.1641	6.7812	3.5971	6.7596	7.509			8.5716	5.7252	7.1298	2.8993	5.1193			8.9292	9.8523	9.1691	9.2072	2.4734			6.7772	6.9982	7.2278	2.1739	6.4972			10.2654	1.1133	2.2433	2.7735	9.7574			4.9917
8.8257	10.0646	6.5788	8.1879	6.2364			5.3867	6.4542	6.1971	3.1995	2.9729			3.1058	6.8115	3.6962	6.8802	5.2534			5.9559	5.7611	8.4736	5.6797	5.937			2.3001	10.0223	9.2699	8.8561	7.9623			6.8214	6.7937	7.2896	2.1242	6.7727			10.4849	1.1998	1.9984	2.5426	9.9545			4.9919
10.0807	8.614	6.2959	6.7349	8.6387			6.3152	5.8106	6.0528	2.0935	3.7072			3.3605	6.8949	3.6672	4.956	6.5973			8.6536	5.5933	5.7709	4.9417	5.157			8.795	9.8916	9.1812	8.8228	7.8798			6.7378	6.8593	7.1827	2.1489	2.3277			10.6213	1.2314	2.1129	2.5491	9.6788			5.1473
10.1176	8.2196	6.027	7.9925	6.7772			6.4397	6.5604	6.6877	2.7228	3.2684			3.2641	6.7339	3.241	5.6355	6.4422			5.3525	8.3955	5.9692	5.162	5.9127			8.9524	2.5892	9.2212	9.0622	7.7983			6.9773	6.9833	1.3534	7.2566	2.3772			10.2544	2.5542	2.2656	2.1764	9.5423			8.309
10.2673	7.8804	6.1908	6.6689	8.1669			6.0695	6.9335	6.6595	4.0046	7.5026			6.5463	6.7151	7.6457	4.0758	6.4108			5.4418	7.641	8.249	2.8373	3.6713			8.9073	2.3979	8.289	9.0151	8.0603			6.8443	6.9628	1.5123	7.2784	2.3521			10.2556	2.7453	2.2428	1.7785	10.1415			8.3456
10.1876	8.3782	6.9221	5.8901	6.7274			6.3492	5.9613	5.8284	3.6794	8.4775			3.1551	6.7372	3.6581	6.7757	5.2222			5.5614	7.5138	6.1646	4.3175	3.2511			8.9462	9.6663	9.586	9.0267	8.0699			6.8712	6.9224	1.3253	7.3263	2.5321			10.7384	2.6523	2.1957	9.5227	3.2915			5.1785
10.1719	8.3238	6.5232	6.7931	6.0024			6.4423	6.6979	3.6856	6.089	7.9621			6.5859	3.8355	3.4546	6.8006	6.0139			5.5552	7.5777	5.9732	4.4162	3.4397			2.4523	9.5282	2.6691	9.0979	8.1586			7.2113	7.2441	1.4641	7.423	2.3917			10.3326	2.3813	3.2834	9.4441	3.3229			8.5385
10.2497	7.8085	8.215	6.9715	6.0849			6.3793	6.0903	3.6355	6.3976	7.9403			6.6814	6.9602	3.4496	4.3455	6.4945			5.8319	8.1976	5.9935	5.2311	3.6931			2.2955	9.6529	2.8121	9.0102	10.3075			6.9287	7.2362	1.1283	7.383	2.5767			10.2382	2.515	9.9266	3.2938	3.5233			8.2234
10.1239	8.0554	6.7455	8.3449	6.0347			6.9806	4.0776	6.347	6.512	2.3793			6.69	3.0273	3.089	6.6636	5.9274			8.3677	5.8184	7.6675	2.8779	3.2359			9.7813	9.1287	9.2592	8.7721	7.973			7.2195	7.2341	1.2411	7.379	2.5147			9.8242	2.3767	2.8418	9.335	2.7239			8.321
10.1447	7.2067	7.6913	8.6319	7.9483			4.588	6.928	6.0714	6.4389	2.4979			6.5642	3.1436	3.7197	6.9874	5.3187			5.6573	8.2415	5.9314	5.8385	3.131			9.4981	9.1919	2.6602	2.1692	8.0984			6.7324	7.2331	1.1121	7.3314	2.4216			9.9292	2.4827	2.3112	9.2852	2.8236			9.2224
7.281	10.1411	7.2952	8.1204	8.376			4.3166	5.2247	6.701	6.1547	2.9759			6.6281	3.5205	3.8548	5.3944	6.0061			5.5366	8.1021	6.0676	5.7824	1.1512			2.4431	9.863	2.2856	2.2026	8.232			6.6227	7.2843	2.2972	7.3926	2.3527			10.1948	2.4292	1.8248	2.735	10.2934			9.3237
7.257	10.2598	8.7755	7.5657	8.4518			4.4415	6.6245	6.3519	6.5075	2.5945			5.4194	6.7698	3.7585	5.8665	4.119			8.3621	5.6751	7.4028	2.8222	3.5381			2.4125	9.5278	2.5158	8.9205	8.1387			6.9225	6.9786	2.4295	7.3467	2.3926			9.8424	2.4221	1.8382	3.1069	10.165			5.0874
7.1694	10.1315	8.6156	7.3773	4.3809			4.0602	6.5554	6.2547	6.2904	8.4635			5.9247	6.9226	3.5506	6.2499	3.3595			8.252	5.8052	8.724	4.9171	6.1371			2.4612	9.7605	2.8222	9.1008	7.465			6.9727	7.1217	7.2845	2.255	2.3695			10.614	2.3911	2.2445	2.9941	9.9939			9.1578
7.1662	10.197	8.5463	7.2702	3.3819			4.4532	6.8642	6.0345	6.8826	2.6328			6.6486	6.8918	7.664	5.8325	3.8555			8.6941	8.0874	5.4599	3.1721	1.1758			2.3482	9.0161	2.8526	9.2072	7.1654			7.2268	7.2123	7.1867	2.1959	2.3275			10.4155	2.6117	2.2911	3.166	10.2664			9.0332
7.1169	10.0479	8.4465	6.9948	3.1287			6.3195	4.029	6.1395	6.933	2.0592			6.5822	6.8142	7.9998	6.9417	5.2007			8.5029	8.0756	6.0545	3.6729	1.9216			2.311	9.7708	2.9128	9.065	6.8719			6.8298	7.2526	7.2995	2.2429	2.3485			10.239	2.3968	3.5269	1.5858	10.8347			9.7314
7.1116	8.5571	9.6516	6.8795	3.6464			6.1758	4.292	5.5705	6.629	7.672			6.634	6.788	3.6171	6.3202	5.0975			8.6	8.2615	5.6942	2.8611	4.7888			8.9558	10.1897	5.6286	9.2281	6.9883			6.693	7.1212	7.2447	7.4528	7.4893			10.6893	2.4392	3.1773	1.6362	10.6222			5.2066
7.1031	8.0812	9.4534	6.9004	3.1941			6.3392	6.3486	4.96	8.1938	5.8454			6.6854	6.6943	7.9669	6.5537	6.835			8.3289	8.6462	5.4611	3.1166	1.9396			8.9342	9.7329	2.8506	9.6786	6.9104			6.6798	2.1629	1.2222	7.4251	7.6264			10.3843	2.6237	3.6847	9.9585	2.9897			5.1127
7.2405	8.265	7.5126	9.7209	4.1556			5.979	7.0104	8.3906	4.3902	5.9631			6.7602	6.551	3.9318	6.115	7.1504			8.6488	8.2112	5.9508	3.6222	4.8457			2.2957	9.5806	2.9599	9.6062	2.8442			6.7489	2.2212	1.2288	7.3759	7.7371			9.8543	2.4779	1.9574	3.2883	10.5584			5.2468
7.2076	7.6359	9.5905	7.8572	7.7277			8.4035	6.3386	6.1006	5.97	4.6831			6.5967	6.8655	2.8932	6.8685	6.0794			8.2636	8.9622	6.073	3.8173	5.1813			2.5051	9.2727	2.8269	9.7628	7.9495			6.8249	2.1297	2.9643	2.4518	2.3124			10.2526	2.7114	1.9216	3.3165	10.6958			5.1968
7.3039	7.6601	7.5059	9.6752	3.8916			8.4865	6.3428	6.2848	5.5973	4.3497			6.8125	6.759	7.1897	6.5499	6.3943			8.3424	5.7612	6.062	6.7875	5.1112			2.2771	10.0625	2.8185	9.226	5.9171			6.6864	7.195	7.3924	7.2996	7.6568			10.291	2.6108	2.1011	3.2368	10.9486			4.9592
7.1053	7.7259	7.5533	9.6665	4.1818			5.7565	6.1802	5.6785	8.0492	5.629			6.894	6.8414	6.7864	6.7101	5.7582			5.4458	8.0303	8.8384	2.8935	3.1644			9.0378	9.7872	5.8286	8.9212	5.8018			7.2915	6.8724	7.2936	7.3581	6.7859			10.1425	2.6949	2.2521	10.2293	3.527			9.0728
7.1828	7.2632	7.8034	9.567	3.9457			5.3325	6.4656	6.7131	4.2582	7.8227			6.8032	2.9685	3.1696	6.5046	6.4911			5.5127	8.4025	8.8401	2.878	1.9789			9.1375	9.6288	2.5881	8.8217	6.0138			6.7427	6.9239	7.1216	4.2838	7.6132			10.4352	2.623	1.8295	9.8388	9.9894			9.3202
7.1557	8.2104	7.4224	9.6165	6.2648			6.345	6.6475	5.0656	3.8721	7.8931			6.754	2.9784	3.5484	6.5051	5.1113			5.444	8.5909	8.2755	2.9856	4.3441			8.9947	9.6662	2.2225	8.8682	5.8929			2.3785	6.8267	2.9234	2.119	2.2711			10.8445	2.5539	2.2229	9.9221	10.2549			9.2125
7.1611	8.0705	7.4411	6.2318	9.7272			6.7959	3.3414	5.669	5.7583	7.754			2.9256	6.9237	3.3832	6.775	5.3911			5.6139	8.2793	8.7066	5.8369	6.1959			9.0811	9.822	5.6092	8.9867	5.782			6.7464	2.1378	2.8384	7.428	7.6473			10.6643	2.4834	2.2811	9.6722	10.1142			9.3603
8.3946	7.2216	7.5421	6.0749	9.5115			6.9621	6.5649	3.848	6.0943	8.3623			3.0458	6.9225	4.1211	6.7662	5.7866			5.6386	8.0641	8.6566	6.1678	6.2583			8.9426	9.7937	5.6982	9.1002	5.6649			6.6744	2.2297	1.2362	7.4629	7.58			10.2421	10.6585	3.1043	1.7106	9.8989			9.4688
8.2253	7.8214	6.7151	6.0528	9.4098			6.4423	6.1327	6.9105	7.0138	8.5224			6.7462	3.3378	3.3771	6.1899	6.5033			8.5291	5.5833	8.8831	5.6724	6.1782			9.0075	9.6789	9.8559	9.8289	6.1425			6.821	2.2594	2.9621	2.3862	2.494			2.3113	2.5781	2.2538	1.6577	10.2655			5.137
8.4324	7.8184	6.7095	6.3303	9.5794			6.3062	7.2294	6.0285	3.4124	5.7646			3.2436	6.8276	3.6544	6.2326	5.4366			8.2133	8.7745	5.5323	5.6423	6.1869			1.8217	9.6126	9.8569	9.665	7.6959			6.718	2.2639	2.8915	2.4256	2.3716			10.7863	10.8428	2.1074	9.2798	3.2335			5.4651
8.4993	7.8772	6.7723	6.0273	9.2497			6.3797	6.9632	3.8329	5.9694	5.9515			3.1391	6.7197	8.1861	6.6231	6.4005			8.146	5.6775	5.9153	6.8698	1.9697			1.8812	9.2232	5.5808	2.7728	5.8061			6.5795	6.8843	7.2634	2.2234	2.3258			2.2411	2.6257	2.3752	2.1711	10.1531			5.0158
8.6066	7.7631	6.244	6.8109	9.5749			6.5307	7.0478	4.4506	6.3088	6.2899			6.5705	2.8706	8.1374	6.7072	6.4506			8.0611	6.1288	5.5953	6.7791	1.8448			1.9532	8.9317	2.6881	2.8622	10.474			6.7827	6.7957	7.2814	2.2795	2.5166			2.1391	1.7886	2.5958	2.3988	9.913			7.8001
8.6256	7.5205	6.4093	9.2985	6.6904			6.5661	6.7675	3.2208	7.1128	6.2683			6.7417	2.8287	8.0216	6.8347	7.5826			6.1219	5.8741	8.2842	5.5542	3.3676			2.2267	9.0287	2.8829	9.2071	10.3385			6.7362	6.8151	1.2528	7.4923	2.2673			2.1354	1.6224	2.6287	9.5673	2.6469			4.995
8.4043	7.2084	8.5028	6.931	8.094			6.4024	6.8942	3.5693	6.3733	6.0227			6.278	3.0855	3.8192	6.758	7.6585			6.0177	9.5459	5.6289	4.6122	3.3113			1.9395	9.0622	2.081	8.95	9.9011			6.5673	6.8924	1.2228	7.42	2.3916			9.9592	10.7678	2.9749	9.2475	2.5953			5.0697
8.6028	7.1176	7.7306	7.3374	6.671			5.6271	6.567	6.8961	3.6172	6.5645			6.1175	7.0168	6.7018	6.7356	7.7314			5.9535	8.031	5.4281	5.9176	3.6518			9.0945	2.5102	2.212	9.2229	10.0071			6.5245	6.9239	7.1481	1.9555	2.4321			10.2946	10.7161	2.8338	9.2213	2.5964			9.6669
8.5355	7.1415	8.1863	6.8134	7.3403			6.018	5.7937	6.845	6.6237	3.8222			6.042	6.8361	2.9693	6.762	3.4887			8.1853	5.6651	5.9953	5.6853	3.6634			8.788	2.7283	2.0291	9.008	10.0535			6.7553	6.8697	7.2267	2.222	2.2917			10.9148	3.23	2.7223	9.1896	2.482			8.9646
8.6576	6.6225	8.1556	6.7944	7.4078			6.1159	6.3878	7.1178	6.5713	3.77			6.6453	6.344	4.0419	6.6897	3.5946			8.4224	5.8405	5.9575	6.7488	1.812			2.5874	9.5863	2.82	8.7621	9.9865			6.6188	6.8842	1.2134	7.3852	2.1321			10.7656	2.6399	2.753	9.1116	2.5193			5.1218
9.038	8.6032	6.0625	6.8225	6.7777			6.289	6.3405	4.0364	6.5659	6.9019			6.6782	6.7091	5.6851	6.8511	5.8886			5.4874	8.1987	5.916	6.7114	1.9917			2.4702	9.7192	2.8812	2.8508	7.5162			6.9954	6.8498	2.844	7.1734	2.2446			10.8428	2.9354	1.7911	2.8338	9.7925			9.331
8.7748	8.7683	6.5562	6.6286	7.3706			6.011	4.1329	6.1117	6.2766	6.6017			6.653	7.0458	5.4788	6.7602	6.5144			5.4825	8.4939	9.7166	2.9193	2.7148			8.937	2.628	2.8888	9.151	10.6088			6.7187	7.2462	7.1595	2.2227	1.9518			9.8292	2.944	2.6143	9.2227	2.6947			9.0059
8.6371	6.6213	8.2511	6.7143	7.0354			6.5824	5.6428	3.9659	7.2117	6.0013			6.9304	6.9349	5.8669	4.1748	6.4147			8.2356	5.6353	9.4897	2.899	2.925			9.059	2.2936	2.8826	2.822	9.8326			6.741	6.9117	7.2924	7.513	6.7712			2.2349	1.7267	2.7857	8.9214	2.4329			8.9923
6.66	8.5534	7.0232	8.4869	6.6932			6.3362	6.6609	7.248	6.5338	5.9004			6.7487	6.6832	5.4937	4.4997	6.336			8.4682	5.5971	9.6414	2.8759	6.1375			8.9472	2.7673	2.202	2.9107	10.0855			2.5224	6.8347	2.8227	7.4591	6.9743			2.1616	1.7465	2.5775	2.2274	9.8995			5.062
6.7791	8.6773	7.4318	8.0534	6.8149			6.4132	6.41	7.0128	3.0518	6.597			6.6112	6.8975	5.6591	6.9771	6.3251			8.4343	5.6873	9.6683	2.7419	3.5322			8.8311	2.6905	2.9126	2.1925	10.1632			2.318	6.8743	7.2861	2.3611	6.8581			2.1522	1.647	2.2227	2.8548	9.8735			8.9701
6.4212	8.7544	7.3694	6.7215	8.1198			6.3916	5.9061	5.0493	7.0525	6.1489			6.731	6.7183	5.8196	6.8957	6.901			5.4692	9.6843	8.2132	2.7938	3.5161			8.9961	2.5259	2.8928	2.1681	10.1711			2.3945	1.8474	2.8228	2.3517	7.3875			10.8484	2.4276	10.5222	9.1332	3.2266			8.96
8.714	5.6291	6.9474	7.3778	7.7128			6.2541	6.1214	4.2097	5.8135	7.1878			6.8088	7.8571	3.4919	6.8365	3.9189			5.5742	9.7603	6.1088	4.4711	3.5188			9.5597	2.7336	2.0006	2.8528	7.8454			2.4825	1.9226	2.8475	2.2368	7.4228			10.8486	2.2295	10.2689	10.2613	2.9593			5.1884
9.0017	5.9256	6.6866	7.4993	7.698			6.3414	4.5731	7.0362	5.9822	7.361			6.5691	7.789	2.9592	6.8918	6.6768			5.6002	9.8244	8.6279	4.6818	6.1661			9.6099	8.9125	9.8151	8.7269	9.0718			6.6235	1.9321	7.1557	2.2232	6.9672			11.263	2.4196	10.186	10.2777	3.3738			5.2412
8.795	7.351	5.5098	7.4433	8.9965			4.3422	6.359	2.4168	6.6716	6.0022			6.6906	6.7315	3.7731	6.7689	7.5552			8.6793	5.4861	8.4949	2.8979	1.7318			9.7186	9.1973	9.852	8.8727	2.9784			6.6427	1.9919	7.1669	2.2159	7.2867			10.4433	1.8171	10.2425	10.2155	3.6174			8.8121
8.8428	7.1377	5.8982	6.9834	8.2709			3.9435	5.86	6.1425	6.3256	2.3146			6.9048	6.6925	4.035	6.4786	7.4585			8.7713	5.6504	6.256	4.5462	1.7973			9.6222	8.9121	2.8899	2.9521	2.2429			2.2695	2.2493	2.8621	2.3129	7.1245			10.2444	1.9415	10.2544	9.9755	3.4251			4.9019
8.5224	7.1592	6.0791	7.2351	9.0851			6.4227	4.1286	6.447	6.3594	6.7382			6.6589	6.9584	3.8348	5.1022	6.6716			5.5301	8.7789	8.3947	3.1496	1.8893			9.5386	9.112	2.1556	2.7952	6.9264			2.3993	1.997	2.78	2.2456	6.8873			10.2229	1.8662	10.229	9.6584	3.4827			5.1839
8.7168	7.3739	5.4953	7.5411	8.4071			6.3739	5.8851	6.2165	7.5257	4.7674			6.5884	6.7103	3.6067	7.8356	7.0556			8.4707	5.7591	8.947	2.7743	1.9135			9.0379	2.3656	2.0125	2.7297	6.9826			2.4122	1.9511	1.4226	1.9277	6.9128			10.3994	1.9279	10.1064	2.9248	10.424			5.1473
8.817	7.0702	7.5532	5.7514	9.0702			5.9235	6.4154	7.3385	6.3729	9.2309			6.5725	6.8588	3.5223	7.5605	6.425			8.2108	5.9849	5.4947	6.8749	1.9155			8.829	2.1236	9.8262	8.6728	9.9725			2.4382	7.2437	7.3127	1.8528	7.6269			10.3982	1.8793	9.9413	9.9768	3.3411			4.9323
8.7164	7.1378	7.2134	5.9764	8.7731			6.2905	6.5125	7.202	6.671	4.4999			6.5711	6.8044	3.4844	6.8582	5.6589			5.6235	5.9944	8.5125	5.6866	3.5119			9.33	2.2022	2.8682	2.2852	7.3415			2.3623	6.9625	7.4556	1.8911	7.4636			9.9363	1.6107	10.2558	9.7631	3.6246			5.0998
8.5303	7.2446	7.653	5.9649	8.2172			6.4681	6.3426	7.1897	6.9645	9.3144			6.7621	6.8374	7.5772	6.7854	7.3689			5.6747	9.8886	5.9234	4.7259	3.9239			9.6009	9.5212	8.6292	2.6856	7.3635			2.3161	2.1556	1.2892	2.2952	2.2196			10.6259	2.9721	10.1488	2.9547	10.7735			4.9099
8.9578	7.1755	7.7893	8.7103	5.6664			6.351	6.2749	6.5325	8.7095	7.2697			6.6721	6.7452	3.8151	5.2954	7.4359			9.7825	5.6465	8.2782	2.8277	6.3433			9.1982	2.2239	2.9262	2.7661	7.2831			2.3629	2.2471	2.9154	7.4527	7.4491			10.7231	3.2954	10.1599	3.226	10.6682			4.9226
7.2582	8.6109	7.191	9.1607	8.6223			6.6421	5.6989	9.0132	6.4569	2.6694			6.5727	6.6772	4.0043	5.8426	6.6815			5.6044	8.328	9.79	6.8154	6.1843			9.1376	2.1522	2.8822	2.7218	7.2652			2.4459	2.2957	7.1246	2.1234	7.4822			10.693	10.1669	1.8882	3.6919	10.725			5.0226
7.3639	8.7499	7.2071	7.8949	8.0827			6.1402	6.608	9.2873	7.0492	6.7759			6.6184	6.6725	3.4354	7.5615	5.2608			5.5492	7.975	9.6404	6.5785	6.2682			8.9774	2.2302	9.5268	9.0278	10.0637			2.4956	1.9849	7.1673	1.9695	7.575			10.6821	2.9814	10.1944	3.5277	9.9855			7.199
7.2831	9.2307	7.2582	8.5492	7.6898			6.1734	6.4815	6.7606	9.9337	3.2647			7.5992	6.7021	3.5584	6.5166	6.7198			5.5666	9.836	8.3374	2.7283	4.1523			2.4735	5.0879	2.5501	2.1521	10.1279			2.3695	2.1144	7.2526	2.2247	7.6828			11.2428	3.1053	10.1125	3.8423	10.6252			5.1387
7.154	7.5248	8.1042	7.6642	7.5983			6.1984	5.933	6.4474	9.966	7.0909			7.5995	6.706	3.4224	6.7445	5.3566			5.6229	8.3816	9.8513	2.7844	4.255			2.6714	9.811	9.5029	9.8822	2.3169			2.5285	1.954	1.2428	7.2354	7.5779			10.7248	3.2105	10.2426	3.5336	3.2663			5.074
7.2334	7.8227	8.472	8.4412	8.0249			6.3449	6.7881	6.6477	9.4215	7.1407			7.8066	6.7047	3.2098	5.4147	7.0708			5.5388	9.8441	8.4119	2.8649	4.1373			2.6901	9.2108	9.8122	9.7566	2.6128			2.23	1.9724	1.4677	1.9233	7.642			10.7224	2.8548	10.1117	3.5711	3.2565			5.0181
7.1005	8.0478	8.5749	8.3157	7.865			6.3219	6.8033	6.4975	7.0215	9.0525			7.7285	6.7659	3.148	6.927	5.3854			5.5749	9.7463	8.2067	2.9548	3.3598			2.4116	5.2229	2.2022	2.0722	3.201			2.2682	2.2124	1.3729	2.5674	7.6288			10.7489	3.2692	3.7576	9.2331	3.2228			3.3811
7.1047	7.637	8.1398	8.8296	8.174			6.328	6.8929	6.9175	6.206	9.1736			6.6356	6.8353	5.3957	5.7978	6.6586			5.7181	9.8051	8.2234	5.9598	6.1648			9.1761	5.1902	2.2892	2.0209	7.5737			2.4256	1.8212	1.396	2.2156	7.5227			10.2644	3.2438	4.229	8.891	10.1071			5.2455
7.1957	7.7984	8.5911	8.3761	7.5562			6.8021	5.8985	6.6926	6.6944	9.4117			6.7557	6.8516	5.5781	6.6996	5.5012			5.3741	9.9649	8.3433	2.8171	4.1992			2.5329	9.2222	2.2266	2.0877	10.2873			2.2981	7.2976	7.4213	2.3978	7.5417			10.1514	1.5888	10.2226	3.6686	9.9978			3.4324
7.6308	7.2076	8.5854	8.4756	7.8105			6.8093	6.696	5.7035	6.1695	8.8546			6.5837	6.7251	5.254	6.8676	6.6217			9.6367	8.1253	5.524	6.1184	6.1824			2.4855	9.7787	2.8952	2.9996	3.7897			2.2641	7.1189	7.1829	2.319	7.6376			10.6234	1.6151	9.9223	3.8237	10.1947			3.6512
7.1425	8.082	8.6428	7.8696	8.6062			6.7729	6.4543	5.8244	6.094	8.5142			6.7208	6.833	5.5817	5.0106	6.5993			9.7256	8.1902	5.5809	5.9942	6.1659			2.5338	9.795	2.9059	2.1291	3.0044			2.3628	7.1853	7.387	2.3482	7.4498			10.4459	1.5216	4.2477	9.164	10.2793			5.1359
7.0763	7.774	8.9388	7.8624	8.479			6.0374	6.4672	6.4546	5.7634	8.992			6.7531	7.0305	5.6558	5.1362	6.4837			5.5426	9.8382	8.4491	6.1973	6.1637			2.7877	9.6807	5.0212	8.8199	8.0176			2.4429	7.1299	7.3991	2.1163	7.5286			10.6349	1.6628	4.6764	2.8451	10.2338			5.2258
7.0793	9.879	7.0757	7.6238	8.6559			6.922	6.649	6.1865	6.2383	5.1802			6.4912	6.8216	5.3773	5.3247	6.3146			5.6365	9.6765	8.2686	2.9192	4.3794			2.612	9.6551	2.9226	9.0922	9.9968			2.3891	1.7672	1.1231	1.9153	7.6361			10.7944	1.4196	4.5761	2.6244	10.1818			9.5076
7.1953	9.7876	7.1216	8.1456	7.621			6.9969	6.1791	6.6491	5.5429	6.4394			6.5266	7.8939	4.0959	6.7684	7.4688			8.4381	5.7372	9.5768	6.5954	6.1612			2.6218	5.1935	5.0122	9.6608	10.0579			2.3593	7.1597	7.3466	1.9789	7.6743			10.7434	1.5118	4.4268	2.6262	10.3241			5.2841
7.0336	9.6175	7.2759	8.191	7.8114			6.8481	6.4196	5.921	5.3142	8.6671			6.5866	7.7895	4.795	6.6085	6.6664			5.3226	8.2848	9.7897	3.112	4.8119			2.555	9.9728	9.9201	9.8809	7.7176			2.3589	7.2322	7.3812	1.9361	7.6223			10.2542	1.5337	3.2228	3.7186	10.271			9.1332
10.001	7.1609	7.2348	8.3414	7.6747			6.8049	6.3625	9.3034	5.314	9.5619			6.6665	6.7084	3.9192	7.657	6.6826			5.4965	9.7422	8.5206	2.9411	4.4173			2.6834	9.9566	5.1295	2.9679	10.3553			2.3126	7.2217	2.8365	7.5697	7.59			10.4364	2.2228	2.4722	3.7545	9.8659			5.0743
9.9661	7.298	7.4585	7.4349	8.3695			6.4589	6.3034	9.0667	5.9899	7.982			6.6069	6.9354	3.3083	7.5036	6.4995			5.3055	9.9394	8.2179	2.9985	3.893			2.7092	9.3151	5.0018	2.9092	10.1696			2.3828	7.2158	2.8211	2.2987	2.2743			10.1528	2.4264	2.3214	3.9678	9.8613			5.1204
9.9134	7.2901	7.6474	8.234	7.0846			5.5779	6.304	6.2849	9.148	3.1182			6.7224	6.7789	3.5189	7.4081	7.8873			5.5074	6.1506	9.6902	4.4324	4.1425			2.7331	9.2522	9.8215	9.1825	10.1008			2.4829	7.242	2.7742	2.224	2.2332			10.2581	2.2568	2.4163	3.8223	9.9931			8.048
7.0983	9.8713	7.4034	8.3702	6.8139			6.1789	8.9225	6.1771	6.415	3.7503			6.5897	6.7689	3.0925	7.6221	7.8132			5.3372	5.9854	9.4433	4.3845	4.1624			2.6434	9.5708	9.8596	9.221	9.9894			2.4623	7.1292	2.7967	2.3518	2.121			10.4222	2.2791	2.4514	3.8738	10.2235			8.395
9.993	7.269	7.4278	8.2511	6.9012			9.4845	6.3265	5.9084	4.2187	6.6822			6.5893	6.6725	5.7577	6.8184	7.654			5.4736	9.7859	8.0208	2.7628	4.538			8.8317	9.8233	9.6129	9.2272	10.0196			2.3931	7.2278	2.8528	1.9922	2.3979			10.6434	2.2438	4.2556	1.7223	10.2692			8.0723
7.1148	9.9603	8.6132	7.2142	2.8308			5.9346	9.1891	6.4401	3.214	5.6381			7.9049	6.8239	3.9096	6.5414	7.6924			5.3953	5.9128	9.6776	4.3114	4.5874			2.7832	5.3271	2.2851	8.7625	10.2925			2.3813	7.2369	2.767	1.9942	2.2826			10.7898	2.6238	1.9478	1.8249	10.2952			5.2466
7.2156	9.9254	8.3788	7.1891	7.0845			3.6553	6.1168	5.3495	8.901	5.4312			6.4987	6.6411	5.5771	7.5784	7.4832			5.4784	6.0326	7.9303	5.7475	4.1766			8.9996	5.2278	2.2928	9.7698	10.2315			2.4269	7.2833	2.8318	7.4344	7.5479			10.4954	2.7246	2.2772	9.8522	2.996			8.4892
7.3632	9.9152	8.3651	7.1417	7.0621			5.7095	3.7703	5.8917	5.9563	5.9774			6.6947	7.8871	3.5433	7.7593	6.4562			5.3827	6.061	9.7221	4.219	5.8617			2.7493	9.7827	9.5812	9.0285	10.2168			2.4393	6.8934	2.8381	7.342	7.5157			10.7684	2.3137	3.4284	9.6373	2.9783			8.1263
7.1714	9.7646	8.3907	7.0267	6.8312			5.7027	6.1243	6.2439	3.0396	6.5506			6.6152	7.9179	5.4851	6.633	6.5097			5.5724	6.0065	8.3547	5.8738	5.9187			9.5025	2.1358	9.6955	9.2221	10.2697			2.4274	6.912	2.8655	7.4282	2.2267			10.6844	2.5944	10.5627	3.2553	3.1697			8.1957
7.3666	8.8884	9.2628	6.8993	6.605			5.931	6.1134	6.7606	3.3313	6.5039			6.5557	7.7462	5.8592	6.9835	6.4483			6.2187	5.7048	9.7156	4.3333	6.1115			9.5732	5.2506	8.8061	9.7229	6.0118			2.382	7.2429	2.8152	7.3745	2.1983			10.8221	2.3911	10.5269	3.377	2.8613			9.2915
8.9341	7.1649	9.332	6.5194	5.4644			6.2769	5.9831	6.9566	3.4838	6.7297			6.7637	7.0466	3.1949	7.428	7.5707			6.0973	5.747	9.5418	5.1431	5.1321			9.5723	5.261	5.0009	9.7225	10.1577			2.4244	7.1196	3.2157	7.4253	2.1767			10.9293	2.4691	10.3887	3.4222	3.2429			9.3707
8.994	7.1733	9.3746	6.5628	5.74			5.9924	6.0093	6.7581	3.5363	6.2426			6.7414	6.6419	3.6459	7.0319	7.71			5.9775	5.6239	6.604	5.8451	5.13			9.54	5.2921	2.9808	2.5807	3.3586			2.3426	7.2719	2.8427	7.2516	7.5273			10.6266	2.3357	2.5513	3.2726	10.6963			4.8608
8.9366	7.196	9.4143	6.662	5.5033			5.9014	6.0725	3.0565	7.0766	8.6846			6.6487	6.7856	3.1526	6.8567	5.2477			5.529	6.034	6.8755	5.7537	4.3955			2.7496	9.5738	2.9525	2.2202	3.184			6.9949	1.9457	2.8388	7.2215	7.3525			10.9353	2.4187	3.4913	1.8356	10.6924			8.77
7.1614	8.7295	9.1739	6.542	5.9378			6.4666	6.4747	6.1084	3.4334	7.9812			6.6251	6.9686	3.609	6.7411	6.9625			5.5326	9.8995	6.0139	4.6429	4.3251			2.912	9.1035	9.526	9.6265	10.2629			6.9626	2.2238	2.8628	7.2591	7.4215			10.2326	2.9257	2.3525	3.3814	10.6747			9.4816
8.9004	7.2518	9.142	6.5606	5.9447			6.7799	6.1309	5.9327	4.3946	6.3642			6.7666	6.8697	3.5084	6.5724	6.5159			9.5933	5.6541	9.3478	2.812	5.8739			5.3388	9.1297	2.2121	2.0951	10.1536			2.3755	7.1689	2.8326	7.3812	7.6884			10.4248	2.7748	3.5374	1.8225	10.7227			7.9525
8.6853	7.1321	9.1975	6.6496	6.9481			6.2524	6.7048	3.8293	5.885	7.9236			6.7628	6.8525	3.5967	6.9004	6.5668			9.612	5.7269	9.4179	3.1265	5.8185			2.6216	9.7558	2.8229	2.1022	2.6135			2.4114	7.1146	2.9229	7.3677	7.6313			10.2645	3.223	3.7191	1.9633	10.2118			7.7958
8.9063	7.2567	9.0113	6.5613	7.4024			6.0968	6.2579	6.8585	3.7798	6.3412			6.7088	6.8218	3.9001	6.508	6.8994			9.5705	5.5791	6.0542	5.5847	5.921			2.8248	9.7581	5.1255	2.9971	2.6253			2.3687	7.2253	7.2266	1.9366	7.4524			10.7148	3.2753	3.6457	1.7217	10.2524			5.2676
7.2054	8.9335	8.5728	6.9482	7.5763			6.0593	6.716	3.9954	6.4818	5.8866			6.6616	6.9818	3.2714	6.6416	6.6419			9.7515	5.5988	6.1607	5.7211	5.9343			5.3685	9.7725	9.2122	9.6815	4.7473			2.2997	7.1629	7.2279	1.96	7.4975			10.7621	2.955	3.4693	9.5594	2.8226			9.2575
7.1745	8.7705	6.7175	9.1049	7.4519			6.1973	6.8226	3.1593	6.6621	8.607			6.7134	6.8122	3.0014	6.7924	6.7278			9.5037	6.0387	5.5279	5.7111	5.6139			5.2531	2.2317	9.122	8.8672	7.9689			2.4762	7.321	7.2684	1.8553	7.5252			10.4298	2.854	3.5451	1.8363	10.2727			9.0136
8.954	7.2836	6.9583	9.0306	5.7532			6.1777	7.0931	3.2991	6.6767	6.536			6.6032	6.7196	3.508	6.9082	5.2336			9.6161	5.9626	5.5348	6.1784	5.1116			5.3235	2.2785	8.2959	9.6892	8.1048			2.3875	7.2458	7.2279	1.9234	7.385			10.8248	2.7543	3.6497	1.5847	10.2332			8.3836
8.613	7.1784	6.8015	9.3576	6.4888			6.2458	6.2398	3.2667	6.0533	6.5216			6.6718	6.7187	3.5068	5.3343	7.5434			6.1533	9.7457	5.5988	4.5146	4.5218			5.0823	2.6337	2.2686	9.5926	7.4969			2.5257	7.3879	7.2213	1.969	6.8986			10.9433	2.9934	3.4715	1.6425	10.1664			5.8028
8.7993	7.2914	9.2615	6.9349	7.0345			7.0877	5.9934	3.6635	5.4976	5.6105			6.7584	6.7397	3.9567	7.545	5.0623			6.1256	9.8216	5.3506	5.5123	4.9983			5.2914	9.7866	8.2281	9.7227	7.7503			2.3582	7.198	7.139	1.921	7.4769			10.388	3.2535	2.4581	3.2317	10.1156			9.1369
7.1269	8.9394	6.9488	7.9021	9.3578			6.2215	6.5014	6.1119	3.9606	6.4202			6.612	7.1009	3.1902	7.8598	6.5603			6.1381	9.7663	5.4591	5.445	5.2575			5.2331	2.3071	8.298	9.7282	10.2574			2.4676	2.6227	1.3713	1.8347	6.8526			10.2149	2.9216	2.3294	3.3826	10.1069			9.3763
7.1853	8.9901	7.0503	8.906	7.6035			6.3333	6.2115	6.6385	3.5766	6.5185			6.963	6.7205	3.5498	6.5491	7.5464			6.1954	9.7481	5.3528	4.384	2.7542			5.2021	2.252	8.2962	9.7025	10.0692			2.4226	2.5859	1.3173	1.9728	6.8698			10.2225	3.2838	3.5694	1.5621	10.1453			9.2484
7.2523	8.6602	6.5169	9.3101	7.0158			4.2	5.7999	5.8426	6.6808	5.6634			6.6324	6.8936	5.4737	6.6998	5.3916			9.6584	6.1238	5.7345	4.4165	2.6159			5.3283	9.7108	5.1885	2.5102	10.0537			2.4228	2.648	2.9592	1.8795	7.2296			10.7546	2.8972	2.2274	3.2221	10.1056			9.1487
7.1144	8.5944	6.8337	9.5965	7.3773			6.1988	6.8254	4.3017	6.7213	6.4026			6.6476	6.8151	5.681	6.7886	5.0358			9.6591	6.0853	5.5881	4.2962	2.7172			5.3082	2.1661	2.9822	2.2221	10.2171			2.4228	2.6376	1.231	1.8324	6.9815			10.7195	2.8341	2.1016	3.3228	10.1057			8.2918
7.0815	8.4654	6.7172	9.5159	5.6699			4.4839	6.4698	6.34	6.6489	5.7871			6.7701	7.9883	3.6428	5.2432	6.7367			9.7369	5.7132	6.1349	5.6141	5.292			9.4791	2.5997	9.1988	9.7878	10.3181			2.1819	2.2539	1.1985	3.6473	7.6256			10.9234	3.2683	1.799	9.4494	4.2885			9.0665
7.2473	8.4422	9.571	6.8801	5.942			6.042	3.8358	6.6771	6.3815	6.3191			6.6616	5.2593	3.9617	7.7816	6.5594			9.6828	5.7479	6.0524	5.5213	5.3881			2.1344	5.252	5.0158	9.7062	9.7716			2.1873	6.9673	7.1871	1.8861	6.9868			10.1348	2.8934	2.2423	9.5253	3.2795			9.2175
7.1493	8.8176	9.6009	6.8165	5.7831			5.4919	5.9962	6.2763	8.6101	6.5051			6.7209	6.7811	3.8115	7.8591	6.7459			9.7285	5.7805	6.0274	4.2787	2.5167			9.621	9.039	9.6816	8.8298	10.0507			2.2567	2.2416	1.181	1.8728	6.9399			10.1042	2.8276	2.2921	3.4795	10.2461			9.1419
7.148	8.6849	9.4833	5.755	6.85			5.3047	6.0958	5.9332	3.5562	6.0373			6.6715	6.8791	5.9756	6.5833	7.5926			5.4544	9.765	6.0565	4.1279	2.3914			9.5289	5.2809	2.9215	8.929	2.9879			2.3648	2.5991	1.3979	1.8966	7.1245			10.252	2.7413	3.5141	1.8218	10.1457			9.5279
7.1936	8.6138	9.6465	5.9489	6.7908			5.9648	6.2084	6.4317	3.4478	6.1357			6.5522	6.9849	3.7651	7.8468	7.5596			6.1038	5.7719	9.5792	4.3981	4.3826			2.2186	5.2032	2.8828	9.2018	1.8314			2.4316	7.2123	7.2237	1.9491	7.7212			10.266	2.7229	3.1392	1.689	10.9179			9.1518
7.2284	10.0296	8.2158	5.7405	7.8676			5.7893	5.7479	3.7451	6.5406	6.425			6.5642	6.7569	5.4009	6.8624	5.4135			5.459	5.9885	8.2626	5.7521	2.7115			2.3071	5.3391	2.9018	8.7512	7.8519			7.1227	1.9684	2.3833	1.9478	2.1625			9.9468	2.7169	3.2552	1.7285	10.108			6.3381
7.0282	9.9615	8.4079	5.454	7.9405			6.0262	6.6877	6.6984	6.5546	4.0201			6.9154	6.7542	5.8342	6.5738	5.0968			8.105	6.1459	5.3069	5.815	2.4723			9.6424	5.1925	2.8288	8.8826	2.7809			6.992	2.118	2.1923	7.3968	7.5979			10.2222	2.4527	3.2327	2.2484	10.1993			6.197
7.1483	8.8181	9.6964	7.7689	5.4089			5.6047	6.9248	6.7479	7.1386	3.7724			6.6007	7.8156	3.6304	6.6151	6.6396			5.4899	8.3328	9.589	2.7858	5.2851			9.5921	5.1758	2.8292	8.8222	8.5712			2.2953	6.9841	2.3632	7.4728	7.7326			10.1549	2.1464	2.6424	9.2425	3.2426			6.2787
8.8024	7.097	9.2715	7.4725	5.6205			6.2126	6.9379	6.3081	7.2165	3.6708			6.574	7.7127	3.8761	6.581	6.6148			5.6546	8.2672	9.7714	2.7771	4.9881			2.3469	9.531	9.8228	9.0287	1.4315			2.5369	6.9927	7.2563	2.1773	7.5189			10.2631	2.6257	3.2362	9.4379	3.3452			5.0925
8.8843	7.9369	6.8708	5.4467	9.5697			6.721	6.4234	6.4077	3.5301	6.544			7.6074	6.7637	3.5393	6.7379	6.7002			8.2923	5.692	9.5534	4.9255	6.1924			2.4364	5.0866	5.0505	8.7607	8.7654			2.4296	7.1286	7.1866	1.8918	7.6415			9.9925	2.2109	2.7915	9.1526	3.2836			5.0276
8.9812	7.6253	6.4902	5.2558	9.4725			6.4234	5.9441	6.2496	3.8432	9.9097			7.8019	6.8307	3.7506	6.9069	5.6961			5.4436	8.0943	9.6842	2.7577	5.417			2.2721	9.1179	9.8296	8.8722	1.7211			6.9627	1.9224	7.2918	1.8711	7.5824			10.666	2.5683	2.7367	9.2349	3.2105			5.1655
8.8148	7.0706	7.5263	5.459	6.606			6.5436	6.3816	6.4594	3.6457	6.4709			6.6513	6.9654	5.6323	6.7239	4.9481			5.6453	8.3957	9.7427	2.9182	4.9414			9.522	9.1695	9.8829	2.2828	9.0335			2.3382	7.1527	7.1567	1.9921	7.5423			10.7419	2.2279	9.9671	2.8107	10.2623			6.2817
8.8892	7.0572	7.2801	5.5354	6.5637			6.6723	6.3602	3.2532	7.0143	6.7301			6.5192	6.8852	5.7553	6.8971	6.8135			8.492	5.7869	9.7135	5.1641	6.12			2.5345	9.2627	9.2656	2.6268	9.2581			2.3613	7.244	6.9742	1.868	7.5769			3.2349	2.5256	2.856	2.945	10.3253			5.1378
8.9186	7.0523	5.5523	7.3147	6.9287			5.5659	6.6727	3.2534	5.951	6.9377			6.6323	6.9421	5.4915	5.6162	7.3973			9.8278	5.7212	8.1799	2.7153	5.1616			2.3111	9.3011	9.1952	2.7509	8.4728			2.3166	7.2816	7.2196	2.1866	7.6693			3.8344	2.4225	3.2445	2.8559	10.1538			5.1138
8.8236	6.9423	5.3134	6.8117	9.2755			6.5176	5.5853	3.3768	6.6067	8.7105			5.2246	6.7577	4.0308	7.6758	7.7345			5.6778	8.1155	9.6171	2.8856	5.1547			2.2541	2.5299	9.692	9.727	7.7841			2.3977	2.6529	1.2262	2.2812	7.5344			3.6456	2.4211	3.1613	3.2968	10.3354			5.1447
8.7568	7.0408	5.7673	8.782	6.3518			6.8252	3.5086	6.8445	5.9109	5.2818			5.203	7.9047	5.3672	6.7747	6.6771			5.4748	8.1596	5.8967	5.7128	4.8665			9.682	2.2955	9.8886	9.2692	8.3903			2.3967	2.6427	2.3279	2.2542	6.8245			3.7491	2.3553	3.3364	9.3291	3.3168			5.3206
8.7626	7.1065	5.3393	8.8123	6.65			6.1284	6.9077	3.247	6.0254	6.5401			5.366	6.7853	5.7172	6.736	6.358			8.5161	6.0046	5.5986	5.8938	5.1925			9.638	2.5008	9.2666	9.7599	8.798			2.2364	2.1973	1.2828	2.2327	7.5891			10.4425	10.2944	3.2362	9.3638	4.3541			5.0557
7.0518	8.894	5.6044	6.4741	8.7892			6.7061	3.1411	6.5737	6.1403	6.4283			5.3009	6.7555	3.6365	7.5548	7.3862			8.3177	5.8246	5.9898	5.8458	5.494			9.7107	2.2602	9.6988	9.2729	9.2162			2.3931	2.2824	1.1498	2.2418	7.4922			10.1443	9.992	3.1329	3.633	2.981			6.3095
7.1863	5.8324	8.2543	8.9488	6.6892			6.5834	3.4033	5.828	6.3935	5.5443			5.5008	6.7146	3.6675	6.4708	7.6129			5.372	8.298	9.6636	2.8613	4.2118			2.4689	2.328	9.6911	9.5829	7.0048			2.4669	7.2589	7.223	3.3435	7.7423			10.3331	10.2443	3.4155	3.4458	2.9639			6.4271
7.0778	6.0519	8.5178	8.8262	8.0073			6.3702	3.5262	5.6191	5.1901	6.5347			6.7985	5.377	3.7061	6.8446	7.9759			5.2861	8.3746	9.623	2.8351	4.3174			9.5586	2.2602	9.8229	9.7167	7.3434			2.3923	6.8787	2.9875	7.2832	7.655			10.2694	9.9413	3.7218	3.2473	3.1528			6.4563
5.9297	7.2542	8.5394	9.0389	7.6233			5.9438	3.553	5.6481	5.7224	6.7148			6.6289	5.3342	2.8164	6.7191	7.7894			5.4018	8.2052	9.4307	2.7721	4.1715			9.6084	2.399	10.0288	9.9225	8.8406			7.178	2.6619	2.956	7.2996	7.6387			3.6384	2.9239	3.4145	3.3449	10.1153			9.2741
[truncated: 26,102 more rows]
[truncated: 24 more columns]

## Sheet: Figure 3
Figure3: Comparing MELD to emipirical structure predictors; Fibpredictor, Z-DOCK, and ClusPro, for short fibrils.
PDB	RMSD (Å)
	Fibpredictor	Z-DOCK	ClusPro	MELD x MD
[truncated: 7 more rows]

## Sheet: Figure 5
Figure 5: Computationally predicted vs. experimentally determined native structures of 6 long fibrils.
[truncated: 41,301 more rows]

[truncated: 2 more sheets: Figure 6 , Figure 7]
